# Supplementary material for: Synthesis, crystal structure and Hirshfeld surface analysis of the hybrid salt bis­(2-methyl­imidazo[1,5-a]pyridin-2-ium) tetra­chlorido­manganate(II)
Source: Acta Crystallogr E Crystallogr Commun. 2023 Mar 28;79(Pt 4):397–401. doi: 10.1107/S2056989023002761 (PMC10088312; doi:10.1107/S2056989023002761)
Supplement: Supplementary file 1 [file e-79-00397-sup1.cif]

##############################################################################
#                                                                            #
# This CIF contains the data in a paper accepted for publication in          #
# Acta Crystallographica Section E. It conforms to the requirements of       #
# Notes for Authors for Acta Crystallographica Section E, and has been       #
# peer reviewed under the auspices of the IUCr Commission on Journals.       #
#                                                                            #
# Full details of the Crystallographic Information File format               #
# are given in the paper "The Crystallographic Information File (CIF):       #
# a New Standard Archive File for Crystallography" by S. R. Hall, F. H.      #
# Allen and I. D. Brown [Acta Cryst. (1991), A47, 655-685].                  #
#                                                                            #
# The current version of the core CIF dictionary is obtainable from          #
# ftp://ftp.iucr.org/pub/cif_core.dic.                                       #
#                                                                            #
# Software is freely available for graphical display of the structure(s)     #
# in this CIF. For information consult the CIF software page                 #
# http://www.iucr.org/resources/cif/software.                                #
#                                                                            #
# This file may be used for bona fide research purposes within the           #
# scientific community so long as proper attribution is given to the journal # 
# article from which it was obtained.                                        #
#                                                                            #
##############################################################################
data_I
_audit_creation_method     'WinGX routine CIF_UPDATE'
_database_code_depnum_ccdc_archive     'CCDC 1959314'
_chemical_name_systematic
;
Bis(2-methylimidazo[1,5-<i>a</i>]pyridin-2-ium) tetrachloridomanganate(II)
;
_chemical_formula_moiety     '2(C8 H9 N2 +), Cl4 Mn 2-'
_chemical_formula_sum     'C16 H18 Cl4 Mn N4'
_chemical_formula_iupac     '(C8 H9 N2)2 [Mn Cl4]'
_chemical_formula_weight     463.08
_symmetry_cell_setting     triclinic
_symmetry_space_group_name_H-M     'P -1'
_symmetry_space_group_name_Hall     '-P 1'
loop_
    _symmetry_equiv_pos_as_xyz
    'x, y, z'
    '-x, -y, -z'
_cell_length_a     9.4042(6)
_cell_length_b     10.7074(6)
_cell_length_c     10.7401(6)
_cell_angle_alpha     99.211(5)
_cell_angle_beta     110.852(6)
_cell_angle_gamma     91.515(5)
_cell_volume     993.52(11)
_cell_formula_units_Z     2
_cell_measurement_reflns_used     3962
_cell_measurement_theta_min     2.077
_cell_measurement_theta_max     31.18
_cell_measurement_temperature     100(2)
_exptl_crystal_description     needle
_exptl_crystal_colour     'light brown'
_exptl_crystal_size_max     0.43
_exptl_crystal_size_mid     0.155
_exptl_crystal_size_min     0.1
_exptl_crystal_density_diffrn     1.548
_exptl_crystal_F_000     470
loop_
    _exptl_crystal_face_index_h
    _exptl_crystal_face_index_k
    _exptl_crystal_face_index_l
    _exptl_crystal_face_perp_dist
    -1 0 0 0.0672
    2 1 -1 0.0172
    0 -1 1 0.0832
    0 1 -1 0.0637
    0 2 1 0.1701
    0 -2 -1 0.1887
    -2 -1 1 0.0812
    -1 -3 3 0.0782
    1 -1 1 0.064
_exptl_absorpt_coefficient_mu     1.209
_exptl_absorpt_correction_type     analytical
_exptl_absorpt_process_details
;
(CrysAlis Pro; Rigaku OD, 2016)
;
_exptl_absorpt_correction_T_min     0.706
_exptl_absorpt_correction_T_max     0.908
_diffrn_ambient_temperature     100(2)
_diffrn_source     'Enhance (Mo) X-ray Source'
_diffrn_radiation_type     MoK\a
_diffrn_radiation_wavelength     0.71073
_diffrn_radiation_monochromator     graphite
_diffrn_measurement_device_type     'Oxford Diffraction Xcalibur diffractometer'
_diffrn_measurement_device     'four-circle diffractometer'
_diffrn_measurement_method     '\w scans'
_diffrn_detector     'CCD plate'
_diffrn_detector_area_resol_mean     16.0009
_diffrn_reflns_number     11038
_diffrn_reflns_av_R_equivalents     0.023
_diffrn_reflns_av_unetI/netI     0.0432
_diffrn_reflns_theta_min     2.063
_diffrn_reflns_theta_max     32.11
_diffrn_reflns_theta_full     25.242
_diffrn_measured_fraction_theta_max     0.917
_diffrn_measured_fraction_theta_full     1
_diffrn_reflns_limit_h_min     -13
_diffrn_reflns_limit_h_max     13
_diffrn_reflns_limit_k_min     -15
_diffrn_reflns_limit_k_max     13
_diffrn_reflns_limit_l_min     -11
_diffrn_reflns_limit_l_max     15
_diffrn_radiation_probe     x-ray
_refine_special_details
;
One reflection which was considered to be obscured by the beam stop was
omitted from the refinement.
;
_reflns_number_total     6374
_reflns_number_gt     5151
_reflns_threshold_expression     'I > 2\s(I)'
_refine_ls_structure_factor_coef     Fsqd
_refine_ls_matrix_type     full
_refine_ls_R_factor_all     0.0604
_refine_ls_R_factor_gt     0.0469
_refine_ls_wR_factor_gt     0.1146
_refine_ls_wR_factor_ref     0.1263
_refine_ls_goodness_of_fit_ref     1.026
_refine_ls_restrained_S_all     1.026
_refine_ls_number_reflns     6374
_refine_ls_number_parameters     228
_refine_ls_number_restraints     0
_refine_ls_hydrogen_treatment     constr
_refine_ls_weighting_scheme     calc
_refine_ls_weighting_details
              'w=1/[\s^2^(Fo^2^)+(0.0564P)^2^+0.8647P] where P=(Fo^2^+2Fc^2^)/3'
_atom_sites_solution_hydrogens     geom
_refine_ls_shift/su_max     0
_refine_ls_shift/su_mean     0
_refine_diff_density_max     1.32
_refine_diff_density_min     -0.648
_refine_ls_extinction_method     none
loop_
    _atom_type_symbol
    _atom_type_description
    _atom_type_scat_dispersion_real
    _atom_type_scat_dispersion_imag
    _atom_type_scat_source
    C C 0.0033 0.0016 'International Tables Vol C Tables 4.2.6.8 and 6.1.1.4'
    H H 0 0 'International Tables Vol C Tables 4.2.6.8 and 6.1.1.4'
    N N 0.0061 0.0033 'International Tables Vol C Tables 4.2.6.8 and 6.1.1.4'
    Cl Cl 0.1484 0.1585 'International Tables Vol C Tables 4.2.6.8 and 6.1.1.4'
    Mn Mn 0.3368 0.7283 'International Tables Vol C Tables 4.2.6.8 and 6.1.1.4'
_computing_data_collection
;
CrysAlis Pro (Rigaku OD, 2016)
;
_computing_cell_refinement
;
CrysAlis Pro (Rigaku OD, 2016)
;
_computing_data_reduction
;
CrysAlis Pro (Rigaku OD, 2016)
;
_computing_structure_solution
;
<i>SHELXT</i> (Sheldrick, 2015a)
;
_computing_structure_refinement
;
SHELXL2017 (Sheldrick, 2015b)
;
_computing_molecular_graphics
;
Mercury (Macrae <i>et al.</i>,  2020)
;
_computing_publication_material
;
WinGX publication routines (Farrugia, 2012)
;
loop_
    _atom_site_type_symbol
    _atom_site_label
    _atom_site_fract_x
    _atom_site_fract_y
    _atom_site_fract_z
    _atom_site_U_iso_or_equiv
    _atom_site_adp_type
    _atom_site_calc_flag
    _atom_site_occupancy
    _atom_site_disorder_assembly
    _atom_site_disorder_group
    C C11 0.7645(3) 0.5468(2) 0.2669(2) 0.0213(4) Uani d 1 . .
    H H11 0.838597 0.50728 0.330658 0.026 Uiso calc 1 . .
    N N12 0.7899(2) 0.61515(18) 0.18183(18) 0.0182(3) Uani d 1 . .
    C C12 0.9382(3) 0.6391(2) 0.1700(3) 0.0256(5) Uani d 1 . .
    H H12A 0.989164 0.719825 0.228348 0.038 Uiso calc 1 . .
    H H12B 0.922869 0.643492 0.075695 0.038 Uiso calc 1 . .
    H H12C 1.001665 0.570072 0.198003 0.038 Uiso calc 1 . .
    C C13 0.6572(2) 0.6572(2) 0.1041(2) 0.0204(4) Uani d 1 . .
    H H13 0.645655 0.70732 0.036315 0.024 Uiso calc 1 . .
    N N13A 0.5446(2) 0.6135(2) 0.1425(2) 0.0266(4) Uani d 1 . .
    C C14 0.3856(3) 0.6248(2) 0.1000(3) 0.0253(5) Uani d 1 . .
    H H14 0.336093 0.668856 0.02843 0.03 Uiso calc 1 . .
    C C15 0.3062(3) 0.5714(3) 0.1637(3) 0.0315(6) Uani d 1 . .
    H H15 0.199452 0.578985 0.136942 0.038 Uiso calc 1 . .
    C C16 0.3786(3) 0.5039(3) 0.2702(3) 0.0352(6) Uani d 1 . .
    H H16 0.319686 0.468677 0.314078 0.042 Uiso calc 1 . .
    C C17 0.5293(3) 0.4893(2) 0.3098(3) 0.0303(5) Uani d 1 . .
    H H17 0.576756 0.442786 0.37962 0.036 Uiso calc 1 . .
    C C17A 0.6142(2) 0.54440(19) 0.2455(2) 0.0153(4) Uani d 1 . .
    C C21 0.2932(3) 0.8976(2) 0.3195(2) 0.0250(5) Uani d 1 . .
    H H21 0.196989 0.897717 0.329702 0.03 Uiso calc 1 . .
    N N22 0.3271(3) 0.9359(2) 0.2170(2) 0.0267(4) Uani d 1 . .
    C C22 0.2201(4) 0.9879(3) 0.1047(3) 0.0370(6) Uani d 1 . .
    H H22A 0.275187 1.01841 0.051736 0.056 Uiso calc 1 . .
    H H22B 0.173674 1.058598 0.14116 0.056 Uiso calc 1 . .
    H H22C 0.139884 0.921389 0.046435 0.056 Uiso calc 1 . .
    C C23 0.4729(3) 0.9225(2) 0.2345(2) 0.0260(5) Uani d 1 . .
    H H23 0.523166 0.942318 0.176507 0.031 Uiso calc 1 . .
    N N23A 0.5364(2) 0.87586(19) 0.3492(2) 0.0232(4) Uani d 1 . .
    C C24 0.6858(3) 0.8453(2) 0.4119(3) 0.0289(5) Uani d 1 . .
    H H24 0.761335 0.85674 0.374017 0.035 Uiso calc 1 . .
    C C25 0.7194(3) 0.7991(3) 0.5275(3) 0.0337(6) Uani d 1 . .
    H H25 0.819593 0.775808 0.570203 0.04 Uiso calc 1 . .
    C C26 0.6093(3) 0.7844(2) 0.5870(3) 0.0334(6) Uani d 1 . .
    H H26 0.63787 0.75435 0.670355 0.04 Uiso calc 1 . .
    C C27 0.4650(3) 0.8124(2) 0.5276(3) 0.0281(5) Uani d 1 . .
    H H27 0.391259 0.800913 0.567407 0.034 Uiso calc 1 . .
    C C27A 0.4246(3) 0.8592(2) 0.4045(2) 0.0202(4) Uani d 1 . .
    Mn Mn1 0.84578(4) 0.19104(3) 0.25082(3) 0.02042(9) Uani d 1 . .
    Cl Cl1 0.57864(6) 0.18756(6) 0.13323(6) 0.02657(13) Uani d 1 . .
    Cl Cl2 0.98756(7) 0.30020(6) 0.15037(6) 0.02681(13) Uani d 1 . .
    Cl Cl3 0.90155(8) -0.02287(6) 0.24168(7) 0.03208(14) Uani d 1 . .
    Cl Cl4 0.89538(7) 0.30780(6) 0.47087(6) 0.03045(14) Uani d 1 . .
loop_
    _atom_site_aniso_label
    _atom_site_aniso_U_11
    _atom_site_aniso_U_22
    _atom_site_aniso_U_33
    _atom_site_aniso_U_12
    _atom_site_aniso_U_13
    _atom_site_aniso_U_23
    C11 0.0187(10) 0.0201(10) 0.0247(10) 0.0026(8) 0.0079(8) 0.0028(8)
    N12 0.0148(8) 0.0185(8) 0.0206(8) 0.0023(6) 0.0062(7) 0.0017(7)
    C12 0.0172(10) 0.0271(12) 0.0339(12) 0.0024(8) 0.0117(9) 0.0042(10)
    C13 0.0160(9) 0.0213(10) 0.0218(10) 0.0043(8) 0.0049(8) 0.0026(8)
    N13A 0.0225(10) 0.0232(10) 0.0312(10) 0.0030(8) 0.0089(8) -0.0013(8)
    C14 0.0178(10) 0.0263(11) 0.0294(12) 0.0050(8) 0.0081(9) -0.0011(9)
    C15 0.0176(11) 0.0306(13) 0.0439(15) -0.0008(9) 0.0141(10) -0.0066(11)
    C16 0.0377(15) 0.0282(13) 0.0479(16) -0.0028(11) 0.0280(13) 0.0018(12)
    C17 0.0370(14) 0.0231(12) 0.0355(13) 0.0020(10) 0.0187(11) 0.0067(10)
    C17A 0.0139(9) 0.0119(8) 0.0185(9) 0.0009(7) 0.0051(7) 0.0005(7)
    C21 0.0221(11) 0.0229(11) 0.0291(12) 0.0023(9) 0.0108(9) -0.0015(9)
    N22 0.0305(11) 0.0218(10) 0.0236(10) 0.0055(8) 0.0063(8) 0.0005(8)
    C22 0.0420(16) 0.0320(14) 0.0273(13) 0.0125(12) 0.0011(11) 0.0036(11)
    C23 0.0343(13) 0.0219(11) 0.0236(11) 0.0024(9) 0.0138(10) 0.0018(9)
    N23A 0.0243(10) 0.0186(9) 0.0274(10) -0.0005(7) 0.0124(8) 0.0001(7)
    C24 0.0201(11) 0.0262(12) 0.0385(13) -0.0014(9) 0.0143(10) -0.0069(10)
    C25 0.0244(12) 0.0270(13) 0.0378(14) 0.0041(10) 0.0012(10) -0.0043(11)
    C26 0.0438(16) 0.0223(12) 0.0267(12) 0.0001(11) 0.0036(11) 0.0054(10)
    C27 0.0356(13) 0.0225(11) 0.0275(12) -0.0050(10) 0.0151(10) 0.0010(9)
    C27A 0.0196(10) 0.0180(10) 0.0242(10) -0.0008(8) 0.0114(8) -0.0003(8)
    Mn1 0.01803(16) 0.02251(18) 0.01970(17) 0.00204(12) 0.00538(13) 0.00445(13)
    Cl1 0.0187(2) 0.0328(3) 0.0268(3) 0.0030(2) 0.0047(2) 0.0100(2)
    Cl2 0.0266(3) 0.0264(3) 0.0307(3) 0.0014(2) 0.0136(2) 0.0072(2)
    Cl3 0.0350(3) 0.0268(3) 0.0395(3) 0.0103(2) 0.0161(3) 0.0133(3)
    Cl4 0.0269(3) 0.0380(3) 0.0222(3) -0.0009(2) 0.0062(2) 0.0003(2)
_geom_special_details
;
 All esds (except the esd in the dihedral angle between two l.s. planes)
 are estimated using the full covariance matrix.  The cell esds are taken
 into account individually in the estimation of esds in distances, angles
 and torsion angles; correlations between esds in cell parameters are only
 used when they are defined by crystal symmetry.  An approximate (isotropic)
 treatment of cell esds is used for estimating esds involving l.s. planes.
;
loop_
    _geom_bond_atom_site_label_1
    _geom_bond_atom_site_label_2
    _geom_bond_site_symmetry_2
    _geom_bond_distance
    _geom_bond_publ_flag
    C11 N12 . 1.337(3) ?
    C11 C17A . 1.347(3) ?
    C11 H11 . 0.95 ?
    N12 C13 . 1.366(3) ?
    N12 C12 . 1.464(3) ?
    C12 H12A . 0.98 ?
    C12 H12B . 0.98 ?
    C12 H12C . 0.98 ?
    C13 N13A . 1.363(3) ?
    C13 H13 . 0.95 ?
    N13A C17A . 1.405(3) ?
    N13A C14 . 1.414(3) ?
    C14 C15 . 1.350(4) ?
    C14 H14 . 0.95 ?
    C15 C16 . 1.425(4) ?
    C15 H15 . 0.95 ?
    C16 C17 . 1.349(4) ?
    C16 H16 . 0.95 ?
    C17 C17A . 1.400(3) ?
    C17 H17 . 0.95 ?
    C21 N22 . 1.366(3) ?
    C21 C27A . 1.369(3) ?
    C21 H21 . 0.95 ?
    N22 C23 . 1.332(3) ?
    N22 C22 . 1.468(3) ?
    C22 H22A . 0.98 ?
    C22 H22B . 0.98 ?
    C22 H22C . 0.98 ?
    C23 N23A . 1.346(3) ?
    C23 H23 . 0.95 ?
    N23A C24 . 1.399(3) ?
    N23A C27A . 1.400(3) ?
    C24 C25 . 1.346(4) ?
    C24 H24 . 0.95 ?
    C25 C26 . 1.414(4) ?
    C25 H25 . 0.95 ?
    C26 C27 . 1.343(4) ?
    C26 H26 . 0.95 ?
    C27 C27A . 1.416(3) ?
    C27 H27 . 0.95 ?
    Mn1 Cl3 . 2.3577(7) y
    Mn1 Cl4 . 2.3674(7) y
    Mn1 Cl1 . 2.3725(7) y
    Mn1 Cl2 . 2.3777(7) y
loop_
    _geom_angle_atom_site_label_1
    _geom_angle_atom_site_label_2
    _geom_angle_atom_site_label_3
    _geom_angle_site_symmetry_1
    _geom_angle_site_symmetry_3
    _geom_angle
    _geom_angle_publ_flag
    N12 C11 C17A . . 107.34(19) ?
    N12 C11 H11 . . 126.3 ?
    C17A C11 H11 . . 126.3 ?
    C11 N12 C13 . . 110.61(19) ?
    C11 N12 C12 . . 125.11(19) ?
    C13 N12 C12 . . 124.3(2) ?
    N12 C12 H12A . . 109.5 ?
    N12 C12 H12B . . 109.5 ?
    H12A C12 H12B . . 109.5 ?
    N12 C12 H12C . . 109.5 ?
    H12A C12 H12C . . 109.5 ?
    H12B C12 H12C . . 109.5 ?
    N13A C13 N12 . . 106.9(2) ?
    N13A C13 H13 . . 126.5 ?
    N12 C13 H13 . . 126.5 ?
    C13 N13A C17A . . 106.65(18) ?
    C13 N13A C14 . . 133.6(2) ?
    C17A N13A C14 . . 119.8(2) ?
    C15 C14 N13A . . 118.2(2) ?
    C15 C14 H14 . . 120.9 ?
    N13A C14 H14 . . 120.9 ?
    C14 C15 C16 . . 121.5(2) ?
    C14 C15 H15 . . 119.2 ?
    C16 C15 H15 . . 119.2 ?
    C17 C16 C15 . . 121.1(2) ?
    C17 C16 H16 . . 119.5 ?
    C15 C16 H16 . . 119.5 ?
    C16 C17 C17A . . 118.4(2) ?
    C16 C17 H17 . . 120.8 ?
    C17A C17 H17 . . 120.8 ?
    C11 C17A C17 . . 130.5(2) ?
    C11 C17A N13A . . 108.49(19) ?
    C17 C17A N13A . . 121.0(2) ?
    N22 C21 C27A . . 106.9(2) ?
    N22 C21 H21 . . 126.5 ?
    C27A C21 H21 . . 126.5 ?
    C23 N22 C21 . . 110.4(2) ?
    C23 N22 C22 . . 124.2(2) ?
    C21 N22 C22 . . 125.3(2) ?
    N22 C22 H22A . . 109.5 ?
    N22 C22 H22B . . 109.5 ?
    H22A C22 H22B . . 109.5 ?
    N22 C22 H22C . . 109.5 ?
    H22A C22 H22C . . 109.5 ?
    H22B C22 H22C . . 109.5 ?
    N22 C23 N23A . . 107.7(2) ?
    N22 C23 H23 . . 126.2 ?
    N23A C23 H23 . . 126.2 ?
    C23 N23A C24 . . 130.2(2) ?
    C23 N23A C27A . . 108.6(2) ?
    C24 N23A C27A . . 121.2(2) ?
    C25 C24 N23A . . 118.0(2) ?
    C25 C24 H24 . . 121 ?
    N23A C24 H24 . . 121 ?
    C24 C25 C26 . . 121.7(2) ?
    C24 C25 H25 . . 119.1 ?
    C26 C25 H25 . . 119.1 ?
    C27 C26 C25 . . 121.0(2) ?
    C27 C26 H26 . . 119.5 ?
    C25 C26 H26 . . 119.5 ?
    C26 C27 C27A . . 118.9(2) ?
    C26 C27 H27 . . 120.5 ?
    C27A C27 H27 . . 120.5 ?
    C21 C27A N23A . . 106.4(2) ?
    C21 C27A C27 . . 134.5(2) ?
    N23A C27A C27 . . 119.0(2) ?
    Cl3 Mn1 Cl4 . . 115.23(3) y
    Cl3 Mn1 Cl1 . . 106.36(3) y
    Cl4 Mn1 Cl1 . . 105.81(3) y
    Cl3 Mn1 Cl2 . . 110.21(3) y
    Cl4 Mn1 Cl2 . . 107.51(3) y
    Cl1 Mn1 Cl2 . . 111.72(2) y
loop_
    _geom_torsion_atom_site_label_1
    _geom_torsion_atom_site_label_2
    _geom_torsion_atom_site_label_3
    _geom_torsion_atom_site_label_4
    _geom_torsion_site_symmetry_1
    _geom_torsion_site_symmetry_2
    _geom_torsion_site_symmetry_3
    _geom_torsion_site_symmetry_4
    _geom_torsion
    _geom_torsion_publ_flag
    C17A C11 N12 C13 . . . . -0.3(3) ?
    C17A C11 N12 C12 . . . . -178.7(2) ?
    C11 N12 C13 N13A . . . . 0.1(2) ?
    C12 N12 C13 N13A . . . . 178.5(2) ?
    N12 C13 N13A C17A . . . . 0.1(2) ?
    N12 C13 N13A C14 . . . . -179.8(2) ?
    C13 N13A C14 C15 . . . . -178.1(2) ?
    C17A N13A C14 C15 . . . . 2.0(3) ?
    N13A C14 C15 C16 . . . . -0.7(4) ?
    C14 C15 C16 C17 . . . . -1.1(4) ?
    C15 C16 C17 C17A . . . . 1.3(4) ?
    N12 C11 C17A C17 . . . . -178.0(2) ?
    N12 C11 C17A N13A . . . . 0.4(2) ?
    C16 C17 C17A C11 . . . . 178.4(2) ?
    C16 C17 C17A N13A . . . . 0.1(4) ?
    C13 N13A C17A C11 . . . . -0.3(2) ?
    C14 N13A C17A C11 . . . . 179.6(2) ?
    C13 N13A C17A C17 . . . . 178.3(2) ?
    C14 N13A C17A C17 . . . . -1.8(3) ?
    C27A C21 N22 C23 . . . . 0.2(3) ?
    C27A C21 N22 C22 . . . . -178.2(2) ?
    C21 N22 C23 N23A . . . . -0.3(3) ?
    C22 N22 C23 N23A . . . . 178.2(2) ?
    N22 C23 N23A C24 . . . . -179.9(2) ?
    N22 C23 N23A C27A . . . . 0.3(3) ?
    C23 N23A C24 C25 . . . . -179.8(2) ?
    C27A N23A C24 C25 . . . . 0.0(3) ?
    N23A C24 C25 C26 . . . . -1.6(4) ?
    C24 C25 C26 C27 . . . . 2.2(4) ?
    C25 C26 C27 C27A . . . . -1.1(4) ?
    N22 C21 C27A N23A . . . . 0.0(2) ?
    N22 C21 C27A C27 . . . . 178.7(3) ?
    C23 N23A C27A C21 . . . . -0.1(3) ?
    C24 N23A C27A C21 . . . . 180.0(2) ?
    C23 N23A C27A C27 . . . . -179.1(2) ?
    C24 N23A C27A C27 . . . . 1.0(3) ?
    C26 C27 C27A C21 . . . . -179.1(3) ?
    C26 C27 C27A N23A . . . . -0.5(3) ?
loop_
    _geom_hbond_atom_site_label_D
    _geom_hbond_atom_site_label_H
    _geom_hbond_atom_site_label_A
    _geom_hbond_site_symmetry_A
    _geom_hbond_distance_DH
    _geom_hbond_distance_HA
    _geom_hbond_distance_DA
    _geom_hbond_angle_DHA
    _geom_hbond_publ_flag
    C11 H11 Cl4 . 0.95 2.76 3.592(2) 146.4 yes
    C13 H13 Cl1 2_665 0.95 2.66 3.422(2) 137.5 yes
    C14 H14 Cl1 2_665 0.95 2.79 3.549(3) 137.2 yes
    C21 H21 Cl3 1_465 0.95 2.80 3.632(2) 146.6 yes
    C22 H22C Cl2 2_665 0.98 2.82 3.742(3) 156.3 yes
    C23 H23 Cl1 1_565 0.95 2.81 3.440(3) 125.0 yes
    C24 H24 Cl3 1_565 0.95 2.69 3.573(3) 154.4 yes
    C27 H27 Cl4 2_666 0.95 2.77 3.600(3) 146.2 yes
_shelx_hkl_file
;
   0   0  -1 18.6809 14.0418   3
   0   0   1 107.302 31.4068   2
   0   0   1 0.82941 11.8128   6
   0   0   1-6.91737 10.9689   5
   0   0   2 350066. 1975.77   6
   0   0   2 349240. 1887.51   2
   0   0   2 349555. 1950.80   5
   0   0   2 350808. 1703.71   3
   0   0   3 310481. 1139.35   1
   0   0   3 300873. 2273.19   6
   0   0  -3 305116. 1103.93   1
   0   0   3 308780. 2165.77   2
   0   0   3 309261. 1982.45   3
   0   0   3 305696. 2254.28   5
   0   0   4 14141.4 573.473   6
   0   0   4 13232.7 263.060   1
   0   0   4 12683.9 509.632   2
   0   0   4 13696.3 486.434   3
   0   0   5 11674.3 592.094   6
   0   0   5 12375.4 524.175   3
   0   0   5 11940.2 262.527   1
   0   0   5 12469.8 570.537   2
   0   0   6 14251.5 673.498   2
   0   0   6 15115.2 743.406   6
   0   0   6 14141.0 619.853   3
   0   0   7 11251.5 651.044   2
   0   0   7 10703.9 696.756   6
   0   0   7 11604.3 611.588   3
   0   0   8 65173.3 1563.06   3
   0   0   8 64275.6 1833.95   6
   0   0   8 69761.7 1738.27   2
   0   0   9 419.478 146.063   3
   0   0   9 654.431 234.036   6
   0   0   9 712.112 221.255   2
   0   0  10 26081.9 1361.36   6
   0   0  10 29215.6 1287.34   2
   0   0  10 30920.0 1225.17   3
   0   0  11 4030.60 511.783   2
   0   0  11 3465.95 534.746   6
   0   0  12 4611.31 663.702   6
   0   0  13 2439.94 530.388   6
   0   0  14 5973.87 845.265   6
   0  -1  14 1390.59 423.071   6
   0  -1  13 547.928 312.877   6
   0  -1  12 3951.54 617.537   6
   0  -1  11 8459.09 827.757   6
   0  -1  11 9212.90 760.615   2
   0  -1  10 2884.62 459.905   6
   0  -1  10 4179.20 492.570   2
   0  -1   9 113351. 2589.55   6
   0  -1   9 118760. 2393.10   2
   0  -1   9 115926. 2090.21   3
   0  -1   8 11799.3 615.711   3
   0  -1   8 11507.1 764.966   6
   0  -1   8 11307.4 691.027   2
   0   1  -8 11739.6 480.250   4
   0  -1   7 12067.5 713.868   6
   0  -1   7 11307.2 551.667   3
   0  -1   7 10972.1 626.139   2
   0  -1   7 11650.5 387.007   1
   0  -1   6 187732. 1538.69   1
   0  -1   6 190139. 2543.32   5
   0  -1   6 184518. 2349.50   2
   0  -1   6 183692. 2006.99   3
   0  -1   6 184660. 2532.40   6
   0  -1   5 59683.6 1300.99   6
   0  -1   5 65137.6 1337.89   5
   0  -1   5 62321.1 857.346   1
   0  -1   5 60947.2 1213.05   2
   0  -1   5 61540.5 1031.29   3
   0  -1   4 4173.28 230.082   3
   0  -1   4 4035.41 295.560   5
   0  -1   4 4422.80 292.759   2
   0  -1   4 4456.75 314.239   6
   0  -1   4 4101.82 209.721   1
   0  -1   3 12394.5 416.015   2
   0  -1   3 12317.8 333.979   1
   0  -1   3 12642.8 323.769   3
   0   1  -3 12848.9 223.407   4
   0  -1   3 11937.8 432.214   5
   0  -1   3 11920.4 431.152   6
   0  -1   2 1043.66 91.8246   1
   0  -1   2 912.596 94.3995   2
   0  -1   2 1058.51 69.3207   3
   0   1  -2 1043.57 67.8525   3
   0  -1   2 1012.04 103.324   5
   0  -1   1 159.685 37.6927   1
   0   1  -1 77.6381 20.5598   2
   0   1   0 35.4764 24.0267   3
   0  -1   0 25.5244 21.8251   1
   0   1   0 11.5895 9.71877   1
   0  -1   0-8.79645 10.6708   3
   0   1   1 72724.8 805.538   3
   0   1   1 73224.2 705.984   2
   0   1   2 17061.1 476.187   3
   0   1   2 17432.0 502.343   6
   0   1   2 16925.1 452.342   2
   0   1   3 10117.9 417.096   2
   0   1   3 9789.03 446.476   6
   0   1   3 10048.3 420.811   3
   0   1   4 73035.8 1381.10   6
   0   1   4 74021.4 1279.55   2
   0   1   4 73759.8 1275.53   3
   0   1   5 2729.10 279.318   2
   0   1   5 3433.70 307.407   3
   0   1   5 2861.41 308.234   6
   0   1   6 4531.35 425.743   6
   0   1   6 4649.40 389.039   2
   0   1   6 3966.43 360.260   3
   0   1   7 6334.46 507.566   2
   0   1   7 6602.19 570.142   6
   0   1   7 6444.01 489.857   3
   0   1   8 7506.75 567.774   3
   0   1   8 7462.87 642.374   6
   0   1   8 7227.66 578.009   2
   0   1   9 20394.8 1030.13   2
   0   1   9 18962.1 958.896   3
   0   1   9 18646.8 1098.80   6
   0   1  10 73.8851 135.060   6
   0   1  10 80.0830 100.499   3
   0   1  10 125.023 166.080   2
   0   1  11 2503.08 424.819   2
   0   1  11 2109.39 431.962   6
   0   1  11 1892.80 351.916   3
   0   1  12 9403.85 947.894   6
   0   1  12 10428.0 883.712   2
   0   1  13 598.700 287.590   6
   0   1  14 1107.81 375.686   6
   0  -2  14 151.000 178.400   6
   0  -2  13 276.214 217.344   6
   0  -2  12 4170.90 619.321   6
   0  -2  11 494.989 212.769   6
   0  -2  10 5160.30 600.538   6
   0  -2  10 5699.83 550.788   2
   0  -2   9 8972.62 727.583   6
   0  -2   9 9829.11 679.864   2
   0  -2   9 9882.71 562.801   3
   0  -2   8 114.646 70.2333   3
   0  -2   8 95.5888 60.5727   1
   0  -2   8 230.972 130.227   5
   0  -2   8 141.488 112.073   6
   0  -2   8 214.048 121.840   2
   0  -2   7 61323.0 1159.59   3
   0  -2   7 58691.8 1416.44   2
   0   2  -7 57551.9 741.558   4
   0  -2   7 60043.7 1084.31   1
   0  -2   7 56160.4 1494.70   5
   0  -2   7 58281.3 1550.88   6
   0  -2   6 38340.0 840.762   1
   0  -2   6 36465.3 1019.78   2
   0  -2   6 36003.1 790.973   3
   0  -2   6 38116.5 1120.65   5
   0  -2   6 37441.9 1125.82   6
   0  -2   5 7029.66 347.144   1
   0  -2   5 6888.46 435.912   6
   0  -2   5 6314.86 380.040   2
   0  -2   5 6698.35 292.032   3
   0   2  -5 6191.70 164.450   4
   0  -2   5 6725.01 426.661   5
   0  -2   4 13781.5 533.370   5
   0  -2   4 13810.7 463.263   1
   0  -2   4 13958.5 497.876   2
   0  -2   4 13375.8 344.977   3
   0  -2   3 59504.0 948.586   5
   0  -2   3 57553.1 847.937   2
   0  -2   3 59143.4 908.205   1
   0  -2   3 60617.3 559.463   3
   0  -2   2 1972.87 104.902   4
   0  -2   2 2264.41 172.372   1
   0  -2   1 123829. 1161.75   1
   0  -2   1 125242. 1023.41   4
   0   2   0 29735.4 545.048   3
   0  -2   0 29707.6 529.402   1
   0   2   1 1133.05 103.860   2
   0   2   1 1134.76 132.359   3
   0  -2  -1 1177.90 100.969   1
   0   2   2 628411. 2923.24   2
   0   2   2 615749. 3368.94   3
   0  -2  -2 624251. 2080.35   1
   0   2   3 115917. 1468.14   2
   0   2   3 110699. 1576.39   3
   0  -2  -3 114032. 787.051   1
   0   2   3 111032. 1632.62   6
   0   2   4 12155.5 543.331   2
   0   2   4 12166.9 605.110   6
   0   2   4 12347.8 581.717   3
   0   2   5 650.200 148.720   2
   0   2   5 739.347 163.521   3
   0   2   6 77.8040 64.7917   3
   0   2   6 138.707 82.0321   6
   0   2   6 188.138 112.625   2
   0   2   7 186.975 112.964   2
   0   2   7 665.232 206.704   6
   0   2   7 507.888 161.045   3
   0   2   8 15721.7 858.106   2
   0   2   8 15182.8 858.822   3
   0   2   8 15368.8 958.311   6
   0  -2  -9 30.5932 93.9281   4
   0   2   9 20.9111 182.351   6
   0   2   9 237.987 178.904   2
   0   2   9 47.4572 93.2944   3
   0   2  10 5602.34 588.014   3
   0   2  10 5995.58 607.476   2
   0   2  10 5847.88 678.769   6
   0   2  11 2255.22 407.933   3
   0   2  11 2908.70 455.959   2
   0   2  11 2423.71 482.458   6
   0   2  12 2634.49 456.698   2
   0   2  12 1449.67 386.155   6
   0   2  13 1037.42 340.409   6
   0  -3  14 639.028 321.497   6
   0  -3  13-136.006 157.781   6
   0  -3  12 866.520 291.552   6
   0  -3  11 7794.57 784.474   6
   0  -3  10 1149.76 303.969   6
   0  -3   9 16904.0 954.645   5
   0  -3   9 15356.3 940.562   6
   0  -3   8 5808.66 358.519   3
   0  -3   8 5524.20 388.391   1
   0  -3   8 6316.09 564.700   6
   0  -3   8 6163.06 536.357   5
   0  -3   7 936.381 129.563   3
   0  -3   7 833.524 149.859   1
   0  -3   7 724.869 166.594   2
   0  -3   7 548.898 159.826   5
   0  -3   7 964.676 219.101   6
   0  -3   6 54431.9 1324.31   5
   0  -3   6 54535.6 1368.50   6
   0  -3   6 53557.3 838.487   3
   0  -3   6 53736.0 1205.17   2
   0  -3   6 52926.5 1124.79   1
   0  -3   5 2263.38 248.397   5
   0  -3   5 2046.11 218.618   1
   0  -3   5 1978.73 136.003   3
   0  -3   4 14217.5 296.808   3
   0  -3   4 13409.0 526.448   1
   0  -3   4 13840.9 245.947   4
   0  -3   4 13828.4 536.152   5
   0  -3   3 51161.6 985.990   1
   0  -3   3 51709.7 629.130   4
   0  -3   2 84.9951 62.6018   1
   0  -3   2-15.8950 32.4970   4
   0  -3   1 222019. 1775.92   4
   0  -3   1 222038. 1876.89   1
   0  -3   0 16868.0 497.040   1
   0   3   0 17478.9 510.765   3
   0   3   1 991568. 4322.91   3
   0   3   1 999999. 3269.78   2
   0   3   2 97345.8 1496.51   3
   0  -3  -2 94764.5 1066.88   1
   0   3   2 97027.5 1226.97   2
   0   3   3 97797.5 1412.28   2
   0   3   3 96173.0 1635.80   3
   0  -3  -3 94066.8 992.338   1
   0  -3  -4 62965.3 728.679   1
   0   3   4 61930.8 1259.66   2
   0   3   4 63738.7 1442.88   3
   0   3   5 2951.51 358.287   6
   0   3   5 2780.28 321.696   3
   0   3   5 2550.62 285.856   2
   0   3   6 3884.55 435.153   6
   0   3   6 3161.40 379.490   3
   0   3   6 3423.90 355.243   2
   0   3   7 11157.5 697.637   2
   0   3   7 12044.0 823.760   6
   0   3   7 11501.9 754.255   3
   0   3   8 7594.72 645.468   3
   0   3   8 7248.03 597.408   2
   0  -3  -8 6235.15 549.415   4
   0   3   8 7084.89 671.730   6
   0   3   9 17867.1 997.900   2
   0   3   9 18225.0 1147.03   6
   0   3   9 18030.7 1055.15   3
   0  -3  -9 18055.9 974.873   4
   0   3  10 1046.83 283.391   3
   0   3  10 1564.30 328.712   2
   0   3  10 1077.30 330.210   6
   0   3  11 182.158 175.027   3
   0   3  11-50.9081 158.977   2
   0   3  11 199.054 169.815   6
   0   3  12 6372.76 725.442   2
   0  -4  14 574.690 292.806   6
   0  -4  13 46.0331 145.161   6
   0  -4  12 46.8541 168.859   6
   0  -4  11 444.366 169.452   6
   0  -4  10 28104.4 1308.24   5
   0  -4  10 28141.0 1379.00   6
   0  -4   9 2437.15 367.772   5
   0  -4   9 3196.98 438.408   6
   0  -4   9 3143.42 331.449   1
   0  -4   8 17345.7 928.256   6
   0  -4   8 17541.2 759.247   1
   0  -4   8 17846.1 902.156   5
   0  -4   7 61175.7 1531.82   5
   0  -4   7 60487.6 869.383   3
   0  -4   7 61554.6 1379.79   1
   0  -4   6 22680.4 458.906   3
   0  -4   6 24570.3 847.666   1
   0  -4   6 23463.9 869.464   5
   0  -4   5 60741.6 1288.91   1
   0  -4   5 57422.6 556.211   4
   0  -4   5 61143.9 1268.71   5
   0  -4   5 58435.7 635.759   3
   0  -4   4 28298.0 517.560   4
   0  -4   4 28840.0 859.196   1
   0  -4   3 53392.0 850.196   4
   0  -4   3 52310.9 1125.30   1
   0  -4   2 21219.2 603.198   4
   0  -4   2 22434.0 712.097   1
   0  -4   1 103473. 1471.57   1
   0  -4   1 101815. 1435.24   4
   0  -4   0 517.493 107.664   1
   0   4   0 443.202 114.328   3
   0   4   0 543.049 70.6984   2
   0  -4  -1 45314.3 910.991   1
   0   4   1 44182.1 751.225   2
   0   4   1 47138.6 1065.40   3
   0   4   2 5282.69 304.403   2
   0  -4  -2 4622.51 284.112   1
   0   4   2 4999.98 380.703   3
   0  -4  -3 29873.0 685.370   1
   0   4   3 29507.7 812.115   2
   0   4   3 29782.3 998.165   3
   0   4   4 78258.2 1467.98   2
   0  -4  -4 78822.4 1040.25   1
   0   4   4 76249.0 1700.09   3
   0   4   5 10116.1 577.516   2
   0  -4  -5 10340.3 332.711   1
   0   4   5 9307.49 638.999   3
   0   4   6 2586.46 366.508   3
   0   4   6 2479.46 313.783   2
   0   4   7 29248.0 1140.28   2
   0   4   7 29021.5 1257.58   3
   0  -4  -8-399.960 176.265   4
   0   4   8-93.2720 131.422   3
   0   4   8-56.1577 98.8681   2
   0  -4  -9 1534.77 317.723   4
   0   4   9 2015.60 377.979   3
   0   4   9 2443.58 383.289   2
   0   4  10 2700.87 433.301   2
   0   4  10 2556.81 447.067   3
   0   4  11 1530.98 368.393   3
   0   4  11 1898.38 399.097   2
   0   4  12 234.540 157.106   2
   0  -5  14 2258.86 517.621   6
   0  -5  13 2051.47 464.240   6
   0  -5  12 8770.41 895.028   6
   0  -5  11-59.8951 128.287   6
   0  -5  11-17.4620 114.143   5
   0  -5  10 5078.75 568.361   5
   0  -5  10 4485.45 556.810   6
   0  -5   9 10368.4 745.894   5
   0  -5   9 10614.3 660.308   1
   0  -5   9 10024.6 771.356   6
   0  -5   8 42328.5 1388.97   5
   0  -5   8 43854.0 1302.36   1
   0  -5   7 11982.2 665.591   1
   0  -5   7 12411.5 694.435   5
   0  -5   6 44422.4 1244.77   1
   0  -5   6 41784.8 521.987   3
   0  -5   6 46209.5 1220.44   5
   0  -5   5 23155.3 496.632   4
   0  -5   5 22943.4 868.847   1
   0  -5   5 23480.5 407.598   3
   0  -5   4 11843.4 613.951   1
   0  -5   4 12201.4 435.307   4
   0  -5   3 21862.5 805.579   1
   0  -5   3 20775.7 636.812   4
   0  -5   2 63084.5 1322.45   1
   0  -5   2 61450.4 1195.56   4
   0  -5   1 112.610 85.2439   4
   0  -5   1 149.008 88.6061   1
   0  -5   0 33322.8 913.862   1
   0   5   0 34869.6 601.902   2
   0  -5  -1 69167.6 1284.33   1
   0   5   1 67203.0 1406.19   3
   0   5   1 70051.5 1015.08   2
   0   5   2 3037.59 329.252   3
   0  -5  -2 3191.29 272.588   1
   0   5   2 3183.51 251.129   2
   0   5   3 126038. 2203.55   3
   0  -5  -3 120481. 1601.52   1
   0   5   3 124132. 1730.43   2
   0  -5  -4 1018.92 141.999   1
   0   5   4 984.952 177.416   2
   0   5   4 836.267 207.035   3
   0   5   5 28860.6 1004.06   2
   0   5   5 28798.3 1190.58   3
   0  -5  -5 30916.1 707.925   1
   0   5   6 37450.9 1231.68   2
   0   5   6 37665.7 1441.10   3
   0   5   7 662.857 198.853   3
   0  -5  -7 743.719 236.118   4
   0   5   7 507.080 183.574   2
   0   5   8 6506.68 590.606   2
   0   5   8 6417.56 668.809   3
   0  -5  -8 7645.15 702.008   4
   0  -5  -9 13706.5 974.615   4
   0   5   9 13270.0 994.613   3
   0   5   9 12124.0 857.046   2
   0   5  10 696.639 274.280   3
   0  -5 -10 1313.17 321.185   4
   0   5  10 833.053 258.197   2
   0   5  11 383.610 235.548   2
   0   5  12 127.274 168.710   2
   0  -6  14 10250.2 1080.91   6
   0  -6  13 13.6712 129.048   6
   0  -6  12 2126.10 459.172   6
   0  -6  11 2894.02 485.660   6
   0  -6  11 2714.57 441.944   5
   0  -6  10 837.104 204.038   1
   0  -6  10 1060.28 308.415   6
   0  -6  10 723.840 217.428   5
   0  -6   9 1709.82 287.610   1
   0  -6   9 1690.30 314.939   5
   0  -6   9 1756.05 335.542   6
   0  -6   8 31992.4 1199.56   1
   0  -6   8 30833.5 1187.22   5
   0  -6   7 5613.86 494.463   1
   0  -6   7 5023.61 448.931   5
   0  -6   6 8074.22 574.660   1
   0  -6   6 7957.88 292.123   4
   0  -6   5 100.412 53.7769   4
   0  -6   5 63.7486 82.1331   1
   0  -6   4 26528.8 994.303   1
   0  -6   4 25500.4 742.750   4
   0  -6   3 22564.3 893.418   1
   0  -6   3 21657.5 748.299   4
   0  -6   2 62109.1 1357.87   4
   0  -6   2 63261.1 1465.85   1
   0  -6   1 420.307 144.072   4
   0  -6   1 355.342 133.528   1
   0   6   0 99029.7 1096.59   2
   0  -6   0 98872.1 1752.81   1
   0  -6   0 98433.8 1906.19   4
   0   6   1 5263.54 427.643   3
   0   6   1 5467.25 300.074   2
   0  -6  -1 4857.62 381.145   1
   0   6   2 27731.4 764.950   2
   0   6   2 26228.9 1021.39   3
   0  -6  -2 26565.8 867.374   1
   0   6   3 183.556 78.2870   2
   0   6   3 66.0146 79.4784   3
   0  -6  -3 12.5557 70.4710   1
   0   6   4 1121.55 197.875   2
   0  -6  -4 797.044 146.732   1
   0   6   4 795.008 223.481   3
   0  -6  -5 29538.5 802.578   1
   0   6   5 31601.7 1082.48   2
   0   6   5 28084.6 1248.67   3
   0  -6  -6 9771.02 784.648   4
   0   6   6 9428.26 638.595   2
   0   6   6 8089.82 704.310   3
   0   6   7 24485.5 1094.34   2
   0   6   7 25380.5 1309.09   3
   0  -6  -7 25851.8 1319.55   4
   0   6   8 3868.95 553.016   3
   0  -6  -8 4186.36 561.635   4
   0   6   8 4722.55 521.333   2
   0   6   9 467.051 199.843   3
   0   6   9 322.783 182.515   2
   0  -6  -9 330.786 152.436   4
   0   6  10 4870.57 587.074   2
   0  -6 -10 5213.65 674.361   4
   0   6  11 1790.87 388.817   2
   0   6  12 337.307 236.035   2
   0  -7  14 294.523 216.329   6
   0  -7  13 1164.79 373.482   6
   0  -7  12 3416.61 563.996   6
   0  -7  12 2225.56 427.454   5
   0  -7  11 41.5974 115.255   5
   0  -7  11 118.412 113.382   6
   0  -7  10 2200.05 404.469   6
   0  -7  10 1889.92 349.089   5
   0  -7  10 2388.57 377.976   1
   0  -7   9 9753.51 728.802   1
   0  -7   9 9231.02 701.608   5
   0  -7   8 483.339 182.733   1
   0  -7   8 295.286 135.232   5
   0  -7   7 5841.84 541.207   1
   0  -7   7 5486.01 468.905   5
   0  -7   6 8622.24 639.823   1
   0  -7   5 2769.74 364.160   1
   0  -7   5 2461.50 246.161   4
   0  -7   4 19740.8 753.851   4
   0  -7   4 21154.9 959.425   1
   0  -7   3 4059.94 368.535   4
   0  -7   3 3743.51 392.951   1
   0  -7   2 26287.6 975.570   4
   0  -7   2 27253.8 1044.77   1
   0   7  -1 22880.2 483.182   2
   0  -7   1 22637.9 955.242   4
   0  -7   1 23225.8 950.895   1
   0  -7   0 2026.11 279.604   1
   0  -7   0 1704.65 279.216   4
   0   7   0 1710.90 155.880   2
   0   7   1 44357.9 892.384   2
   0  -7  -1 44788.1 1463.83   4
   0  -7  -1 42127.3 1227.06   1
   0   7   2 196.710 124.081   3
   0  -7  -2 215.262 138.302   4
   0  -7  -2 115.829 93.5938   1
   0   7   2 129.732 67.1015   2
   0   7   3 6096.44 557.052   3
   0  -7  -3 5494.28 562.544   4
   0   7   3 5798.70 407.603   2
   0  -7  -3 6645.53 466.008   1
   0  -7  -4 76.1414 77.9022   1
   0   7   4 67.3111 93.2476   2
   0   7   4 84.6836 127.321   3
   0  -7  -4 246.444 159.005   4
   0  -7  -5 6871.58 668.752   4
   0   7   5 4941.55 568.835   3
   0   7   5 6840.98 520.005   2
   0  -7  -6 29824.5 1457.26   4
   0   7   6 29512.4 1154.50   2
   0   7   6 27947.0 1384.73   3
   0  -7  -7 1962.31 411.522   4
   0   7   7 1979.26 315.780   2
   0   7   7 1577.61 359.475   3
   0   7   8 31.4208 104.236   3
   0   7   8 94.9581 126.280   2
   0  -7  -8 122.254 135.614   4
   0   7   9 15994.6 1020.46   2
   0  -7  -9 17433.5 1234.16   4
   0  -7 -10-44.3777 120.310   4
   0   7  10-276.189 171.591   2
   0   7  11-44.4679 135.750   2
   0  -8  13 3657.89 625.023   6
   0  -8  12 2.48713 99.9430   5
   0  -8  12 141.431 230.198   6
   0  -8  11 2697.69 483.413   6
   0  -8  11 2372.92 413.139   5
   0  -8  10 10347.6 815.298   1
   0  -8  10 10264.2 802.948   5
   0  -8   9 321.106 160.549   1
   0  -8   9 260.714 158.316   5
   0  -8   8 19385.8 966.673   5
   0  -8   8 18711.1 1051.20   1
   0  -8   7 107.682 128.116   1
   0  -8   7-90.4088 100.968   5
   0  -8   6 22.8190 100.902   1
   0  -8   5 1526.47 218.808   4
   0  -8   5 1592.18 303.402   1
   0  -8   4 6382.88 573.078   1
   0  -8   4 7544.14 520.928   4
   0  -8   3 44762.9 1475.31   1
   0  -8   3 44883.9 1335.94   4
   0  -8   2 10917.6 717.616   1
   0  -8   2 10773.3 693.817   4
   0  -8   1 538.953 165.536   1
   0  -8   1 731.345 217.403   4
   0   8  -1 818.711 98.7565   2
   0  -8   0 47397.0 1564.57   4
   0   8   0 48910.1 846.248   2
   0  -8   0 46801.6 1427.88   1
   0   8   1 1737.02 187.840   2
   0  -8  -1 2046.44 353.664   4
   0  -8  -1 1780.80 284.013   1
   0  -8  -2 80.9982 100.968   1
   0   8   2 208.854 93.2053   2
   0  -8  -2 102.337 105.661   4
   0  -8  -3 26477.1 1014.28   1
   0   8   3 27093.5 898.747   2
   0  -8  -3 28341.1 1351.75   4
   0  -8  -4 24506.9 1304.56   4
   0   8   4 25536.5 946.342   2
   0   8   4 25619.8 1265.23   3
   0  -8  -4 26561.0 982.396   1
   0   8   5 5886.84 495.066   2
   0   8   5 5839.61 647.504   3
   0  -8  -5 7233.10 740.389   4
   0  -8  -6 2753.60 479.931   4
   0   8   6 3365.98 513.063   3
   0   8   6 3530.34 418.872   2
   0  -8  -7 5102.67 684.229   4
   0   8   7 4999.09 520.993   2
   0   8   8 7520.51 679.945   2
   0  -8  -8 6732.12 789.433   4
   0  -8  -9 336.465 221.865   4
   0   8   9 137.624 144.542   2
   0  -8 -10 11330.1 1081.43   4
   0   8  10 9540.09 847.639   2
   0   8  11-75.2444 124.400   2
   0  -9  13 6213.12 814.701   6
   0  -9  12 4477.88 610.194   5
   0  -9  12 3875.56 607.224   6
   0  -9  11 8093.79 762.182   5
   0  -9  11 7658.28 816.558   6
   0  -9  10 189.808 146.559   5
   0  -9  10 382.784 206.566   1
   0  -9   9 30980.2 1476.28   1
   0  -9   9 32942.4 1359.82   5
   0  -9   8 227.088 172.683   1
   0  -9   8 29.0352 84.0586   5
   0  -9   7 5090.31 571.604   1
   0  -9   6 7391.49 678.211   1
   0  -9   5 11707.5 655.662   4
   0  -9   5 11326.1 821.823   1
   0  -9   4 20449.8 1080.76   1
   0  -9   4 19321.5 909.619   4
   0  -9   3 7219.56 646.511   1
   0  -9   3 5699.34 521.229   4
   0  -9   2 2658.90 397.316   1
   0  -9   2 2734.84 391.307   4
   0  -9   1 115771. 2451.21   1
   0  -9   1 114134. 2524.50   4
   0  -9   0 1163.09 264.124   1
   0  -9   0 1680.04 352.718   4
   0  -9  -1 49981.7 1791.61   4
   0  -9  -1 48490.0 1537.85   1
   0  -9  -2 9252.98 807.972   4
   0  -9  -2 8658.38 643.171   1
   0  -9  -3 3359.95 396.095   1
   0  -9  -3 3571.55 514.551   4
   0   9   3 3233.54 324.062   2
   0  -9  -4 5422.91 677.177   4
   0   9   4 5343.13 452.047   2
   0  -9  -5 3600.86 566.822   4
   0   9   5 2854.24 357.894   2
   0  -9  -6 13219.7 1094.04   4
   0   9   6 13955.3 829.559   2
   0  -9  -7 7247.27 849.240   4
   0   9   7 7802.13 665.348   2
   0   9   8 118.133 155.428   2
   0  -9  -8 7.34433 191.954   4
   0  -9  -9 19104.6 1442.10   4
   0   9   9 20062.5 1176.03   2
   0  -9 -10 113.468 172.618   4
   0   9  10 503.870 228.987   2
   0 -10  12 271.556 229.210   6
   0 -10  11-95.6959 158.281   1
   0 -10  10 19703.2 1257.80   1
   0 -10  10 18867.1 1111.96   5
   0 -10   9 6980.09 646.460   5
   0 -10   9 8085.34 799.470   1
   0 -10   8 6630.99 594.768   5
   0 -10   8 5714.39 666.125   1
   0 -10   7 22839.6 1290.78   1
   0 -10   6 3348.33 487.858   1
   0 -10   5 9521.77 652.680   4
   0 -10   5 10154.8 828.289   1
   0 -10   4 214.603 124.328   4
   0 -10   4-44.8706 156.141   1
   0 -10   3 1718.96 343.134   1
   0 -10   3 1606.00 315.467   4
   0 -10   2 3171.57 439.572   4
   0 -10   2 2269.45 379.410   1
   0 -10   1 9011.21 734.654   1
   0 -10   1 7194.04 685.000   4
   0 -10   0 43798.8 1736.46   4
   0 -10   0 41693.3 1553.85   1
   0 -10  -1 5652.50 653.352   4
   0 -10  -1 5990.80 584.891   1
   0 -10  -2 1413.05 290.671   1
   0 -10  -2 2193.77 441.780   4
   0 -10  -3 18705.8 1255.39   4
   0 -10  -3 18919.0 1002.44   1
   0 -10  -4 5180.09 687.950   4
   0 -10  -5 4196.43 639.114   4
   0 -10  -6 591.719 313.817   4
   0 -10  -7-58.1097 142.614   4
   0 -10  -8 2547.45 559.410   4
   0 -10  -9 1866.20 501.267   4
   0 -11  12-24.4511 129.258   6
   0 -11  11 66.4182 145.996   1
   0 -11  10 4210.24 619.685   1
   0 -11   9 3963.15 599.801   1
   0 -11   8 16485.0 1183.48   1
   0 -11   7 756.232 270.469   1
   0 -11   6 16181.5 1129.12   1
   0 -11   5 1168.17 320.629   1
   0 -11   4 325.928 168.355   4
   0 -11   4 305.614 182.412   1
   0 -11   3-0.56612 118.284   1
   0 -11   3 92.2000 131.911   4
   0 -11   2 6146.24 658.960   4
   0 -11   2 5399.27 618.169   1
   0 -11   1 15795.8 1038.05   1
   0 -11   1 15499.2 1064.11   4
   0 -11   0 6560.85 719.391   4
   0 -11   0 6475.15 661.563   1
   0 -11  -1 274.903 209.670   1
   0 -11  -1-68.8382 145.972   4
   0 -11  -2 11042.1 835.482   1
   0 -11  -2 11570.1 1010.47   4
   0 -11  -3 2473.03 503.322   4
   0 -11  -3 2387.33 390.667   1
   0 -11  -4 9823.08 987.196   4
   0 -11  -5 2095.42 481.082   4
   0 -11  -6 96.4792 173.057   4
   0 -11  -7-1.88410 215.573   4
   0 -11  -8 1568.54 471.313   4
   0 -12  11-118.703 167.541   1
   0 -12  10 4856.83 699.466   1
   0 -12   9 2945.95 556.710   1
   0 -12   8-135.453 158.727   1
   0 -12   7 6455.80 768.236   1
   0 -12   6-13.2465 170.451   1
   0 -12   5 201.794 188.473   1
   0 -12   4 385.026 196.043   4
   0 -12   4-96.2736 129.681   1
   0 -12   3 764.513 251.701   4
   0 -12   3 691.886 268.165   1
   0 -12   2 774.694 264.090   4
   0 -12   2 1655.13 374.560   1
   0 -12   1 425.534 219.560   4
   0 -12   1 977.512 267.337   1
   0 -12   0 8526.09 798.763   1
   0 -12   0 8720.72 884.813   4
   0 -12  -1 468.349 248.335   4
   0 -12  -1 79.9100 132.496   1
   0 -12  -2 272.368 217.698   4
   0 -12  -2 60.5618 162.412   1
   0 -12  -3 3793.04 635.068   4
   0 -12  -4 100.711 148.468   4
   0 -12  -5 1030.71 377.309   4
   0 -12  -6 1155.64 411.078   4
   0 -13  10 589.986 269.400   1
   0 -13   9 1566.23 452.906   1
   0 -13   8 2608.91 545.336   1
   0 -13   7 634.387 266.660   1
   0 -13   6 2940.93 568.585   1
   0 -13   5 312.189 179.687   1
   0 -13   4 364.192 214.308   1
   0 -13   3 1635.07 374.579   4
   0 -13   3 857.332 293.360   1
   0 -13   2 2271.60 475.853   4
   0 -13   2 2846.66 508.141   1
   0 -13   1 594.682 260.780   4
   0 -13   1-289.325 195.883   1
   0 -13   0 205.024 151.072   1
   0 -13   0 126.732 179.791   4
   0 -13  -1 139.071 146.909   1
   0 -13  -1 292.951 258.294   4
   0 -13  -2 3129.91 500.372   1
   0 -13  -2 2473.68 537.543   4
   0 -13  -3 2376.02 565.338   4
   0 -13  -4 1499.59 463.527   4
   0 -13  -5 1141.85 435.733   4
   0 -14   8 2618.35 547.109   1
   0 -14   7 7099.46 903.443   1
   0 -14   6-30.0963 129.237   1
   0 -14   5 3475.34 616.357   1
   0 -14   4 1713.55 454.809   1
   0 -14   3 7822.30 896.841   1
   0 -14   3 8308.29 886.962   4
   0 -14   2 278.503 218.661   4
   0 -14   2 174.160 202.407   1
   0 -14   1 7199.36 876.786   4
   0 -14   1 7491.82 859.978   1
   0 -14   0 289.221 244.258   4
   0 -14   0 816.072 293.237   1
   0 -14  -1 4910.68 687.251   1
   0 -14  -1 4577.21 743.495   4
   0 -14  -2 897.966 363.029   4
   0 -14  -3 2929.36 659.484   4
   0 -15   5 2378.37 549.287   1
   0 -15   4 1835.31 473.624   1
   0 -15   3 1672.17 507.601   1
   0 -15   2 773.313 320.888   4
   0 -15   2 1067.65 381.778   1
   0 -15   1 2182.96 504.783   1
   0 -15   1 3099.33 619.752   4
   0 -15   0-78.8368 184.686   4
   0 -15   0-168.095 178.818   1
   0 -15  -1 797.552 354.577   4
   1 -15  -1-122.915 174.105   1
   1 -15  -1-265.358 269.289   4
   1 -15   0 151.467 227.333   1
   1 -15   0 53.2133 198.474   4
   1 -15   1 1459.18 418.777   1
   1 -15   1 1146.70 370.684   4
   1 -15   2 357.481 254.210   1
   1 -15   2 119.002 204.537   4
   1 -15   3 4522.71 725.743   1
   1 -15   4 5026.15 765.854   1
   1 -14  -3 8466.71 1036.89   4
   1 -14  -2 7148.69 953.145   4
   1 -14  -1 11429.6 1021.39   1
   1 -14  -1 10066.4 1082.89   4
   1 -14   0 881.506 306.719   1
   1 -14   0 684.328 311.884   4
   1 -14   1 281.804 166.011   4
   1 -14   1 53.5950 143.689   1
   1 -14   2 1852.50 446.804   1
   1 -14   2 2248.93 475.891   4
   1 -14   3 4286.59 628.325   4
   1 -14   3 4381.80 663.059   1
   1 -14   4 143.790 240.844   1
   1 -14   5 7966.72 931.405   1
   1 -14   6 3557.01 632.682   1
   1 -14   7 17873.5 1420.47   1
   1 -13  -5 162.830 204.628   4
   1 -13  -4 365.053 275.491   4
   1 -13  -3 7328.19 915.254   4
   1 -13  -2 7000.62 750.577   1
   1 -13  -2 7534.83 904.209   4
   1 -13  -1 9229.07 881.074   1
   1 -13  -1 8975.97 958.731   4
   1 -13   0 609.657 299.562   4
   1 -13   0 63.7944 145.893   1
   1 -13   1 7172.45 792.881   1
   1 -13   1 5970.09 744.441   4
   1 -13   2-154.473 167.468   1
   1 -13   2 187.709 150.350   4
   1 -13   3 288.003 219.193   4
   1 -13   3 150.298 176.164   1
   1 -13   4 5104.64 709.073   1
   1 -13   5 1646.22 419.818   1
   1 -13   6 6780.34 824.656   1
   1 -13   7 13607.7 1184.75   1
   1 -13   8 72.1397 204.140   1
   1 -13   9 3998.87 661.783   1
   1 -12  -7 1212.14 422.719   4
   1 -12  -6 1207.26 407.396   4
   1 -12  -5 197.932 180.475   4
   1 -12  -4 4069.36 678.583   4
   1 -12  -3 1092.60 379.985   4
   1 -12  -2 18874.8 1352.71   4
   1 -12  -2 17103.0 1100.26   1
   1 -12  -1 3737.85 537.735   1
   1 -12  -1 3185.94 558.333   4
   1 -12   0 4912.86 616.870   1
   1 -12   0 5602.70 707.862   4
   1 -12   1 25044.0 1388.61   1
   1 -12   1 24198.7 1399.13   4
   1 -12   2 112.685 124.839   1
   1 -12   2-31.9027 110.160   4
   1 -12   3 2209.49 436.921   1
   1 -12   3 2187.76 413.577   4
   1 -12   4 5768.81 701.782   1
   1 -12   4 6660.08 658.228   4
   1 -12   5 190.263 177.672   1
   1 -12   6 1121.17 345.404   1
   1 -12   7 3784.76 600.608   1
   1 -12   8 894.593 338.945   1
   1 -12   9 3876.77 620.664   1
   1 -12  10 1212.38 344.071   1
   1 -12  11 531.669 256.679   1
   1 -11  -8 7300.83 962.739   4
   1 -11  -7-144.860 159.719   4
   1 -11  -6 659.996 286.610   4
   1 -11  -5 8814.12 949.816   4
   1 -11  -4 961.550 334.182   4
   1 -11  -3 8940.71 741.334   1
   1 -11  -3 7347.30 813.703   4
   1 -11  -2 12058.1 874.175   1
   1 -11  -2 12651.8 1046.24   4
   1 -11  -1 8005.36 722.050   1
   1 -11  -1 8097.37 807.680   4
   1 -11   0 1256.49 303.273   1
   1 -11   0 1282.89 351.210   4
   1 -11   1 4395.62 552.996   1
   1 -11   1 3976.73 535.601   4
   1 -11   2 1016.75 292.597   1
   1 -11   2 682.329 242.201   4
   1 -11   3 448.601 214.938   1
   1 -11   3 847.058 245.858   4
   1 -11   4 253.215 189.828   1
   1 -11   4 764.226 231.097   4
   1 -11   5 7828.16 784.202   1
   1 -11   6 3514.54 539.719   1
   1 -11   7 4750.56 631.196   1
   1 -11   8 788.845 299.724   1
   1 -11   9 3631.65 577.026   1
   1 -11  10 75.9503 126.274   1
   1 -11  11 1540.67 407.869   1
   1 -10  -9 1.83521 160.239   4
   1 -10  -8 6306.97 843.444   4
   1 -10  -7 6226.99 816.500   4
   1 -10  -6 3843.07 643.516   4
   1 -10  -5 4303.27 650.570   4
   1 -10  -4 15037.0 1140.07   4
   1 -10  -3 4899.71 642.988   4
   1 -10  -3 4879.83 515.124   1
   1 -10  -2 10353.6 760.333   1
   1 -10  -2 11059.3 919.581   4
   1 -10  -1 69.5543 155.981   1
   1 -10  -1 182.158 194.748   4
   1 -10   0 20305.3 1163.95   4
   1 -10   0 18657.3 1051.11   1
   1 -10   1 135.634 176.851   4
   1 -10   1-61.9323 130.895   1
   1 -10   2 6979.40 642.667   4
   1 -10   2 6225.69 624.304   1
   1 -10   3 682.767 237.006   1
   1 -10   3 413.999 160.939   4
   1 -10   4 3310.16 482.516   1
   1 -10   4 3800.50 442.017   4
   1 -10   5 2593.26 422.528   1
   1 -10   6 26670.0 1377.60   1
   1 -10   7 4556.49 590.405   1
   1 -10   8 11349.3 936.023   1
   1 -10   9 4521.47 616.313   1
   1 -10  10 10706.7 937.634   1
   1 -10  12 1729.25 425.659   6
  -1   9  11 3071.38 507.046   2
   1  -9 -10 4231.29 687.698   4
  -1   9  10 4532.82 597.975   2
   1  -9  -9 2678.31 567.695   4
  -1   9   9 2135.94 410.311   2
   1  -9  -8 8247.96 915.624   4
  -1   9   8 5842.56 619.193   2
  -1   9   7 3025.40 416.467   2
   1  -9  -7 3444.88 602.498   4
   1  -9  -6 5263.54 690.584   4
  -1   9   6 3750.81 443.649   2
   1  -9  -5-354.044 202.591   4
  -1   9   5-17.9828 84.9435   2
   1  -9  -4 749.007 179.093   1
   1  -9  -4 919.664 316.402   4
  -1   9   4 999.398 200.802   2
   1  -9  -3 24319.3 1316.98   4
  -1   9   3 24550.9 907.166   2
   1  -9  -3 22055.5 1014.11   1
   1  -9  -2 8444.89 769.460   4
   1  -9  -2 7962.81 625.360   1
  -1   9   2 9249.94 518.496   2
  -1   9   1 19368.9 692.074   2
   1  -9  -1 17746.4 939.536   1
   1  -9  -1 18898.6 1086.94   4
   1  -9   0 52693.9 1642.31   1
   1  -9   0 54867.5 1783.27   4
   1  -9   1 14000.3 860.605   1
   1  -9   1 14186.3 878.144   4
   1  -9   2 32207.6 1273.56   4
   1  -9   2 31875.5 1326.75   1
   1  -9   3 468.525 162.576   4
   1  -9   3 641.541 227.496   1
   1  -9   4 41040.2 1301.73   4
   1  -9   4 41035.2 1548.90   1
   1  -9   5 6707.60 491.695   4
   1  -9   5 5689.47 597.538   1
   1  -9   6 4420.47 544.083   1
   1  -9   7 160.703 114.682   5
   1  -9   7 69.0174 118.242   1
   1  -9   8 6755.42 578.925   5
   1  -9   8 6673.80 683.307   1
   1  -9   9 1247.64 316.246   1
   1  -9   9 1159.17 268.616   5
   1  -9  10 2950.73 470.347   1
   1  -9  11 1032.66 327.412   6
   1  -9  12 3418.62 603.461   6
  -1   8  11 2285.38 447.872   2
  -1   8  10 1304.96 340.749   2
   1  -8 -10 844.749 311.408   4
  -1   8   9 11913.5 896.894   2
   1  -8  -9 12701.5 1098.36   4
  -1   8   8 7081.26 655.940   2
   1  -8  -8 7189.66 803.524   4
  -1   8   7 24910.7 1161.35   2
   1  -8  -7 25566.8 1453.71   4
  -1   8   6 3369.99 410.792   2
   1  -8  -6 3615.76 539.780   4
  -1   8   5 56035.6 1534.70   2
   1  -8  -5 52601.1 1954.11   4
   1  -8  -4 11946.7 900.572   4
  -1   8   4 10511.7 623.724   2
   1  -8  -4 9169.40 590.457   1
  -1   8   3 17440.5 747.575   2
   1  -8  -3 15534.5 787.291   1
   1  -8  -3 17607.7 1049.73   4
   1  -8  -2 2760.41 411.858   4
  -1   8   2 3098.83 292.700   2
   1  -8  -2 3256.02 368.575   1
   1  -8  -1 26605.0 1072.41   1
   1  -8  -1 27718.5 1233.91   4
  -1   8   1 29388.3 828.152   2
   1  -8   0 6901.75 561.923   1
   1  -8   0 7112.13 596.445   4
  -1   8   0 7068.00 378.325   2
   1  -8   1 4723.21 475.324   4
   1  -8   1 5427.80 500.139   1
   1  -8   2 2120.46 334.900   1
   1  -8   2 1849.16 300.329   4
   1  -8   3 22339.9 1055.13   1
   1  -8   3 22576.4 932.080   4
   1  -8   4 3103.42 332.376   4
   1  -8   4 3170.56 413.171   1
   1  -8   5 17484.8 712.612   4
   1  -8   5 17098.3 960.666   1
   1  -8   6 700.037 173.827   5
   1  -8   6 949.997 244.490   1
   1  -8   7 17372.7 1008.16   1
   1  -8   7 17605.0 855.211   5
   1  -8   8 4221.65 454.885   5
   1  -8   8 4929.41 552.494   1
   1  -8   9 3909.65 469.014   5
   1  -8   9 5473.76 591.046   1
   1  -8  10-282.951 157.994   1
   1  -8  10-279.024 157.812   5
   1  -8  10-197.775 161.849   6
   1  -8  11 163.683 142.586   5
   1  -8  11 54.4855 138.782   6
   1  -8  12 833.241 318.709   6
   1  -8  13 3273.78 608.859   6
  -1   7  12-167.800 161.314   2
  -1   7  11 2279.95 459.341   2
  -1   7  10 6112.64 664.737   2
   1  -7 -10 6074.53 740.550   4
   1  -7  -9 343.728 190.217   4
  -1   7   9 690.841 217.172   2
  -1   7   8 147.957 91.7305   2
   1  -7  -8 403.175 222.628   4
   1  -7  -7 518.990 227.075   4
  -1   7   7 509.775 181.531   2
   1  -7  -6-11.4984 159.878   4
  -1   7   6 59.9656 99.5593   2
  -1   7   5 34611.2 1175.09   2
   1  -7  -5 34150.9 982.086   1
   1  -7  -5 34304.6 1489.31   4
  -1   7   4 921.257 194.854   2
   1  -7  -4 1402.79 318.739   4
   1  -7  -4 1263.23 209.353   1
   1  -7  -3 309.837 193.111   4
  -1   7   3 314.844 105.319   2
   1  -7  -3 262.620 109.213   1
   1  -7  -2 12077.3 789.374   4
   1  -7  -2 12279.7 658.442   1
  -1   7   2 12077.4 554.501   2
   1  -7  -1 1754.40 299.485   4
  -1   7   1 1870.98 201.965   2
   1  -7  -1 1870.05 261.058   1
   1  -7   0 3831.70 392.031   1
   1  -7   0 4069.35 425.191   4
   1  -7   1-10.3027 97.6260   4
   1  -7   1 72.8296 76.0720   1
   1  -7   2 9750.30 594.410   4
   1  -7   2 10382.4 655.779   1
   1  -7   3 5266.64 480.091   1
   1  -7   3 5490.15 421.607   4
   1  -7   4 10116.8 532.285   4
   1  -7   4 9046.98 645.115   1
   1  -7   5 4768.13 473.110   1
   1  -7   5 5158.37 345.201   4
   1  -7   6 1624.81 288.856   1
   1  -7   6 1682.89 251.066   5
   1  -7   7 6662.99 526.522   5
   1  -7   7 8412.24 658.362   1
   1  -7   8 728.906 210.993   1
   1  -7   8 951.590 221.184   5
   1  -7   9 1457.71 298.608   5
   1  -7   9 1422.66 292.114   1
   1  -7  10 2355.85 437.718   6
   1  -7  10 1799.05 338.011   1
   1  -7  10 1729.35 341.675   5
   1  -7  11 2765.79 505.130   6
   1  -7  12 715.948 266.057   6
   1  -7  13 5067.37 753.064   6
  -1   6  12-371.529 214.310   2
  -1   6  11 1152.99 306.630   2
  -1   6  10 3941.70 527.436   2
   1  -6 -10 3388.12 527.799   4
  -1   6   9-28.9534 99.3194   2
   1  -6  -9-13.2059 138.928   4
   1  -6  -8 271.225 188.907   4
  -1   6   8 178.113 121.805   2
  -1   6   7 2475.97 361.202   2
   1  -6  -7 1979.93 367.929   4
  -1   6   6 1628.22 275.562   2
   1  -6  -6 2473.85 404.063   4
   1  -6  -5 3462.99 435.174   4
  -1   6   5 2727.05 328.039   2
   1  -6  -5 3947.41 297.603   1
   1  -6  -4 123.748 154.698   4
  -1   6   4 174.524 84.2275   2
   1  -6  -4 49.1833 63.1009   1
   1  -6  -3 1857.71 230.962   1
   1  -6  -3 1437.18 276.395   4
  -1   6   3 1623.42 209.824   2
   1  -6  -2 1148.46 189.210   1
   1  -6  -2 1090.46 226.800   4
  -1   6   2 922.252 152.312   2
  -1   6   1 13479.3 511.586   2
   1  -6  -1 13025.7 728.995   4
   1  -6  -1 14290.6 662.603   1
   1  -6   0 4940.35 427.377   4
   1  -6   0 4126.82 365.609   1
   1  -6   1 2455.97 293.721   1
   1  -6   1 1695.18 239.187   4
   1  -6   2 62.6865 91.3840   4
   1  -6   2 11.4431 84.3495   1
   1  -6   3 84314.4 1765.66   1
   1  -6   3 83632.4 1473.61   4
   1  -6   4 28512.2 792.970   4
   1  -6   4 28684.0 1056.15   1
   1  -6   5 47419.3 1399.33   1
   1  -6   5 49318.6 933.777   4
   1  -6   5 49514.5 1171.88   5
   1  -6   6 11170.3 610.900   5
   1  -6   6 11103.5 693.289   1
   1  -6   6 11509.9 405.726   3
   1  -6   7 30050.5 1091.14   5
   1  -6   7 29111.7 1144.27   1
   1  -6   8 9113.67 660.245   1
   1  -6   8 11026.8 717.055   5
   1  -6   9 364.174 140.425   1
   1  -6   9 790.151 254.940   6
   1  -6   9 528.963 181.416   5
   1  -6  10-91.4238 162.267   6
   1  -6  10 12.7233 110.989   5
   1  -6  11-32.2786 117.856   6
   1  -6  12 2448.32 488.964   6
   1  -6  13 7194.68 886.355   6
  -1   5  12 6123.72 717.301   2
  -1   5  11 7511.09 749.187   2
  -1   5  10 6626.77 665.572   2
   1  -5 -10 6266.13 670.716   4
   1  -5  -9 238.381 139.261   4
  -1   5   9 200.476 108.196   2
   1  -5  -8-76.1249 116.190   4
  -1   5   8-64.9550 90.0173   2
   1  -5  -7 692.690 209.677   4
  -1   5   7 661.842 197.288   3
  -1   5   7 962.561 226.622   2
  -1   5   6 82079.5 1827.10   2
  -1   5   6 81293.1 2042.00   3
   1  -5  -6 79989.4 2045.30   4
  -1   5   5 91.3655 107.994   3
  -1   5   5 127.388 104.668   2
   1  -5  -5 316.866 166.946   4
   1  -5  -4 126855. 1594.90   1
  -1   5   4 123091. 1937.32   2
   1  -5  -4 127147. 2351.49   4
   1  -5  -3 352676. 3753.80   4
   1  -5  -3 350140. 2796.67   1
  -1   5   3 348978. 2999.64   2
   1  -5  -2 231011. 2346.39   1
   1  -5  -2 231158. 2889.52   4
  -1   5   2 232792. 2213.23   2
   1  -5  -1 66009.0 1289.43   1
   1  -5  -1 69223.8 1499.59   4
   1  -5   0-32.1495 63.7374   1
   1  -5   0 69.6838 93.0753   4
   1  -5   1 8947.63 487.826   4
   1  -5   1 8543.78 495.302   1
   1  -5   2 50038.1 1214.54   1
   1  -5   2 48301.8 1058.56   4
   1  -5   3 317.883 108.485   1
   1  -5   3 355.923 93.2591   4
   1  -5   4 120497. 1997.97   1
   1  -5   4 118320. 1399.77   4
   1  -5   5 3849.14 324.260   5
   1  -5   5 4111.37 232.407   4
   1  -5   5 3539.93 361.237   1
   1  -5   5 4272.15 251.543   3
   1  -5   6 57838.9 1469.30   1
   1  -5   6 59438.1 819.857   4
   1  -5   6 57786.7 1380.17   5
   1  -5   6 58489.8 915.501   3
   1  -5   7 33575.7 1141.00   1
   1  -5   7 33372.9 1146.24   5
   1  -5   8 21769.3 1096.64   6
   1  -5   8 22241.0 1020.15   5
   1  -5   8 21298.1 931.709   1
   1  -5   9 7602.50 706.954   6
   1  -5   9 7387.37 553.708   1
   1  -5   9 6976.10 613.422   5
   1  -5  10 52.0374 164.962   6
   1  -5  11 1722.03 399.255   6
   1  -5  12 8448.18 911.048   6
   1  -5  13 1310.98 397.486   6
   1  -5  14 3122.73 627.443   6
  -1   4  13 1126.53 322.310   2
  -1   4  12 23088.0 1356.27   2
  -1   4  11 6309.68 687.143   2
  -1   4  10 11647.9 864.806   2
   1  -4 -10 12421.3 888.038   4
   1  -4  -9 3120.21 430.197   4
  -1   4   9 2714.61 399.714   2
  -1   4   8 38020.3 1390.41   2
  -1   4   8 42986.2 1562.09   3
   1  -4  -8 43306.2 1528.11   4
  -1   4   7 7697.36 592.128   2
   1  -4  -7 7840.53 637.541   4
  -1   4   7 8326.05 659.151   3
  -1   4   6 287.294 141.413   3
  -1   4   6 310.572 123.950   2
   1  -4  -6 255.166 143.236   4
   1  -4  -5 7649.29 559.932   4
  -1   4   5 7822.15 564.728   3
   1  -4  -5 7867.84 296.309   1
  -1   4   5 7675.38 507.578   2
  -1   4   4 211.051 85.4946   2
   1  -4  -4 313.362 75.2269   1
   1  -4  -4 254.796 107.453   4
  -1   4   4 144.212 85.8709   3
   1  -4  -3 38078.3 1123.26   4
   1  -4  -3 35857.8 779.644   1
  -1   4   3 37548.3 937.339   2
  -1   4   2 89185.5 1298.56   2
   1  -4  -2 86396.9 1273.54   1
   1  -4  -2 87559.4 1617.41   4
   1  -4  -1 15459.5 642.709   4
   1  -4  -1 15049.0 554.121   1
   1  -4   0 54313.2 1129.57   4
   1  -4   0 53101.8 1070.32   1
   1  -4   1 84969.2 1324.07   4
   1  -4   1 87966.3 1416.55   1
   1  -4   2 14987.1 515.542   4
   1  -4   2 15112.5 610.617   1
   1  -4   3 9949.81 514.111   1
   1  -4   3 10173.0 386.110   4
   1  -4   4 16496.5 589.000   5
   1  -4   4 15430.9 658.937   1
   1  -4   4 15785.3 433.120   4
   1  -4   5 14091.8 618.947   5
   1  -4   5 14585.2 450.710   3
   1  -4   5 13641.7 639.454   1
   1  -4   5 14566.7 398.937   4
   1  -4   6 92529.3 1218.20   3
   1  -4   6 91763.5 1702.92   1
   1  -4   6 88220.2 1703.66   5
   1  -4   7 18659.1 936.277   6
   1  -4   7 17927.7 850.302   5
   1  -4   7 17688.0 584.013   3
   1  -4   7 18275.8 778.425   1
   1  -4   8 32474.1 1332.06   6
   1  -4   8 30370.8 1197.72   5
   1  -4   8 33073.5 1066.12   1
   1  -4   9 15050.6 981.231   6
   1  -4  10 7451.06 743.344   6
   1  -4  11 237.248 202.618   6
   1  -4  12 1437.05 397.184   6
   1  -4  13 1224.64 387.669   6
   1  -4  14 615.218 295.717   6
  -1   3  13 2639.82 506.341   2
  -1   3  12 120.143 177.068   2
  -1   3  11 8795.88 788.302   2
  -1   3  10 11863.3 859.940   2
  -1   3   9 804.403 246.686   2
   1  -3  -9 722.322 219.517   4
  -1   3   9 956.306 249.909   3
   1  -3  -8 22270.1 1015.68   4
  -1   3   8 22377.0 1067.74   3
  -1   3   8 20198.0 995.029   2
  -1   3   7 237.321 132.544   3
  -1   3   7 335.850 127.974   2
   1  -3  -7 169.073 115.760   4
  -1   3   6 2471.44 326.173   3
   1  -3  -6 2929.07 341.756   4
  -1   3   6 2489.83 306.970   2
   1  -3  -5 2817.76 315.202   4
  -1   3   5 2097.88 278.920   3
  -1   3   5 2810.71 301.237   2
  -1   3   4 6207.07 406.692   2
  -1   3   4 5965.87 427.860   3
   1  -3  -4 6289.97 436.853   4
   1  -3  -4 6911.17 256.165   1
  -1   3   3 182597. 1964.55   2
   1  -3  -3 179310. 2186.68   4
   1  -3  -3 175783. 1452.32   1
  -1   3   3 178730. 2157.35   3
   1  -3  -2 1140.85 179.407   4
  -1   3   2 1251.49 149.190   2
   1  -3  -2 994.352 123.385   1
   1  -3  -1 2354.92 231.128   4
   1  -3  -1 2680.51 208.108   1
   1  -3   0 449666. 2739.16   1
   1  -3   0 431712. 2777.72   4
   1  -3   1 33021.4 774.385   1
   1  -3   1 33217.1 709.235   4
   1  -3   2 41968.7 913.752   1
   1  -3   2 41288.7 721.710   4
   1  -3   3 8695.91 374.565   5
   1  -3   3 7467.19 402.815   1
   1  -3   3 8516.80 295.572   4
   1  -3   4 2540.12 183.059   3
   1  -3   4 2154.16 146.265   4
   1  -3   4 2234.83 232.105   1
   1  -3   4 1982.09 210.669   5
   1  -3   5 18429.2 528.620   3
   1  -3   5 17414.6 657.862   1
   1  -3   5 17437.3 689.878   5
   1  -3   6 7682.57 452.022   1
   1  -3   6 8410.37 573.697   6
   1  -3   6 6721.12 354.397   3
   1  -3   6 7409.25 502.410   5
   1  -3   7 50530.4 1520.33   6
   1  -3   7 48309.2 1147.78   1
   1  -3   7 46470.3 1030.18   3
   1  -3   7 46377.4 1372.78   5
   1  -3   8 3081.03 423.717   6
   1  -3   8 3058.14 291.597   3
   1  -3   8 3046.64 296.605   1
   1  -3   9 14209.8 947.910   6
   1  -3  10 10305.8 870.922   6
   1  -3  11 1235.69 350.334   6
   1  -3  12 267.363 198.455   6
   1  -3  13 339.129 224.673   6
   1  -3  14 241.843 302.811   6
  -1   2  13 747.495 333.208   6
  -1   2  13 1057.63 325.385   2
  -1   2  12 8832.37 901.129   6
  -1   2  12 10768.7 901.188   2
  -1   2  11 1447.47 355.445   6
  -1   2  11 1858.75 365.880   2
  -1   2  10 4193.16 556.695   6
  -1   2  10 4989.81 558.143   2
  -1   2   9 28380.5 1333.03   6
  -1   2   9 30014.3 1233.16   3
   1  -2  -9 32447.9 1172.93   4
  -1   2   9 30180.1 1263.50   2
  -1   2   8 5219.56 491.629   3
  -1   2   8 5156.54 534.399   6
   1  -2  -8 5075.65 447.614   4
  -1   2   8 5013.09 490.455   2
  -1   2   7 67.3519 101.027   3
   1  -2  -7 86.0056 86.9441   4
  -1   2   7-9.56131 96.5450   2
  -1   2   7-13.7948 88.4213   6
  -1   2   6 63591.8 1574.14   6
   1  -2  -6 66150.7 1430.96   4
  -1   2   6 63657.6 1482.87   2
  -1   2   6 65469.3 1508.09   3
  -1   2   5 652.714 157.314   6
   1  -2  -5 849.319 156.007   4
  -1   2   5 759.919 163.961   3
  -1   2   5 901.581 166.214   2
  -1   2   4 67963.5 1328.75   6
  -1   2   4 61462.8 497.247   1
   1  -2  -4 64497.7 1238.64   4
  -1   2   4 64551.8 1276.53   3
  -1   2   4 65283.1 1256.53   2
   1  -2  -3 96449.8 1407.42   4
   1  -2  -3 99396.5 832.198   1
  -1   2   3 98234.2 1372.23   2
  -1   2   3 98799.0 1441.18   3
  -1   2   2 861147. 3556.99   2
   1  -2  -2 838867. 3843.67   4
   1  -2  -2 840560. 2776.63   1
   1  -2  -1 1874.51 172.599   4
   1  -2  -1 1779.84 140.802   1
   1  -2   0 179613. 1487.24   4
   1  -2   0 180100. 1475.04   1
   1  -2   1 105348. 1203.83   1
   1  -2   1 104287. 1032.54   4
   1  -2   2 1082.54 99.3325   4
   1  -2   2 1101.60 111.180   5
   1  -2   2 812.801 122.845   1
   1  -2   3 47738.0 895.120   1
   1  -2   3 46520.5 866.142   5
   1  -2   3 48259.6 655.398   4
   1  -2   3 47445.3 743.036   3
   1  -2   4 9378.78 365.068   3
   1  -2   4 9406.26 458.494   5
   1  -2   4 9543.00 420.029   1
   1  -2   5 8749.68 414.123   1
   1  -2   5 8716.40 393.264   3
   1  -2   5 8583.81 519.444   6
   1  -2   5 8163.53 485.441   5
   1  -2   6 81396.4 1770.71   6
   1  -2   6 79711.7 1286.50   1
   1  -2   6 77834.3 1328.09   3
   1  -2   7 2313.73 331.193   6
   1  -2   7 2549.98 240.427   1
   1  -2   7 2924.05 284.662   3
   1  -2   8 1129.68 254.544   6
   1  -2   8 1042.09 190.168   3
   1  -2   9 9316.16 584.719   3
   1  -2   9 8599.22 746.041   6
   1  -2  10 6549.83 699.586   6
   1  -2  11 3568.95 561.577   6
   1  -2  12 227.345 177.336   6
   1  -2  13-49.5447 153.024   6
   1  -2  14 3215.00 641.610   6
  -1   1  14 140.907 163.095   6
  -1   1  14 165.335 188.985   2
  -1   1  13 6550.60 802.317   6
  -1   1  13 6509.53 728.279   2
  -1   1  12 2963.79 525.272   6
  -1   1  12 3878.19 536.572   2
  -1   1  11 13367.7 1020.05   6
  -1   1  11 13993.4 951.240   2
  -1   1  10 9731.55 751.929   2
  -1   1  10 9822.47 702.902   3
  -1   1  10 8541.33 758.330   6
  -1   1   9 21830.3 1126.82   6
   1  -1  -9 24272.9 916.300   4
  -1   1   9 24912.5 1120.53   2
  -1   1   9 23138.1 1013.71   3
   1  -1  -8 5330.14 412.853   4
  -1   1   8 4858.56 467.952   2
  -1   1   8 5331.67 463.021   3
  -1   1   8 4722.60 490.256   6
  -1   1   7 8428.70 569.147   2
   1  -1  -7 7572.74 462.986   4
  -1   1   7 8826.30 614.525   6
  -1   1   7 8692.89 548.346   3
  -1   1   6 5105.53 426.018   6
  -1   1   6 5136.92 391.966   3
   1  -1  -6 5737.14 378.404   4
  -1   1   6 5725.52 432.469   2
  -1   1   5 10049.3 498.142   3
   1  -1  -5 8622.71 428.494   4
  -1   1   5 10133.7 523.098   2
  -1   1   5 10412.3 543.453   6
  -1   1   4 3978.30 300.121   6
   1  -1  -4 3904.74 265.289   4
  -1   1   4 3344.87 276.531   2
  -1   1   4 3268.92 258.470   3
  -1   1   3 99752.7 1271.36   3
  -1   1   3 97458.2 1296.58   2
  -1   1   3 97288.2 1256.29   5
   1  -1  -3 94988.6 1192.04   4
  -1   1   3 96832.7 1256.64   6
  -1   1   2 3123.46 181.796   5
   1  -1  -2 2988.90 193.734   4
  -1   1   2 3052.34 197.820   2
   1  -1  -1 21576.6 383.133   1
  -1   1   1 21273.6 322.179   5
   1  -1  -1 21372.0 452.474   4
   1  -1  -1 21290.3 317.980   5
   1  -1   0 44787.6 589.166   4
   1  -1   0 43568.6 593.724   1
   1  -1   1 92449.1 931.718   1
   1  -1   1 93421.3 792.918   4
   1  -1   2 11671.2 305.059   4
   1  -1   2 10700.1 341.573   1
   1  -1   2 10311.7 324.141   3
   1  -1   3 1566.17 181.322   6
   1  -1   3 1564.65 140.383   1
   1  -1   3 1343.95 135.474   3
   1  -1   4 700.850 98.9985   1
   1  -1   4 686.923 114.131   3
   1  -1   4 693.972 147.826   6
   1  -1   5 20126.7 550.366   1
   1  -1   5 21092.6 832.323   6
   1  -1   5 20208.8 738.906   2
   1  -1   5 20336.2 658.472   3
   1  -1   6 7781.35 564.902   6
   1  -1   6 8376.32 365.187   1
   1  -1   6 7885.28 453.645   3
   1  -1   6 9524.50 553.697   2
   1  -1   7 11368.5 742.110   6
   1  -1   7 11113.7 591.252   3
   1  -1   8 1211.55 268.495   6
   1  -1   8 2269.01 294.342   3
   1  -1   9 17658.5 860.038   3
   1  -1   9 17928.3 1084.56   6
   1  -1  10 800.890 246.404   6
   1  -1  11 3890.60 591.963   6
   1  -1  12-124.508 170.651   6
   1  -1  13 926.148 339.701   6
   1  -1  14-133.796 181.960   6
  -1   0  14 392.308 225.309   2
  -1   0  14 480.992 249.377   6
  -1   0  13 184.612 158.521   2
  -1   0  13 196.156 193.973   6
  -1   0  12 4637.46 638.313   6
  -1   0  12 4947.80 601.123   2
  -1   0  11 14131.7 1029.23   6
  -1   0  11 14730.8 961.219   2
  -1   0  10 5374.14 554.309   2
  -1   0  10 6007.57 519.344   3
  -1   0  10 5213.19 581.768   6
  -1   0   9 65158.5 1777.84   2
  -1   0   9 66134.0 1595.52   3
  -1   0   9 62210.3 1857.34   6
  -1   0   8 1141.46 239.637   6
  -1   0   8 1108.93 226.046   2
   1   0  -8 917.635 154.392   4
  -1   0   8 1240.16 207.973   3
   1   0  -7 10128.5 461.114   4
  -1   0   7 9790.96 600.097   2
  -1   0   7 9868.65 626.959   6
  -1   0   7 9592.62 528.279   3
  -1   0   6 2366.90 242.937   3
  -1   0   6 2090.94 264.834   6
   1   0  -6 2137.67 198.687   4
  -1   0   6 2213.55 111.870   1
  -1   0   6 2096.47 260.667   2
  -1   0   6 2357.63 284.289   5
  -1   0   5 21923.0 649.339   3
  -1   0   5 20659.9 351.447   1
  -1   0   5 22658.0 754.604   6
  -1   0   5 20861.6 728.313   2
  -1   0   5 21561.8 762.582   5
   1   0  -5 21430.8 558.207   4
   1   0  -4 171251. 1410.97   4
  -1   0   4 170095. 1840.91   2
  -1   0   4 172966. 1897.19   5
  -1   0   4 170999. 960.976   1
  -1   0   4 170884. 1800.34   6
  -1   0   4 171174. 1611.87   3
  -1   0   3 2044.91 165.490   6
  -1   0   3 2021.06 101.863   1
  -1   0   3 1862.77 175.054   2
  -1   0   3 2470.86 194.629   5
   1   0  -3 1891.74 132.713   4
  -1   0   2 30434.3 539.634   5
   1   0  -2 30460.2 454.347   4
  -1   0   2 30459.9 564.368   2
  -1   0   2 31471.7 471.490   6
   1   0  -1 108004. 741.160   4
   1   0   0 1.71640 12.7123   6
   1   0   0 19868.0 333.430   4
   1   0   1 160394. 1233.37   6
   1   0   1 158685. 1179.79   3
   1   0   2 2053.60 161.735   3
   1   0   2 2298.72 190.041   6
   1   0   3 154886. 1816.85   6
   1   0   3 155333. 1595.07   3
   1   0   3 156225. 1652.30   2
   1   0   4 31192.4 806.176   3
   1   0   4 31091.5 931.258   6
   1   0   4 31928.8 846.490   2
   1   0   5 37938.9 988.540   3
   1   0   5 39606.2 1050.53   2
   1   0   5 39039.7 1162.98   6
   1   0   6 4477.02 441.627   6
   1   0   6 3161.65 312.814   3
   1   0   6 3713.36 357.817   2
   1   0   7 17541.5 937.519   6
   1   0   7 20307.1 896.107   2
   1   0   7 18326.3 813.012   3
   1   0   8 1616.28 316.548   6
   1   0   8 1546.75 267.230   3
   1   0   8 1360.01 271.904   2
   1   0   9 11804.9 751.670   3
   1   0   9 11036.8 873.651   6
   1   0  10 15216.7 1090.87   6
   1   0  10 16694.9 941.504   3
   1   0  11-68.5313 155.750   6
   1   0  12 1365.79 376.584   6
   1   0  13 6710.37 887.780   6
  -1  -1  15-149.013 187.045   6
  -1  -1  14 1869.34 457.230   6
  -1  -1  13 5471.32 727.102   6
  -1  -1  13 6375.98 708.934   2
  -1  -1  12-21.7023 115.839   6
  -1  -1  12 615.483 216.166   2
  -1  -1  11 66.1133 127.033   6
  -1  -1  11-67.7840 118.001   2
  -1  -1  10 28415.5 1231.97   2
  -1  -1  10 24458.3 1234.32   6
  -1  -1   9 5256.83 421.163   3
  -1  -1   9 5948.62 565.392   6
  -1  -1   9 5369.38 506.366   2
  -1  -1   8 13466.4 790.971   5
   1   1  -8 13873.8 460.353   4
  -1  -1   8 13363.9 732.969   2
  -1  -1   8 12936.6 607.116   3
  -1  -1   8 12951.2 763.140   6
  -1  -1   7 5505.08 454.236   6
   1   1  -7 4830.92 252.563   4
  -1  -1   7 5374.87 261.476   1
  -1  -1   7 5087.21 453.731   5
  -1  -1   7 5553.58 440.584   2
  -1  -1   7 4978.28 343.605   3
  -1  -1   6 61383.8 1077.89   3
  -1  -1   6 63885.0 1433.61   5
  -1  -1   6 62197.2 1333.57   2
  -1  -1   6 61974.8 867.904   1
   1   1  -6 60708.5 798.399   4
  -1  -1   6 64080.5 1386.78   6
  -1  -1   5 14572.5 456.731   3
  -1  -1   5 15012.0 593.910   6
  -1  -1   5 14294.5 402.597   1
   1   1  -5 14448.6 334.729   4
  -1  -1   5 13880.9 567.806   2
  -1  -1   5 13295.0 590.474   5
  -1  -1   4 89223.3 944.685   3
  -1  -1   4 86659.3 936.810   1
  -1  -1   4 89250.6 1338.22   5
  -1  -1   4 87691.0 1260.23   2
   1   1  -4 88484.4 673.725   4
  -1  -1   4 90188.3 1238.58   6
  -1  -1   3 10341.9 342.600   6
  -1  -1   3 9819.33 293.743   1
  -1  -1   3 9736.67 357.880   2
  -1  -1   2 139939. 1069.76   2
   1   1  -2 140971. 700.221   4
  -1  -1   2 141564. 1062.16   1
  -1  -1   2 144801. 719.477   4
  -1  -1   1 214309. 1260.07   1
   1   1  -1 219918. 974.849   3
  -1  -1   0 64983.4 681.217   1
   1   1   0 64773.4 710.407   3
   1   1   1 27297.7 566.133   3
   1   1   1 25151.6 563.108   6
   1   1   2 127729. 1434.14   3
   1   1   2 124499. 1297.94   2
   1   1   2 127432. 1522.31   6
   1   1   3 982.054 159.843   6
   1   1   3 942.557 141.505   2
   1   1   3 1243.13 167.460   3
   1   1   4 103218. 1567.02   2
   1   1   4 101932. 1774.97   6
   1   1   4 102082. 1608.00   3
   1   1   5 27517.1 911.390   3
   1   1   5 29608.0 927.693   2
   1   1   5 29552.6 1052.40   6
  -1  -1  -6 20060.7 331.650   1
   1   1   6 22271.8 893.931   3
   1   1   6 22429.7 884.091   2
   1   1   6 21974.0 990.233   6
   1   1   7 2352.17 320.758   3
   1   1   7 2476.75 367.242   6
   1   1   7 3045.48 352.595   2
   1   1   8 38498.8 1531.55   6
   1   1   8 40462.5 1383.29   2
   1   1   8 39101.2 1358.10   3
   1   1   9-8.12574 112.266   2
   1   1   9-39.3983 142.176   6
   1   1   9 2.52222 88.7711   3
   1   1  10 734.386 273.981   6
   1   1  10 669.910 201.756   3
   1   1  11 221.166 149.702   3
   1   1  11 85.8530 161.897   6
   1   1  12 3414.30 617.985   6
   1   1  13 966.591 344.772   6
  -1  -2  15 848.076 357.001   6
  -1  -2  14 143.568 148.668   6
  -1  -2  13 197.163 164.864   6
  -1  -2  12 2312.96 447.677   6
  -1  -2  12 2079.62 375.078   2
  -1  -2  11 7966.67 684.666   2
  -1  -2  11 6805.82 699.460   6
  -1  -2  10 146.020 118.908   2
  -1  -2  10-142.737 124.820   6
  -1  -2   9 1829.01 295.950   2
  -1  -2   9 2169.40 343.261   6
  -1  -2   9 1606.68 302.277   5
  -1  -2   8 1114.58 167.551   3
  -1  -2   8 837.841 207.003   6
  -1  -2   8 1135.94 152.029   1
  -1  -2   8 740.277 203.943   5
  -1  -2   8 987.222 207.731   2
  -1  -2   7 5465.52 448.021   6
  -1  -2   7 5937.06 440.919   2
  -1  -2   7 5623.87 323.411   1
  -1  -2   7 5163.05 302.393   3
  -1  -2   7 4682.45 433.849   5
  -1  -2   6-6.29340 27.5855   3
  -1  -2   6 19.9961 45.0013   1
  -1  -2   6-62.4304 62.7266   2
  -1  -2   6 50.2087 70.4206   5
  -1  -2   5 17933.4 539.234   1
  -1  -2   5 17486.9 610.877   2
  -1  -2   5 18048.5 641.364   6
  -1  -2   5 19113.0 701.849   5
  -1  -2   4 197.357 70.7703   2
  -1  -2   4 126.238 51.8178   1
  -1  -2   3 20943.8 478.821   2
  -1  -2   3 22257.0 545.882   1
  -1  -2   2 110748. 801.191   2
  -1  -2   2 110399. 1155.83   1
  -1  -2   1 153283. 1306.19   1
   1   2  -1 152526. 1069.58   3
   1   2   0 2012.22 156.484   3
  -1  -2   0 2076.09 148.917   1
  -1  -2  -1 441.873 72.6101   1
   1   2   1 443.287 99.1640   3
   1   2   1 500.814 79.5253   2
  -1  -2  -2 1841.38 134.049   1
   1   2   2 2036.93 209.008   3
   1   2   2 1864.00 209.309   6
   1   2   2 1813.30 165.499   2
   1   2   3 49711.1 1123.12   3
   1   2   3 47645.7 1149.06   6
   1   2   3 48265.7 977.944   2
  -1  -2  -3 46879.9 639.830   1
  -1  -2  -4 7944.95 248.029   1
   1   2   4 7884.78 447.458   2
   1   2   4 7473.95 476.178   3
   1   2   4 8124.28 527.127   6
  -1  -2  -5 3301.88 143.133   1
   1   2   5 2830.98 301.755   2
   1   2   5 3445.86 359.504   3
   1   2   5 3036.52 359.465   6
   1   2   6 44536.6 1464.58   6
   1   2   6 46717.5 1300.00   2
   1   2   6 43350.9 1332.85   3
   1   2   7 5984.52 528.784   3
   1   2   7 6422.70 523.468   2
   1   2   7 5337.59 554.757   6
   1   2   8 5424.45 543.052   3
   1   2   8 3791.29 497.930   6
   1   2   8 4435.57 474.985   2
   1   2   9 3746.48 540.622   6
   1   2   9 3253.11 447.147   3
   1   2   9 3390.25 441.758   2
   1   2  10 459.229 195.009   2
   1   2  10 340.235 219.699   6
   1   2  10 523.561 198.679   3
   1   2  11 29.9624 190.334   6
   1   2  11 61.4755 115.344   3
   1   2  12 729.202 284.400   6
   1   2  13 9403.90 1060.62   6
  -1  -3  15-138.531 211.247   6
  -1  -3  14 616.171 289.337   6
  -1  -3  13 634.459 264.296   6
  -1  -3  12 273.960 179.018   6
  -1  -3  11 14325.1 1007.47   6
  -1  -3  11 13175.9 862.601   2
  -1  -3  11 12894.3 941.187   5
  -1  -3  10 13663.4 916.205   5
  -1  -3  10 13914.7 923.725   6
  -1  -3  10 15042.2 866.079   2
  -1  -3   9 301.826 156.433   6
  -1  -3   9 389.702 154.346   2
  -1  -3   9 251.716 85.1360   1
  -1  -3   9 407.820 182.014   5
  -1  -3   8 1194.03 216.208   2
  -1  -3   8 1042.88 224.894   6
  -1  -3   8 1696.78 284.494   5
  -1  -3   8 1464.73 197.060   1
  -1  -3   7 18606.6 820.588   6
  -1  -3   7 17949.7 829.631   5
  -1  -3   7 17781.2 735.175   2
  -1  -3   7 18330.5 670.573   1
  -1  -3   6 47910.6 1053.09   1
  -1  -3   6 48690.7 1237.18   5
  -1  -3   6 46644.7 1077.19   2
  -1  -3   5 1039.38 144.389   2
  -1  -3   5 905.850 147.580   1
  -1  -3   4 9849.66 443.368   1
  -1  -3   4 10111.0 378.429   2
  -1  -3   3 28593.8 500.412   2
  -1  -3   3 28831.5 730.096   1
  -1  -3   2 17733.9 547.930   1
   1   3  -2 18184.5 377.304   3
  -1  -3   1 485.771 96.7698   1
   1   3  -1 371.764 82.3926   3
   1   3   0 190495. 1774.70   3
   1   3   0 200710. 1070.22   2
  -1  -3   0 194683. 1688.15   1
   1   3   1 79372.3 1285.76   3
  -1  -3  -1 78839.5 1039.00   1
   1   3   1 80063.2 938.145   2
   1   3   2 10966.5 529.592   3
   1   3   2 9944.66 400.300   2
  -1  -3  -2 9411.88 350.305   1
   1   3   3 13313.4 634.806   3
  -1  -3  -3 12275.6 386.980   1
   1   3   3 11945.5 507.176   2
  -1  -3  -4 69090.8 863.416   1
   1   3   4 69942.6 1580.17   3
   1   3   4 67882.9 1346.44   2
   1   3   4 69899.1 1631.62   6
   1   3   5 141.950 77.0810   2
   1   3   5 141.822 87.5543   3
  -1  -3  -5 49.4902 26.0390   1
   1   3   5 110.291 92.2455   6
   1   3   6 14549.2 875.382   6
   1   3   6 15056.7 759.374   2
   1   3   6 15774.6 855.722   3
   1   3   7 48401.3 1597.26   3
   1   3   7 49337.1 1472.34   2
   1   3   7 52439.1 1771.33   6
   1   3   8 4696.79 585.463   6
   1   3   8 4282.33 468.006   2
   1   3   8 4325.93 505.141   3
   1   3   9-73.2496 149.082   6
   1   3   9 29.5403 95.5687   3
   1   3   9-111.006 119.685   2
   1   3  10 4923.87 575.299   2
   1   3  10 4303.89 559.883   3
   1   3  10 3768.64 585.562   6
   1   3  11 689.230 289.464   3
   1   3  11 567.257 231.449   6
   1   3  12 5114.28 758.348   6
   1   3  12 3989.34 592.159   3
  -1  -4  15 3676.79 653.772   6
  -1  -4  14-81.5897 160.750   6
  -1  -4  13 1307.88 358.657   6
  -1  -4  12 4641.38 622.001   6
  -1  -4  11 7605.56 746.467   6
  -1  -4  11 8881.80 776.395   5
  -1  -4  10 66.3273 115.084   5
  -1  -4  10 57.0707 101.927   6
  -1  -4  10 167.244 129.857   2
  -1  -4   9 2390.00 359.564   6
  -1  -4   9 2278.26 307.244   2
  -1  -4   9 3079.76 321.390   1
  -1  -4   9 2768.46 383.731   5
  -1  -4   8 362.818 141.169   5
  -1  -4   8 450.964 133.120   1
  -1  -4   8 257.967 129.399   6
  -1  -4   8 207.036 106.422   2
  -1  -4   7 15469.0 665.827   2
  -1  -4   7 15752.3 775.086   5
  -1  -4   7 15873.6 695.060   1
  -1  -4   6 17583.1 636.746   2
  -1  -4   6 18564.4 729.917   1
  -1  -4   6 17778.2 752.422   5
  -1  -4   5 66398.0 1335.68   1
  -1  -4   5 65291.1 1069.85   2
  -1  -4   4 57234.2 828.701   2
  -1  -4   4 56137.5 1183.54   1
  -1  -4   4 54130.6 767.340   4
  -1  -4   3 139269. 1815.81   1
   1   4  -2 137896. 1339.06   3
  -1  -4   2 143880. 1778.91   1
   1   4  -1 13545.8 484.087   3
  -1  -4   1 13914.3 537.498   1
  -1  -4   0 24125.8 688.326   1
   1   4   0 24207.9 410.641   2
   1   4   0 24749.8 731.770   3
   1   4   1 34473.9 950.660   3
   1   4   1 34681.9 655.808   2
  -1  -4  -1 34317.5 802.764   1
  -1  -4  -2 155.687 64.1099   1
   1   4   2 211.335 99.7811   3
   1   4   2 132.601 56.2708   2
   1   4   3 140130. 1791.73   2
  -1  -4  -3 139219. 1518.19   1
   1   4   3 142534. 2252.53   3
   1   4   4 12856.9 727.124   3
   1   4   4 11440.9 567.665   2
  -1  -4  -4 11334.5 418.971   1
  -1  -4  -5 34876.5 672.198   1
   1   4   5 33903.9 1069.18   2
   1   4   5 33749.3 1263.66   3
   1   4   6 35170.4 1182.74   2
   1   4   6 33939.6 1333.19   3
   1   4   7 37872.1 1487.61   3
   1   4   7 36386.2 1293.21   2
   1   4   8 186.299 79.4240   3
   1   4   8 371.580 158.726   2
   1   4   9 435.510 194.305   3
   1   4   9 135.561 144.336   2
   1   4  10 1906.33 395.470   3
   1   4  10 1703.26 350.639   2
   1   4  11 7346.09 802.440   3
   1   4  12-383.216 218.192   3
  -1  -5  15-90.4731 140.014   6
  -1  -5  14 650.377 285.105   6
  -1  -5  13 8488.67 904.997   6
  -1  -5  12 3509.77 526.112   5
  -1  -5  12 3766.66 575.078   6
  -1  -5  11 22080.9 1280.13   6
  -1  -5  11 22776.7 1238.65   5
  -1  -5  10-47.4129 141.826   5
  -1  -5  10 274.468 156.649   6
  -1  -5   9 1989.34 333.152   6
  -1  -5   9 1500.99 295.731   5
  -1  -5   9 1702.83 268.312   1
  -1  -5   8 8880.94 632.113   5
  -1  -5   8 9011.78 584.377   1
  -1  -5   7 774.824 184.236   1
  -1  -5   7 377.981 142.085   5
  -1  -5   6 31696.8 1046.62   1
  -1  -5   5 79.3936 35.1099   4
  -1  -5   5 204.675 111.198   1
  -1  -5   4 8876.57 389.418   4
  -1  -5   4 9010.71 529.634   1
  -1  -5   3 232906. 2602.43   1
   1   5  -2 31383.1 750.697   3
  -1  -5   2 31499.7 926.845   1
   1   5  -1 79627.6 1352.08   3
  -1  -5   1 79223.4 1442.74   1
   1   5   0 11486.8 308.251   2
  -1  -5   0 11224.2 532.807   1
   1   5   0 11119.8 551.267   3
   1   5   1 74059.6 1525.32   3
   1   5   1 74611.5 1008.89   2
  -1  -5  -1 72385.1 1316.06   1
  -1  -5  -2 64952.8 1223.23   1
   1   5   2 67984.7 1134.08   2
   1   5   2 69090.1 1588.62   3
  -1  -5  -3 609.697 118.770   1
   1   5   3 614.404 134.849   2
   1   5   3 710.984 188.309   3
   1   5   4 23593.3 1052.82   3
  -1  -5  -4 22418.6 673.761   1
   1   5   4 22822.6 822.882   2
   1   5   5 34038.6 1337.65   3
  -1  -5  -5 34268.3 783.617   1
   1   5   5 34117.0 1101.75   2
   1   5   6 3151.39 367.045   2
   1   5   6 3670.71 475.616   3
   1   5   7 56615.3 1922.07   3
   1   5   7 60289.5 1696.74   2
   1   5   8 594.392 218.979   3
   1   5   8 367.625 172.586   2
   1   5   9 3701.85 490.476   2
   1   5   9 4192.61 585.350   3
   1   5  10 7785.16 828.758   3
   1   5  10 7171.83 712.137   2
   1   5  11 2122.63 473.168   3
   1   5  12 2081.50 485.049   3
  -1  -6  15 717.047 292.701   6
  -1  -6  14-143.567 174.735   6
  -1  -6  13 552.237 249.340   6
  -1  -6  13 254.105 186.889   5
  -1  -6  12 33152.5 1670.34   6
  -1  -6  12 29957.3 1514.00   5
  -1  -6  11 1394.43 311.881   5
  -1  -6  11 1804.95 385.561   6
  -1  -6  10 21155.0 1007.53   1
  -1  -6  10 19636.4 1083.64   5
  -1  -6  10 21158.7 1164.27   6
  -1  -6   9 21112.8 1048.14   5
  -1  -6   9 23294.0 1039.48   1
  -1  -6   8 20597.5 957.124   1
  -1  -6   8 20508.2 966.990   5
  -1  -6   7 3131.23 369.107   1
  -1  -6   6 6751.31 279.708   4
  -1  -6   6 7116.57 540.184   1
  -1  -6   5 1824.56 272.853   1
  -1  -6   5 1698.61 180.757   4
  -1  -6   4 151998. 1898.92   4
  -1  -6   4 150248. 2353.83   1
  -1  -6   3 1955.81 271.839   1
  -1  -6   2 90894.0 1742.15   1
  -1  -6   1 69677.6 1494.73   1
   1   6  -1 64166.2 1344.10   3
   1   6   0 14654.3 372.933   2
   1   6   0 14153.2 680.382   3
  -1  -6   0 14451.1 665.914   1
   1   6   1 132063. 2223.38   3
  -1  -6  -1 130648. 1970.25   1
   1   6   1 133170. 1424.15   2
   1   6   2 34625.3 847.590   2
  -1  -6  -2 33492.4 977.562   1
   1   6   2 34799.2 1213.83   3
  -1  -6  -3 3475.83 311.905   1
   1   6   3 3638.93 425.157   3
   1   6   3 3890.62 316.957   2
  -1  -6  -4-7.78269 41.1816   1
   1   6   4-42.0553 81.9044   3
   1   6   5 457.316 200.562   3
   1   6   5 247.758 116.977   2
   1   6   6 45091.6 1727.31   3
   1   6   6 44679.7 1391.45   2
   1   6   7 82.4310 95.0514   2
   1   6   7 63.5770 130.935   3
   1   6   8 9417.26 870.458   3
   1   6   8 10527.3 777.261   2
   1   6   9 13574.6 1093.67   3
  -1  -6  -9 13927.7 1071.00   4
   1   6   9 15094.1 987.304   2
   1   6  10 5424.73 718.985   3
   1   6  10 6144.95 663.691   2
  -1  -6 -10 4683.94 634.525   4
   1   6  11 231.578 179.584   3
  -1  -7  14 383.590 227.950   6
  -1  -7  13 10181.1 943.531   5
  -1  -7  13 10249.5 991.203   6
  -1  -7  12 270.123 182.469   5
  -1  -7  12-64.7191 145.163   6
  -1  -7  11 6129.89 678.836   6
  -1  -7  11 5522.15 622.823   5
  -1  -7  10 18785.6 1114.04   6
  -1  -7  10 16978.6 1017.92   5
  -1  -7  10 18557.8 1013.67   1
  -1  -7   9 485.198 198.260   1
  -1  -7   9 336.579 181.081   5
  -1  -7   8 15127.2 881.909   1
  -1  -7   8 16507.2 884.811   5
  -1  -7   7 4296.95 465.056   1
  -1  -7   6 1794.75 290.900   1
  -1  -7   5 2527.95 344.768   1
  -1  -7   5 2405.01 251.748   4
  -1  -7   4 147.446 76.1104   4
  -1  -7   4 324.247 151.141   1
  -1  -7   3 71315.5 1565.77   4
  -1  -7   3 72394.0 1728.54   1
  -1  -7   2 958.963 218.742   1
  -1  -7   1 3104.37 353.978   1
   1   7  -1 2179.41 277.154   3
   1   7   0 57462.3 1477.67   3
  -1  -7   0 54216.3 1418.06   1
   1   7   0 57964.9 781.642   2
   1   7   1 1713.44 169.600   2
   1   7   1 1763.81 280.554   3
  -1  -7  -1 1667.66 257.802   1
   1   7   2 7417.26 406.290   2
  -1  -7  -2 6673.28 486.447   1
   1   7   2 6470.37 562.143   3
   1   7   3 12370.8 822.330   3
   1   7   3 14589.6 636.671   2
  -1  -7  -3 15519.0 718.043   1
  -1  -7  -4 1069.27 191.448   1
   1   7   4 1207.97 211.453   2
   1   7   4 898.283 235.003   3
   1   7   5 5054.23 589.634   3
   1   7   5 5659.91 481.577   2
   1   7   6 872.267 270.038   3
   1   7   6 871.748 219.962   2
   1   7   7 1893.89 405.467   3
   1   7   7 2168.74 348.844   2
  -1  -7  -8 1014.57 335.291   4
   1   7   8 497.932 215.260   2
   1   7   8 1194.39 348.509   3
  -1  -7  -9 5.09396 160.215   4
   1   7   9-120.892 159.273   2
   1   7   9 141.135 191.175   3
  -1  -7 -10-213.793 203.839   4
   1   7  10-342.619 225.788   3
  -1  -8  14 491.025 258.505   6
  -1  -8  14-228.227 192.771   5
  -1  -8  13 48.4257 148.070   6
  -1  -8  13-321.563 202.585   5
  -1  -8  12 5918.22 708.376   6
  -1  -8  12 5328.51 659.498   5
  -1  -8  11-82.0782 128.297   5
  -1  -8  11 4.21723 173.339   6
  -1  -8  10 1639.02 331.316   5
  -1  -8  10 792.024 251.387   1
  -1  -8   9 9652.99 731.489   5
  -1  -8   9 9655.14 774.261   1
  -1  -8   8 4049.81 492.897   1
  -1  -8   7 247.455 136.096   1
  -1  -8   6 18783.5 1016.82   1
  -1  -8   5 3.72913 83.7350   1
  -1  -8   5-25.1237 75.1415   4
  -1  -8   4 4472.40 413.237   4
  -1  -8   4 4583.51 480.343   1
  -1  -8   3 979.979 226.204   1
  -1  -8   3 842.140 196.984   4
  -1  -8   2 5931.01 534.845   1
  -1  -8   2 5830.38 518.693   4
  -1  -8   1 16617.8 865.087   1
  -1  -8   0 11286.7 711.590   1
   1   8   0 10143.7 671.969   3
   1   8   1 429.292 99.8722   2
  -1  -8  -1 444.111 140.597   1
   1   8   1 496.382 178.831   3
   1   8   2 5353.31 543.914   3
   1   8   2 5813.02 367.657   2
  -1  -8  -2 5809.21 491.861   1
   1   8   3 14728.2 946.821   3
  -1  -8  -3 14081.2 750.200   1
   1   8   3 14585.2 651.768   2
  -1  -8  -4 1194.39 216.898   1
   1   8   4 1179.81 216.040   2
   1   8   4 831.830 238.385   3
   1   8   5-17.3692 114.872   3
   1   8   5 24.7722 96.2685   2
   1   8   6 8262.48 828.191   3
   1   8   6 10531.6 708.868   2
   1   8   7 266.388 131.456   2
  -1  -8  -7 335.634 210.913   4
   1   8   7 121.399 140.561   3
   1   8   8 1518.71 325.198   2
   1   8   8 2099.09 482.648   3
  -1  -8  -8 2159.65 475.344   4
   1   8   9 1436.66 393.747   3
  -1  -8  -9 971.945 330.798   4
   1   8   9 1302.02 320.676   2
  -1  -8 -10 3599.71 627.541   4
  -1  -9  14-8.43376 109.706   6
  -1  -9  14 720.469 287.970   5
  -1  -9  13 1551.19 396.298   5
  -1  -9  13 1994.07 449.967   6
  -1  -9  12 1479.73 357.780   6
  -1  -9  12 900.771 293.971   5
  -1  -9  11 4561.10 583.613   1
  -1  -9  11 4021.69 547.224   5
  -1  -9  10 19836.6 1131.49   5
  -1  -9  10 21470.5 1242.92   1
  -1  -9   9 8598.50 710.768   5
  -1  -9   9 8614.28 772.776   1
  -1  -9   8 1956.25 378.201   1
  -1  -9   7 1794.29 362.179   1
  -1  -9   6 2278.52 378.875   1
  -1  -9   5 27592.9 1279.63   1
  -1  -9   5 30474.7 1099.65   4
  -1  -9   4 4507.12 512.159   1
  -1  -9   4 4071.10 432.686   4
  -1  -9   3 50186.8 1668.85   1
  -1  -9   3 50522.1 1580.35   4
  -1  -9   2 10958.9 769.920   4
  -1  -9   2 10044.6 746.532   1
  -1  -9   1 10380.6 775.490   4
  -1  -9   1 9926.80 736.550   1
  -1  -9   0 30309.9 1246.15   1
   1   9   1 10694.3 771.096   3
  -1  -9  -1 9481.73 689.183   1
  -1  -9  -2 20768.1 998.695   1
   1   9   2 18768.1 1067.96   3
  -1  -9  -3 15678.8 851.250   1
   1   9   3 14115.4 984.920   3
   1   9   4 8146.43 784.911   3
  -1  -9  -5 4943.27 669.790   4
   1   9   5 7080.20 764.637   3
  -1  -9  -6 1268.71 371.752   4
   1   9   6 1750.27 418.638   3
  -1  -9  -7 187.375 181.645   4
   1   9   7 474.087 240.195   3
  -1  -9  -8 5448.05 771.271   4
   1   9   8 5469.60 753.038   3
  -1  -9  -9 4208.07 691.114   4
  -1  -9 -10 1058.57 375.105   4
  -1 -10  13 408.016 225.444   5
  -1 -10  13 503.597 252.974   6
  -1 -10  12 2688.61 475.357   5
  -1 -10  12 3005.65 532.215   6
  -1 -10  11 10544.3 891.739   5
  -1 -10  11 12520.0 1017.25   1
  -1 -10  10 875.822 288.270   1
  -1 -10  10 1443.36 327.960   5
  -1 -10   9 17914.5 1178.13   1
  -1 -10   9 18203.2 1053.67   5
  -1 -10   8 260.170 202.529   1
  -1 -10   7 14471.5 1030.52   1
  -1 -10   6-7.73570 130.409   1
  -1 -10   5 10884.4 717.182   4
  -1 -10   5 11890.8 892.587   1
  -1 -10   4 1824.25 315.074   4
  -1 -10   4 1491.68 340.440   1
  -1 -10   3 8196.54 688.861   4
  -1 -10   3 8465.76 737.551   1
  -1 -10   2-241.618 157.219   1
  -1 -10   2 69.0557 103.204   4
  -1 -10   1 11840.3 894.729   4
  -1 -10   1 12786.5 880.974   1
  -1 -10   0 670.418 278.664   4
  -1 -10   0 894.985 247.792   1
  -1 -10  -1 3477.90 449.406   1
  -1 -10  -1 3628.95 535.043   4
  -1 -10  -2 5764.45 694.990   4
  -1 -10  -2 4794.16 516.491   1
  -1 -10  -3 29490.4 1599.75   4
  -1 -10  -3 30682.6 1280.22   1
  -1 -10  -4 1033.57 326.896   4
  -1 -10  -5 12050.5 1102.37   4
  -1 -10  -6 2982.29 567.943   4
  -1 -10  -7 4489.50 725.357   4
  -1 -10  -8 277.794 240.156   4
  -1 -11  11 2966.63 539.372   1
  -1 -11  10 1910.28 376.946   5
  -1 -11  10 1219.45 349.152   1
  -1 -11   9 597.061 217.607   5
  -1 -11   9 708.912 283.722   1
  -1 -11   8 98.8336 142.649   1
  -1 -11   7 17227.8 1194.15   1
  -1 -11   6 11819.4 964.490   1
  -1 -11   5 14104.8 1036.46   1
  -1 -11   4 296.964 203.052   1
  -1 -11   4 565.536 206.111   4
  -1 -11   3 41942.9 1738.68   1
  -1 -11   3 41786.5 1663.39   4
  -1 -11   2 1426.85 333.971   1
  -1 -11   2 1041.33 286.795   4
  -1 -11   1 10827.5 906.799   4
  -1 -11   1 9490.31 809.541   1
  -1 -11   0 332.434 197.331   4
  -1 -11   0-413.350 189.881   1
  -1 -11  -1 2949.90 446.672   1
  -1 -11  -1 2605.41 473.064   4
  -1 -11  -2 1418.75 310.256   1
  -1 -11  -2 1622.13 407.490   4
  -1 -11  -3-43.4498 167.623   4
  -1 -11  -4-337.953 218.811   4
  -1 -11  -5 2813.48 581.779   4
  -1 -11  -6 274.283 180.047   4
  -1 -11  -7 3203.14 664.119   4
  -1 -12  11 1282.36 407.943   1
  -1 -12  10 1226.23 373.035   1
  -1 -12   9 718.037 323.076   1
  -1 -12   8 415.408 272.524   1
  -1 -12   7-20.0339 147.712   1
  -1 -12   6 160.174 135.727   1
  -1 -12   5 1469.51 377.096   1
  -1 -12   4 966.135 295.781   1
  -1 -12   4 936.453 269.584   4
  -1 -12   3 3121.69 519.996   1
  -1 -12   3 3512.37 516.791   4
  -1 -12   2 2089.58 415.413   4
  -1 -12   2 1773.17 389.264   1
  -1 -12   1 58.8505 144.800   4
  -1 -12   1-12.8551 136.438   1
  -1 -12   0-4.36768 153.800   4
  -1 -12   0 126.118 100.753   1
  -1 -12  -1 6.18747 167.536   4
  -1 -12  -1-90.1835 121.733   1
  -1 -12  -2 553.667 228.113   1
  -1 -12  -2 532.541 285.380   4
  -1 -12  -3 19404.1 1455.73   4
  -1 -12  -4 7596.41 948.048   4
  -1 -12  -5 998.781 400.962   4
  -1 -12  -6 2795.94 626.585   4
  -1 -13  10 291.981 228.003   1
  -1 -13   9 222.398 213.517   1
  -1 -13   8 808.163 304.247   1
  -1 -13   7 104.073 169.890   1
  -1 -13   6 17881.2 1328.00   1
  -1 -13   5 1835.71 443.836   1
  -1 -13   4 3148.48 552.467   1
  -1 -13   3 2523.85 482.680   4
  -1 -13   3 3105.09 529.368   1
  -1 -13   2 4712.83 658.218   4
  -1 -13   2 4732.64 643.894   1
  -1 -13   1 1702.34 401.521   1
  -1 -13   1 1930.78 457.275   4
  -1 -13   0 1310.38 349.909   1
  -1 -13   0 965.319 344.336   4
  -1 -13  -1 179.378 207.374   1
  -1 -13  -1 106.168 174.175   4
  -1 -13  -2 2630.11 548.523   4
  -1 -13  -3-5.78638 152.365   4
  -1 -13  -4 5294.17 831.642   4
  -1 -14   8 15.3826 149.512   1
  -1 -14   7 751.702 340.968   1
  -1 -14   6 1473.21 415.364   1
  -1 -14   5 8400.78 949.491   1
  -1 -14   4 27791.4 1689.96   1
  -1 -14   3 519.991 274.310   1
  -1 -14   3 4.52705 140.967   4
  -1 -14   2 24293.4 1543.28   1
  -1 -14   2 22478.9 1506.36   4
  -1 -14   1 6301.75 828.390   4
  -1 -14   1 5854.59 751.603   1
  -1 -14   0 3107.83 604.601   4
  -1 -14   0 3773.35 593.233   1
  -1 -14  -1 1170.56 462.083   4
  -1 -14  -1 545.001 230.708   1
  -1 -14  -2 1102.91 399.069   4
  -1 -15   5 1721.60 505.123   1
  -1 -15   4 368.638 251.908   1
  -1 -15   3 14598.3 1274.31   1
  -1 -15   2 334.197 254.509   1
  -1 -15   2-70.1350 191.358   4
  -1 -15   1 3238.69 643.527   4
  -1 -15   1 2591.81 542.510   1
  -1 -15   0 8361.51 945.751   1
  -1 -15   0 6927.78 942.793   4
   2 -15  -1 167.928 151.470   1
   2 -15  -1-23.0297 194.096   4
   2 -15   0-60.0772 163.572   4
   2 -15   0-314.959 223.839   1
   2 -15   1 2250.32 506.277   4
   2 -15   1 2769.56 555.914   1
   2 -15   2 3179.14 601.664   4
   2 -15   2 3768.72 635.850   1
   2 -15   3 885.711 312.989   1
   2 -15   4 8770.03 1022.56   1
   2 -14  -3 470.210 327.147   4
   2 -14  -2 9685.62 1063.32   4
   2 -14  -2 10445.9 968.732   1
   2 -14  -1 767.414 351.181   4
   2 -14  -1 429.069 240.342   1
   2 -14   0 1177.54 376.667   4
   2 -14   0 1754.89 415.428   1
   2 -14   1 1793.48 435.238   4
   2 -14   1 2546.39 509.356   1
   2 -14   2 7103.78 860.128   1
   2 -14   2 6900.34 810.186   4
   2 -14   3 6069.35 800.335   1
   2 -14   4 989.035 366.705   1
   2 -14   5 796.372 301.093   1
   2 -14   6 7409.26 906.828   1
   2 -14   7 331.261 356.124   1
   2 -13  -5 2207.92 537.052   4
   2 -13  -4 311.556 223.816   4
   2 -13  -3 19451.7 1476.57   4
   2 -13  -2 844.117 289.873   1
   2 -13  -2 642.058 331.232   4
   2 -13  -1 1838.09 442.727   4
   2 -13  -1 1609.62 373.393   1
   2 -13   0 3303.57 587.841   4
   2 -13   0 2230.03 459.220   1
   2 -13   1 1904.01 430.069   4
   2 -13   1 2257.73 466.666   1
   2 -13   2 1605.78 384.726   4
   2 -13   2 1593.75 412.030   1
   2 -13   3 11861.2 969.439   4
   2 -13   3 11719.4 1040.27   1
   2 -13   4 1284.14 372.533   1
   2 -13   5 5875.52 764.215   1
   2 -13   6 3994.97 636.592   1
   2 -13   7 7500.77 896.770   1
   2 -13   8-200.262 200.759   1
   2 -13   9 1080.18 359.449   1
   2 -12  -7 389.510 280.109   4
   2 -12  -6 761.913 337.653   4
   2 -12  -5 436.390 296.927   4
   2 -12  -4 272.387 227.777   4
   2 -12  -3 1687.37 438.776   4
   2 -12  -3 1890.08 375.749   1
   2 -12  -2 1314.22 313.054   1
   2 -12  -2 1023.73 349.785   4
   2 -12  -1 144.192 149.463   1
   2 -12  -1 578.529 301.827   4
   2 -12   0-53.6607 120.415   1
   2 -12   0-56.7975 214.502   4
   2 -12   1 8179.40 807.108   1
   2 -12   1 8313.50 817.482   4
   2 -12   2 1008.83 291.896   4
   2 -12   2 1026.43 318.608   1
   2 -12   3 160.549 212.168   1
   2 -12   3 57.8332 125.879   4
   2 -12   4 6020.84 722.701   1
   2 -12   5 5052.73 674.766   1
   2 -12   6 239.370 178.998   1
   2 -12   7 116.259 184.696   1
   2 -12   8-49.5041 156.287   1
   2 -12   9 353.530 229.244   1
   2 -12  10 199.233 199.587   1
   2 -11  -8 2036.74 522.086   4
   2 -11  -7 217.041 204.038   4
   2 -11  -6-323.348 229.686   4
   2 -11  -5 1228.00 374.739   4
   2 -11  -4 5970.14 750.853   4
   2 -11  -3 1183.27 288.372   1
   2 -11  -3 791.028 288.609   4
   2 -11  -2 168.853 166.649   4
   2 -11  -2 131.581 123.140   1
   2 -11  -1 895.204 300.489   4
   2 -11  -1 1182.03 292.944   1
   2 -11   0 3896.94 542.384   4
   2 -11   0 3943.00 529.686   1
   2 -11   1 7257.40 724.058   1
   2 -11   1 7565.04 730.101   4
   2 -11   2 2460.36 414.010   4
   2 -11   2 2327.88 418.484   1
   2 -11   3 5012.19 563.688   4
   2 -11   3 5716.68 665.165   1
   2 -11   4 316.261 192.818   1
   2 -11   4 514.491 187.147   4
   2 -11   5 830.299 258.464   1
   2 -11   6-146.437 144.955   1
   2 -11   7-437.248 230.604   1
   2 -11   8 962.441 321.239   1
   2 -11   9-12.0589 128.240   1
   2 -11  10 185.335 154.257   1
   2 -10 -10 1402.09 426.167   4
  -2  10   9 4813.97 602.660   2
   2 -10  -9 6575.68 864.967   4
  -2  10   8 4202.44 535.039   2
   2 -10  -8 3809.77 645.838   4
   2 -10  -7 8425.70 929.092   4
  -2  10   7 8281.28 715.324   2
   2 -10  -6-95.3449 176.707   4
  -2  10   6-35.5736 100.765   2
   2 -10  -5 9422.93 927.166   4
  -2  10   5 8654.53 655.449   2
   2 -10  -4 1790.88 312.023   1
   2 -10  -4 2515.72 491.020   4
   2 -10  -3 2613.85 397.378   1
   2 -10  -3 1934.96 404.202   4
   2 -10  -2 5386.88 644.625   4
   2 -10  -2 5674.11 571.815   1
   2 -10  -1 1839.50 380.716   4
   2 -10  -1 1210.25 276.682   1
   2 -10   0 4070.49 525.263   4
   2 -10   0 3451.56 469.233   1
   2 -10   1 9087.70 756.291   1
   2 -10   1 10203.8 793.989   4
   2 -10   2 13811.0 888.405   4
   2 -10   2 15608.4 1003.99   1
   2 -10   3 9037.50 774.607   1
   2 -10   3 9174.65 696.636   4
   2 -10   4 1645.11 293.155   4
   2 -10   4 1619.27 364.036   1
   2 -10   5 25698.7 1346.03   1
   2 -10   6 2780.16 469.227   1
   2 -10   7 398.398 233.185   1
   2 -10   8 1367.37 347.681   1
   2 -10   9 746.595 294.638   1
   2 -10  10 13052.7 1036.79   1
   2 -10  11 5937.51 772.841   6
  -2   9  11 1319.32 343.214   2
   2  -9 -11 258.523 219.996   4
  -2   9  10 2193.33 421.224   2
   2  -9 -10 2458.89 551.344   4
   2  -9  -9-178.040 195.614   4
  -2   9   9 118.901 123.667   2
  -2   9   8 925.019 274.332   2
   2  -9  -8 331.629 191.789   4
   2  -9  -7 1657.99 401.131   4
  -2   9   7 1617.95 309.783   2
  -2   9   6 10843.8 763.694   2
   2  -9  -6 10962.0 977.563   4
  -2   9   5-15.2199 112.686   2
   2  -9  -5-327.785 207.792   4
  -2   9   4 23652.2 993.613   2
   2  -9  -4 24094.5 1046.07   1
   2  -9  -4 23004.8 1314.42   4
   2  -9  -3 394.556 202.606   4
  -2   9   3 323.645 117.260   2
   2  -9  -3 437.163 170.425   1
  -2   9   2 376.798 121.750   2
   2  -9  -2 750.658 245.202   4
   2  -9  -2 413.418 157.548   1
  -2   9   1 562.833 140.349   2
   2  -9  -1 216.882 123.869   4
   2  -9  -1 490.924 174.712   1
   2  -9   0 9688.53 723.600   1
   2  -9   0 9301.49 740.165   4
   2  -9   1 33509.8 1360.52   1
   2  -9   1 32866.8 1325.68   4
   2  -9   2 29693.4 1301.95   1
   2  -9   2 30589.9 1237.36   4
   2  -9   3 345.221 152.188   4
   2  -9   3 163.491 149.458   1
   2  -9   4 65178.1 1985.26   1
   2  -9   4 64745.0 1615.36   4
   2  -9   5 22795.9 1198.53   1
   2  -9   5 25327.8 947.782   4
   2  -9   6 12672.0 911.939   1
   2  -9   7 9196.48 793.502   1
   2  -9   8 557.103 236.063   1
   2  -9   9 2192.09 409.182   1
   2  -9  10 1762.23 367.126   1
   2  -9  11 2015.61 470.483   6
   2  -9  12 6292.41 834.307   6
   2  -8 -11-255.897 197.024   4
  -2   8  11 55.7403 131.805   2
   2  -8 -10 869.442 319.668   4
  -2   8  10 1372.37 333.738   2
   2  -8  -9 3256.15 560.464   4
  -2   8   9 2429.04 402.082   2
  -2   8   8 279.596 164.967   2
   2  -8  -8 254.798 189.897   4
   2  -8  -7 1954.32 414.883   4
  -2   8   7 2627.08 393.924   2
   2  -8  -6 18507.9 1183.61   4
  -2   8   6 16376.3 900.770   2
   2  -8  -5 26723.6 1376.11   4
  -2   8   5 27510.4 1106.49   2
  -2   8   4 22539.8 945.560   2
   2  -8  -4 23312.6 956.646   1
   2  -8  -4 22951.1 1237.08   4
   2  -8  -3 204.448 173.318   4
  -2   8   3 174.861 98.9218   2
  -2   8   2 60467.9 1375.49   2
   2  -8  -2 60587.4 1867.74   4
   2  -8  -2 58983.1 1599.34   1
   2  -8  -1 93.6445 93.5192   1
   2  -8  -1 241.767 121.264   4
   2  -8   0 4810.96 477.860   1
   2  -8   0 5401.91 527.391   4
   2  -8   1 5621.13 508.917   4
   2  -8   1 4762.68 482.223   1
   2  -8   2 331.564 169.313   1
   2  -8   2 321.722 150.975   4
   2  -8   3 42414.6 1278.99   4
   2  -8   3 42667.2 1488.40   1
   2  -8   4 14356.8 698.691   4
   2  -8   4 12935.4 840.097   1
   2  -8   5 11659.6 588.630   4
   2  -8   5 11479.6 809.926   1
   2  -8   5 10707.4 563.935   5
   2  -8   6 31250.9 1346.71   1
   2  -8   6 31327.6 1050.94   5
   2  -8   7 1671.18 270.729   5
   2  -8   7 2645.68 416.208   1
   2  -8   8 15600.0 991.161   1
   2  -8   8 13659.3 806.841   5
   2  -8   9 381.448 178.278   1
   2  -8  10 232.050 222.639   6
   2  -8  10 20.1535 139.241   1
   2  -8  11 648.013 254.692   6
   2  -8  12 5089.07 736.473   6
  -2   7  12 187.750 123.082   2
  -2   7  11 6811.35 743.726   2
   2  -7 -10 430.432 241.950   4
  -2   7  10 250.859 158.108   2
  -2   7   9 2517.15 421.655   2
   2  -7  -9 2556.77 481.771   4
  -2   7   8-13.0246 138.717   2
   2  -7  -8-105.763 137.713   4
  -2   7   7 1435.92 283.009   2
   2  -7  -7 1760.75 386.005   4
   2  -7  -6 34994.4 1540.32   4
  -2   7   6 32576.9 1235.52   2
  -2   7   5 29490.6 1110.92   2
   2  -7  -5 29441.0 935.212   1
   2  -7  -5 30339.5 1374.43   4
   2  -7  -4 2722.73 308.966   1
   2  -7  -4 2148.04 383.390   4
  -2   7   4 2807.71 324.074   2
   2  -7  -3 44568.1 1542.71   4
  -2   7   3 41035.4 1155.91   2
   2  -7  -3 42455.6 1233.22   1
   2  -7  -2 11702.3 772.135   4
   2  -7  -2 11578.7 663.391   1
  -2   7   2 11023.0 566.136   2
   2  -7  -1 4406.50 455.387   4
   2  -7  -1 4475.84 424.616   1
   2  -7   0 857.860 209.033   4
   2  -7   0 985.141 211.142   1
   2  -7   1 1140.35 225.992   4
   2  -7   1 1049.79 224.681   1
   2  -7   2 7546.74 584.560   1
   2  -7   2 6897.83 499.599   4
   2  -7   3 27723.3 1125.59   1
   2  -7   3 28493.6 957.221   4
   2  -7   4 20511.1 989.391   1
   2  -7   4 20459.5 766.881   4
   2  -7   4 20980.6 696.472   5
   2  -7   5 11318.3 567.968   5
   2  -7   5 8993.18 671.363   1
   2  -7   5 9901.54 493.786   4
   2  -7   6 3754.29 450.394   1
   2  -7   6 4001.17 374.340   5
   2  -7   7 7016.52 617.194   1
   2  -7   7 6915.45 525.644   5
   2  -7   8 802.000 208.126   1
   2  -7   8 1101.66 233.224   5
   2  -7   9 4200.88 560.211   6
   2  -7   9 4903.09 540.407   1
   2  -7  10 446.320 233.290   6
   2  -7  11-95.3546 153.577   6
   2  -7  12 7078.24 868.551   6
  -2   6  12 7295.63 786.045   2
  -2   6  11-61.4676 165.902   2
   2  -6 -10 212.067 129.862   4
  -2   6  10 299.033 174.899   2
   2  -6  -9 210.111 200.048   4
  -2   6   9 167.826 162.500   2
  -2   6   8 697.397 201.356   2
   2  -6  -8 1724.96 361.713   4
   2  -6  -7 1218.49 304.211   4
  -2   6   7 1303.92 263.361   2
  -2   6   6 8102.63 603.116   2
   2  -6  -6 8055.92 697.637   4
   2  -6  -5 28520.8 1253.07   4
  -2   6   5 26129.5 1014.14   2
   2  -6  -5 27875.2 828.195   1
   2  -6  -4 5045.60 509.215   4
   2  -6  -4 5045.47 376.919   1
  -2   6   4 4828.46 409.248   2
  -2   6   3 6882.29 457.918   2
   2  -6  -3 7423.71 475.943   1
   2  -6  -3 7870.57 611.563   4
   2  -6  -2 20222.9 936.300   4
   2  -6  -2 19054.8 779.020   1
   2  -6  -1 4852.98 405.096   1
   2  -6  -1 5332.18 463.150   4
   2  -6   0 36286.2 1153.07   4
   2  -6   0 36151.0 1120.93   1
   2  -6   1 485.717 151.380   4
   2  -6   1 420.972 144.234   1
   2  -6   2 13159.3 713.649   1
   2  -6   2 13801.9 647.267   4
   2  -6   3 69310.9 1666.78   1
   2  -6   3 69757.8 1361.80   4
   2  -6   4 1520.44 197.014   4
   2  -6   4 1929.50 208.344   5
   2  -6   4 1983.84 298.186   1
   2  -6   5 9911.75 527.104   5
   2  -6   5 10383.5 461.630   4
   2  -6   5 10073.0 670.365   1
   2  -6   6 58367.6 1632.76   1
   2  -6   6 60970.2 1429.48   5
   2  -6   6 60642.6 1153.02   3
   2  -6   7 893.826 222.049   1
   2  -6   7 707.866 182.388   5
   2  -6   8 6066.78 553.495   1
   2  -6   8 5659.46 524.491   5
   2  -6   9 1370.62 330.634   6
   2  -6   9 906.463 230.405   1
   2  -6  10 2432.00 457.618   6
   2  -6  11-86.8680 183.793   6
   2  -6  12 1256.19 374.942   6
   2  -6  13 5751.76 821.954   6
  -2   5  13 3310.12 562.380   2
  -2   5  12 7056.52 761.552   2
  -2   5  11 8447.41 794.333   2
   2  -5 -10 567.347 210.108   4
  -2   5  10 62.2572 113.629   2
   2  -5  -9 3664.17 488.718   4
  -2   5   9 3895.19 484.196   2
  -2   5   8 248.230 132.165   2
   2  -5  -8 472.362 214.554   4
   2  -5  -7 8431.60 688.192   4
  -2   5   7 8796.85 654.523   2
  -2   5   6 38173.5 1263.89   2
   2  -5  -6 39323.3 1426.32   4
   2  -5  -5 14753.7 539.116   1
  -2   5   5 15999.8 770.360   2
   2  -5  -5 15782.8 869.863   4
   2  -5  -4 683.707 132.352   1
   2  -5  -4 452.761 140.422   4
  -2   5   4 496.833 133.858   2
   2  -5  -3 93736.8 1934.38   4
  -2   5   3 94273.6 1618.49   2
   2  -5  -3 94498.8 1534.59   1
   2  -5  -2 525.091 151.060   4
   2  -5  -2 460.088 128.819   1
   2  -5  -1 40511.7 1071.28   1
   2  -5  -1 41783.3 1187.25   4
   2  -5   0 7524.66 483.357   4
   2  -5   0 7462.12 469.541   1
   2  -5   1 21832.5 775.271   4
   2  -5   1 23527.3 857.397   1
   2  -5   2 6894.99 481.275   1
   2  -5   2 7625.73 435.718   4
   2  -5   3 43296.7 1222.19   1
   2  -5   3 41295.1 825.184   5
   2  -5   3 42130.1 960.557   4
   2  -5   4 25845.3 968.529   1
   2  -5   4 24490.0 730.985   5
   2  -5   4 25187.3 695.806   4
   2  -5   5 19448.2 653.345   3
   2  -5   5 18875.9 848.076   1
   2  -5   5 18727.5 719.900   5
   2  -5   5 18766.9 584.686   4
   2  -5   6 4206.18 306.566   3
   2  -5   6 4018.00 268.814   4
   2  -5   6 3832.47 396.205   1
   2  -5   6 3802.20 365.017   5
   2  -5   7 39514.7 966.151   3
   2  -5   7 41552.5 1316.59   1
   2  -5   7 38969.9 1259.33   5
   2  -5   8 3659.29 474.567   6
   2  -5   8 4223.75 433.407   1
   2  -5   9 2462.92 419.108   6
   2  -5  10 83.3651 154.719   6
   2  -5  11 19037.7 1317.94   6
   2  -5  12 1244.83 402.617   6
   2  -5  13 3350.27 620.759   6
  -2   4  13 113.972 182.973   2
  -2   4  12 18063.4 1192.13   2
  -2   4  11 198.694 163.896   2
   2  -4 -10 2105.69 377.590   4
  -2   4  10 1300.02 299.331   2
  -2   4   9 9506.98 739.478   2
   2  -4  -9 9551.11 740.354   4
  -2   4   8 1901.76 319.594   2
   2  -4  -8 1477.94 285.819   4
   2  -4  -7-69.8252 92.6742   4
  -2   4   7 83.4623 110.732   2
   2  -4  -6 27992.0 1114.40   4
  -2   4   6 29107.2 1074.26   2
   2  -4  -5 3978.37 404.759   4
   2  -4  -5 3547.47 232.362   1
  -2   4   5 3295.95 346.854   2
   2  -4  -4 91101.0 1827.88   4
  -2   4   4 94124.2 1676.46   2
   2  -4  -4 92874.2 1274.75   1
   2  -4  -3 47235.4 1254.92   4
   2  -4  -3 46075.6 952.590   1
  -2   4   3 46264.3 1091.08   2
   2  -4  -2 154593. 1832.15   1
   2  -4  -2 157977. 2189.23   4
   2  -4  -1 18802.1 722.020   4
   2  -4  -1 19474.8 673.985   1
   2  -4   0 9287.17 481.558   4
   2  -4   0 9702.29 491.132   1
   2  -4   1 12772.9 534.521   4
   2  -4   1 12862.5 585.157   1
   2  -4   2 201312. 2372.64   1
   2  -4   2 202204. 1487.23   5
   2  -4   2 199476. 1989.53   4
   2  -4   3 2251.76 202.330   4
   2  -4   3 2352.54 203.316   5
   2  -4   3 2104.51 255.228   1
   2  -4   4 79580.7 1319.94   5
   2  -4   4 77956.8 1562.30   1
   2  -4   4 80314.1 1151.37   4
   2  -4   5 51619.2 1050.51   3
   2  -4   5 49974.5 1280.96   1
   2  -4   5 49914.3 1185.68   5
   2  -4   5 53654.9 950.673   4
   2  -4   6 53539.8 1107.44   3
   2  -4   6 51010.5 1325.86   1
   2  -4   7 5979.22 393.991   3
   2  -4   7 5955.00 560.386   6
   2  -4   7 5706.76 459.681   1
   2  -4   8 332.637 129.624   1
   2  -4   8 339.012 199.186   6
   2  -4   9 8290.16 764.258   6
   2  -4  10 2619.46 473.486   6
   2  -4  11 5645.06 724.211   6
   2  -4  12 5460.46 750.142   6
   2  -4  13 665.258 285.335   6
  -2   3  13 2684.23 487.662   2
  -2   3  12 9869.98 870.633   2
  -2   3  11 5439.86 611.132   2
  -2   3  10 5901.67 609.987   2
   2  -3  -9 1607.90 295.652   4
  -2   3   9 2008.26 348.536   2
   2  -3  -8 21454.5 985.201   4
  -2   3   8 20906.1 1010.82   2
   2  -3  -7 13453.1 742.107   4
  -2   3   7 15254.9 808.882   2
  -2   3   6 3339.61 362.656   2
   2  -3  -6 3000.50 335.203   4
  -2   3   5 3895.57 358.667   2
   2  -3  -5 3800.61 358.951   4
  -2   3   4 116879. 1787.28   2
   2  -3  -4 111918. 1242.63   1
   2  -3  -4 111611. 1840.10   4
   2  -3  -3 41023.1 1062.41   4
   2  -3  -3 41318.1 801.278   1
   2  -3  -2 60754.1 1025.13   1
   2  -3  -2 60105.7 1211.67   4
   2  -3  -1 17484.8 619.624   4
   2  -3  -1 16992.3 565.284   1
   2  -3   0 175477. 1854.97   4
   2  -3   0 175083. 1879.33   1
   2  -3   1 2437.18 234.338   1
   2  -3   1 2649.51 223.986   4
   2  -3   1 2629.37 124.401   5
   2  -3   2 40978.0 676.090   5
   2  -3   2 41312.0 980.867   1
   2  -3   2 41825.1 807.352   4
   2  -3   3 16808.4 536.051   5
   2  -3   3 16680.1 641.042   1
   2  -3   3 17583.0 513.550   4
   2  -3   4 30516.8 785.808   3
   2  -3   4 29909.2 889.168   1
   2  -3   4 30754.2 696.639   4
   2  -3   5 5492.10 349.593   3
   2  -3   5 5227.57 385.910   1
   2  -3   6 13066.4 574.097   3
   2  -3   6 13893.7 641.043   1
   2  -3   6 12233.9 735.413   6
   2  -3   7 13505.0 623.980   3
   2  -3   7 14364.0 668.199   1
   2  -3   7 13351.4 835.714   6
   2  -3   8 790.943 227.583   6
   2  -3   8 634.283 158.500   1
   2  -3   8 917.924 179.594   3
   2  -3   9 3207.49 476.207   6
   2  -3  10 10515.5 917.102   6
   2  -3  11 4450.44 647.824   6
   2  -3  12 2401.03 517.020   6
   2  -3  13 1121.00 383.338   6
  -2   2  14-158.180 177.140   2
  -2   2  13 16477.1 1162.44   2
  -2   2  12 2557.30 454.353   2
  -2   2  11 10325.2 872.939   6
  -2   2  11 10256.2 829.649   2
  -2   2  10 6750.50 666.733   6
  -2   2  10 6851.47 644.275   2
  -2   2   9 28632.9 1268.63   6
  -2   2   9 30268.8 1265.36   2
   2  -2  -9 31204.0 1131.70   4
  -2   2   8 186.879 139.742   2
   2  -2  -8 41.3288 60.3204   4
  -2   2   8-74.4684 111.398   6
   2  -2  -7 2437.36 290.777   4
  -2   2   7 2664.04 335.348   6
  -2   2   7 3350.58 379.151   2
  -2   2   6 2245.81 97.2860   1
  -2   2   6 2184.34 279.833   2
  -2   2   6 1763.69 89.8508   1
   2  -2  -6 2028.02 256.677   4
   2  -2  -5 14574.6 630.623   4
  -2   2   5 15433.3 681.533   2
   2  -2  -4 4254.37 329.558   4
  -2   2   4 4311.09 337.427   2
   2  -2  -3 97.9455 63.6341   4
   2  -2  -3 152.159 52.7894   1
   2  -2  -2 7180.02 313.640   1
   2  -2  -2 6853.47 366.950   4
   2  -2  -1 4399.98 281.842   4
   2  -2  -1 4073.51 251.496   1
   2  -2   0 8190.03 354.653   4
   2  -2   0 8586.99 378.598   1
   2  -2   1 75255.1 1159.91   1
   2  -2   1 77315.2 1031.60   4
   2  -2   2 35388.1 827.257   1
   2  -2   2 36870.4 706.436   4
   2  -2   3 12134.9 422.609   4
   2  -2   3 12672.5 512.298   1
   2  -2   3 12557.1 487.427   3
   2  -2   4 36530.5 871.312   3
   2  -2   4 35398.5 884.392   1
   2  -2   4 35889.3 1041.43   6
   2  -2   5 34451.6 916.225   3
   2  -2   5 33955.7 893.972   1
   2  -2   5 34694.5 1125.23   6
   2  -2   6 647.255 135.710   1
   2  -2   6 691.472 184.478   6
   2  -2   6 556.747 129.721   3
   2  -2   7 4718.72 352.014   1
   2  -2   7 4139.73 370.431   3
   2  -2   7 4761.65 503.063   6
   2  -2   8 920.019 237.979   6
   2  -2   8 508.382 143.396   3
   2  -2   9 292.270 171.242   6
   2  -2   9 58.7259 71.1243   3
   2  -2  10 15599.5 1120.15   6
   2  -2  11 70.6312 154.228   6
   2  -2  12 3087.66 576.599   6
   2  -2  13 3801.33 681.775   6
  -2   1  14 1206.55 364.873   2
  -2   1  14 1370.23 380.972   6
  -2   1  13 1686.26 383.214   2
  -2   1  13 1303.50 351.975   6
  -2   1  12 621.753 225.147   2
  -2   1  12 873.254 284.694   6
  -2   1  11 501.478 209.696   2
  -2   1  11 702.047 225.991   6
  -2   1  10 89.2248 106.050   6
  -2   1  10 185.246 121.207   2
  -2   1   9 2081.06 344.235   2
  -2   1   9 2716.52 382.805   6
   2  -1  -9 2992.06 315.757   4
  -2   1   8 4894.31 471.193   6
   2  -1  -8 6230.95 435.661   4
  -2   1   8 6175.33 524.420   2
   2  -1  -7 5351.29 382.476   4
  -2   1   7 4897.77 436.095   6
  -2   1   7 4757.12 428.661   2
  -2   1   6 9755.32 568.416   5
  -2   1   6 9369.24 536.557   6
   2  -1  -6 9690.60 484.206   4
  -2   1   6 9324.91 231.759   1
  -2   1   6 8761.53 543.705   2
  -2   1   5 4689.59 366.808   2
   2  -1  -5 4321.34 303.819   4
  -2   1   5 4357.39 341.967   5
  -2   1   5 4832.28 192.136   1
  -2   1   5 4634.72 337.157   6
  -2   1   4 13753.3 567.205   2
  -2   1   4 12604.6 506.097   5
  -2   1   4 12576.0 481.052   6
   2  -1  -4 13551.0 499.706   4
  -2   1   3 11757.8 417.903   5
   2  -1  -3 12130.4 448.240   4
   2  -1  -2 32808.1 687.326   4
  -2   1   2 33258.3 552.910   5
   2  -1  -1 2746.53 192.434   4
   2  -1   0 68468.8 958.918   1
   2  -1   0 65954.0 883.455   4
   2  -1   1 255512. 1930.94   1
   2  -1   1 251673. 1755.79   4
   2  -1   2 3927.62 252.235   1
   2  -1   2 4116.59 265.762   3
   2  -1   2 3648.99 262.467   6
   2  -1   2 3687.20 227.247   4
   2  -1   3 19300.4 578.634   1
   2  -1   3 20444.6 704.828   6
   2  -1   3 20179.6 626.173   3
   2  -1   4 85397.8 1253.27   1
   2  -1   4 82683.9 1379.53   3
   2  -1   4 85901.9 1620.86   6
   2  -1   5 14531.0 623.102   3
   2  -1   5 13798.3 724.747   6
   2  -1   6 5885.74 430.270   3
   2  -1   6 6114.19 528.035   6
   2  -1   7 1775.55 259.685   3
   2  -1   7 1491.11 301.778   6
   2  -1   8 275.836 109.329   3
   2  -1   8 199.663 130.569   6
   2  -1   9 1798.14 300.124   3
   2  -1   9 2313.15 415.568   6
   2  -1  10 10831.6 947.290   6
   2  -1  11 2479.60 501.274   6
   2  -1  12 10488.5 1044.45   6
   2  -1  13 671.471 315.328   6
  -2   0  15 657.251 282.591   6
  -2   0  14 1141.10 328.919   2
  -2   0  14 1351.69 398.758   6
  -2   0  13 3545.37 526.159   2
  -2   0  13 3831.35 585.264   6
  -2   0  12 62.6160 112.546   2
  -2   0  12 165.853 149.223   6
  -2   0  11 240.038 143.184   2
  -2   0  11 174.711 131.656   6
  -2   0  10 35.4644 96.2183   6
  -2   0  10-26.9655 102.852   2
  -2   0   9 13401.7 822.814   6
  -2   0   9 12258.2 771.856   2
  -2   0   8 14546.0 781.561   2
   2   0  -8 15564.7 585.500   4
  -2   0   8 14350.3 819.727   5
  -2   0   8 13472.7 749.975   6
  -2   0   7 21267.9 857.458   6
   2   0  -7 20261.0 633.118   4
  -2   0   7 20881.9 902.661   5
  -2   0   7 20704.2 867.350   2
  -2   0   7 19423.7 418.512   1
   2   0  -6 10722.6 431.430   4
  -2   0   6 10118.6 560.227   2
  -2   0   6 10800.8 318.822   1
  -2   0   6 10379.5 579.204   5
  -2   0   6 11396.0 564.849   6
  -2   0   5 180040. 2149.34   2
  -2   0   5 178952. 1316.07   1
  -2   0   5 171604. 1901.68   6
  -2   0   5 176213. 2131.91   5
   2   0  -5 174497. 1616.19   4
  -2   0   4 393.442 86.5795   6
   2   0  -4 598.894 95.5415   4
  -2   0   4 346.853 103.675   2
  -2   0   4 520.059 77.3580   1
  -2   0   4 607.732 122.246   5
  -2   0   3 41970.9 606.622   6
   2   0  -3 40459.8 673.610   4
   2   0  -2 21394.5 464.942   4
   2   0  -1 184808. 1377.34   4
   2   0   0 39853.8 573.835   6
   2   0   0 40339.4 674.721   4
   2   0   1 224916. 1835.19   3
   2   0   1 217599. 1749.39   6
   2   0   2 12282.4 494.088   6
   2   0   2 11612.1 460.753   3
   2   0   3 207393. 2126.46   3
   2   0   3 216052. 2362.95   6
   2   0   4 79813.6 1437.94   3
   2   0   4 83982.2 1644.25   6
   2   0   5 91349.3 1913.75   6
   2   0   5 90503.9 1667.24   3
   2   0   6 22482.2 895.837   3
   2   0   6 21895.1 1013.13   6
   2   0   7 1163.78 272.045   6
   2   0   7 1108.15 219.126   3
   2   0   8 44.4737 80.8194   3
   2   0   8 435.179 202.485   6
   2   0   9 5187.92 630.623   6
   2   0   9 5088.47 524.583   3
   2   0  10 17135.8 1007.25   3
   2   0  10 16189.0 1168.57   6
   2   0  11 12346.8 1089.66   6
   2   0  12 2392.12 531.302   6
   2   0  13 18676.8 1500.79   6
  -2  -1  15 4266.64 690.130   6
  -2  -1  15 4921.59 675.845   2
  -2  -1  14 8734.83 920.705   6
  -2  -1  14 9525.87 895.755   2
  -2  -1  13 4521.93 586.142   2
  -2  -1  13 3751.62 571.527   6
  -2  -1  12 2894.86 450.868   2
  -2  -1  12 2181.37 416.364   6
  -2  -1  11 22606.0 1214.41   6
  -2  -1  11 21542.4 1128.78   2
  -2  -1  10 25857.9 1259.03   5
  -2  -1  10 26832.2 1223.00   6
  -2  -1  10 22979.4 1101.50   2
  -2  -1   9 2170.64 333.937   6
  -2  -1   9 2498.97 381.314   5
  -2  -1   9 2133.75 322.869   2
  -2  -1   8 46200.5 1442.52   5
  -2  -1   8 42900.5 1312.10   2
  -2  -1   8 44852.3 1325.70   6
  -2  -1   8 45216.6 806.945   1
   2   1  -8 44561.2 759.939   4
  -2  -1   7 32370.1 1025.87   6
  -2  -1   7 33796.9 1133.03   5
  -2  -1   7 30486.8 1018.39   2
  -2  -1   7 33042.4 691.375   1
   2   1  -7 32734.4 618.576   4
  -2  -1   6 165957. 2049.55   6
  -2  -1   6 165883. 1523.66   1
  -2  -1   6 165914. 2175.29   2
   2   1  -6 167330. 1300.44   4
  -2  -1   6 171560. 2315.74   5
  -2  -1   5 120869. 1697.58   2
  -2  -1   5 126712. 1786.63   5
  -2  -1   5 122260. 1276.71   1
  -2  -1   5 124888. 1528.95   6
   2   1  -5 123575. 1039.30   4
  -2  -1   4 69107.5 1141.78   2
  -2  -1   4 70173.8 941.018   1
   2   1  -4 68143.9 734.245   4
  -2  -1   4 68474.3 937.413   6
   2   1  -3 265929. 1467.92   4
  -2  -1   3 270912. 1832.22   1
  -2  -1   3 274514. 1378.47   6
   2   1  -2 50910.3 682.232   4
  -2  -1   1 133865. 851.693   6
   2   1  -1 132544. 1182.61   3
   2   1   0 32097.9 655.472   3
   2   1   0 32634.2 596.645   6
   2   1   1 37712.6 803.077   3
   2   1   1 37946.2 794.806   6
   2   1   2 74461.5 1301.54   6
   2   1   2 77185.4 1260.81   3
   2   1   3 132855. 1946.83   6
   2   1   3 134905. 1831.51   3
   2   1   4 122496. 1919.36   3
   2   1   4 124275. 2084.72   6
   2   1   5 90303.9 1774.11   3
   2   1   5 89916.4 1954.23   6
   2   1   6 1588.20 276.268   3
   2   1   6 1642.36 304.403   6
   2   1   7 55863.7 1805.73   6
   2   1   7 52863.7 1563.39   3
   2   1   8 335.322 148.172   6
   2   1   8 276.972 149.052   3
   2   1   9 30.1231 90.8621   3
   2   1   9 120.356 108.949   6
   2   1  10 235.082 168.232   6
   2   1  10 507.965 196.334   3
   2   1  11 400.969 221.142   6
   2   1  11 524.344 215.875   3
   2   1  12 2885.29 582.909   6
  -2  -2  14 6291.74 719.414   2
  -2  -2  14 6881.88 807.491   6
  -2  -2  13 256.296 202.924   6
  -2  -2  13 88.6042 151.402   2
  -2  -2  12 9099.61 766.785   2
  -2  -2  12 9209.00 825.314   6
  -2  -2  11 10575.4 859.444   5
  -2  -2  11 8846.19 755.560   6
  -2  -2  11 10848.0 787.293   2
  -2  -2  10 688.734 210.803   2
  -2  -2  10 464.326 169.908   6
  -2  -2  10 842.447 253.810   5
  -2  -2   9 529.990 169.779   6
  -2  -2   9 651.652 192.599   2
  -2  -2   9 865.059 225.586   5
  -2  -2   8 3291.22 355.585   2
  -2  -2   8 2557.54 344.710   5
  -2  -2   8 2653.61 237.250   1
  -2  -2   8 2801.64 333.348   6
  -2  -2   7 4445.25 298.777   1
  -2  -2   7 4281.17 366.463   6
  -2  -2   7 4665.45 390.338   2
  -2  -2   7 5365.60 447.148   5
  -2  -2   6 83348.2 1611.57   5
  -2  -2   6 80076.0 1460.67   2
  -2  -2   6 79693.0 1394.67   6
  -2  -2   6 82315.4 1242.63   1
  -2  -2   5 39770.6 918.782   2
  -2  -2   5 41197.4 844.626   1
  -2  -2   5 41452.7 873.829   6
  -2  -2   4 77175.9 1126.14   2
  -2  -2   4 78991.5 1141.72   1
  -2  -2   3 246921. 1737.56   2
  -2  -2   3 248119. 1963.49   1
   2   2  -3 247297. 1245.20   3
   2   2  -2 140263. 1104.60   3
  -2  -2   2 138014. 1448.43   1
  -2  -2   1 80587.2 1083.70   1
   2   2  -1 77872.7 973.110   3
   2   2   0 52039.1 907.967   3
  -2  -2   0 51405.1 858.914   1
  -2  -2  -1 4316.10 251.983   1
   2   2   1 4671.72 310.547   3
   2   2   1 3887.85 283.752   6
   2   2   2 2475.29 257.514   6
   2   2   2 1851.50 215.926   3
   2   2   3 33072.1 982.877   3
   2   2   3 31869.3 1009.28   6
   2   2   4 33749.0 1083.87   3
  -2  -2  -4 34082.5 686.286   1
   2   2   4 34241.6 1152.76   6
   2   2   5 280.944 145.057   3
  -2  -2  -5 212.844 63.9926   1
   2   2   5 180.346 124.479   6
   2   2   6 11990.5 800.849   6
   2   2   6 10937.4 705.960   3
   2   2   7 8319.21 658.463   3
   2   2   7 8684.23 731.796   6
   2   2   8 260.739 144.354   3
   2   2   8-3.33322 113.188   6
   2   2   9 396.940 180.123   3
   2   2   9 147.869 132.680   6
   2   2  10 228.375 151.863   3
   2   2  10-151.393 163.507   6
   2   2  11 594.604 240.821   6
   2   2  11 876.586 279.468   3
   2   2  12 9007.83 1019.17   6
  -2  -3  14 943.615 318.577   6
  -2  -3  14 1208.15 300.302   2
  -2  -3  13 4773.31 582.865   2
  -2  -3  13 5513.03 684.190   6
  -2  -3  12 18263.7 1185.59   5
  -2  -3  12 16118.2 1084.46   6
  -2  -3  12 17725.7 1047.05   2
  -2  -3  11 2456.42 386.113   2
  -2  -3  11 2150.25 378.770   6
  -2  -3  11 2266.90 402.669   5
  -2  -3  10 11098.9 730.137   2
  -2  -3  10 11737.3 830.683   5
  -2  -3  10 11528.0 794.182   6
  -2  -3   9 33604.7 1244.35   6
  -2  -3   9 36233.1 1363.55   5
  -2  -3   9 33774.9 1181.28   2
  -2  -3   9 36223.3 994.950   1
  -2  -3   8 7429.84 445.066   1
  -2  -3   8 7501.36 537.542   6
  -2  -3   8 6928.07 559.485   5
  -2  -3   8 6860.97 494.496   2
  -2  -3   7 1019.23 185.186   6
  -2  -3   7 1150.46 186.919   2
  -2  -3   7 1008.73 162.451   1
  -2  -3   7 1075.64 213.873   5
  -2  -3   6 21517.3 715.448   1
  -2  -3   6 20459.5 707.479   2
  -2  -3   5 23179.3 719.377   1
  -2  -3   5 23443.7 666.004   2
  -2  -3   4 29700.0 644.112   2
  -2  -3   4 29220.3 779.486   1
   2   3  -3 75908.5 750.278   3
  -2  -3   3 74534.8 1219.04   1
  -2  -3   3 75663.2 843.145   2
  -2  -3   2 41192.6 880.990   1
   2   3  -2 40333.4 678.358   3
  -2  -3   1 269.067 102.460   1
   2   3  -1 206.624 70.5319   3
  -2  -3   0 25408.6 670.272   1
   2   3   0 26120.9 726.878   3
  -2  -3  -1 11391.1 444.378   1
   2   3   1 12588.9 554.987   3
   2   3   2 19771.1 763.790   3
  -2  -3  -2 19212.4 568.792   1
  -2  -3  -3 29846.7 694.613   1
   2   3   3 29991.8 1040.43   6
   2   3   3 31609.1 1038.41   3
   2   3   4 28202.2 1058.60   3
  -2  -3  -4 26327.2 639.450   1
   2   3   4 29076.2 1112.19   6
   2   3   5 15357.6 875.150   6
  -2  -3  -5 13610.3 440.522   1
   2   3   5 13097.5 768.248   3
   2   3   6 1610.52 324.915   6
   2   3   6 1700.73 307.197   3
   2   3   7 23330.7 1234.52   6
   2   3   7 23026.6 1153.12   3
   2   3   8 575.381 228.358   6
   2   3   8 883.033 245.634   3
   2   3   9 1895.45 414.342   6
   2   3   9 2415.22 425.746   3
   2   3  10 1283.21 344.943   3
   2   3  10 2348.78 491.863   6
   2   3  11 829.458 286.661   6
   2   3  11 815.041 281.049   3
   2   3  12 3605.42 581.419   3
   2   3  12 4233.09 710.802   6
  -2  -4  14 2938.13 523.616   6
  -2  -4  13 2337.07 442.183   6
  -2  -4  13 2240.94 445.661   5
  -2  -4  12 14774.1 1045.17   6
  -2  -4  12 15007.9 944.566   2
  -2  -4  12 16253.6 1118.75   5
  -2  -4  11 133.534 134.857   2
  -2  -4  11 94.1161 123.168   6
  -2  -4  11 282.492 192.895   5
  -2  -4  10 1495.18 262.965   2
  -2  -4  10 1278.07 274.611   6
  -2  -4  10 1981.46 358.820   5
  -2  -4   9 3550.47 376.559   2
  -2  -4   9 3053.60 327.657   1
  -2  -4   9 2804.20 375.327   6
  -2  -4   9 4004.21 456.975   5
  -2  -4   8 9947.84 632.058   6
  -2  -4   8 9835.36 660.601   5
  -2  -4   8 10744.9 591.629   1
  -2  -4   8 10101.9 579.410   2
  -2  -4   7 32683.3 942.151   2
  -2  -4   7 33591.0 1017.53   1
  -2  -4   6 85414.3 1368.08   2
  -2  -4   6 89083.7 1605.26   1
  -2  -4   5 57293.4 1257.29   1
  -2  -4   5 56554.2 962.303   2
   2   4  -4 74732.0 660.201   3
  -2  -4   4 74492.3 912.853   2
  -2  -4   4 73831.2 1382.59   1
  -2  -4   3 6019.06 387.523   1
   2   4  -3 6690.09 273.275   3
  -2  -4   3 6528.90 198.252   2
   2   4  -2 162229. 1591.63   3
  -2  -4   2 168030. 1970.34   1
   2   4  -1 2803.33 239.968   3
  -2  -4   1 3046.05 264.791   1
  -2  -4   0 2506.64 239.347   1
   2   4   0 2241.16 238.849   3
  -2  -4  -1 1565.63 188.691   1
   2   4   1 1440.68 214.710   3
   2   4   2 37467.6 1133.99   3
  -2  -4  -2 36078.1 861.479   1
   2   4   3 34470.6 1168.16   3
  -2  -4  -3 33730.9 815.462   1
   2   4   3 36601.2 954.262   2
  -2  -4  -4 28225.1 726.153   1
   2   4   4 28273.5 1132.07   3
   2   4   4 25912.3 893.684   2
  -2  -4  -5 1724.94 172.823   1
   2   4   5 1847.80 260.681   2
   2   4   5 1573.01 293.293   3
   2   4   6 46584.9 1694.85   6
   2   4   6 44454.6 1600.47   3
   2   4   6 46612.6 1400.21   2
   2   4   7 119.939 130.126   3
   2   4   7 80.1291 174.116   6
   2   4   8 5242.63 659.703   6
   2   4   8 5560.09 629.831   3
   2   4   9 352.104 166.310   3
   2   4  10 4216.04 604.170   3
   2   4  11-103.477 172.685   3
   2   4  12 3574.88 608.806   3
  -2  -5  14-89.4954 145.250   6
  -2  -5  13 13661.2 1077.99   6
  -2  -5  13 14557.8 1114.03   5
  -2  -5  12 7334.69 749.098   6
  -2  -5  12 8342.57 798.635   5
  -2  -5  11 6150.14 645.362   6
  -2  -5  11 6849.92 689.040   5
  -2  -5  11 6480.70 570.800   2
  -2  -5  10 2637.77 407.436   5
  -2  -5  10 2593.57 341.933   2
  -2  -5  10 2561.91 395.502   6
  -2  -5  10 3061.19 364.239   1
  -2  -5   9 127.946 89.9431   2
  -2  -5   9 51.0546 102.410   1
  -2  -5   9 99.4983 77.8979   6
  -2  -5   9 105.672 144.970   5
  -2  -5   8 1791.33 305.458   5
  -2  -5   8 1364.18 209.710   2
  -2  -5   8 1467.15 241.713   1
  -2  -5   7 42235.6 1021.95   2
  -2  -5   7 43947.7 1272.37   1
  -2  -5   6 10532.2 320.578   4
  -2  -5   6 10819.8 459.195   2
  -2  -5   6 11146.6 625.490   1
  -2  -5   5 49729.0 816.748   2
  -2  -5   5 49537.6 1278.26   1
   2   5  -4 23221.5 487.188   3
  -2  -5   4 22268.7 413.777   2
  -2  -5   4 23234.0 855.769   1
  -2  -5   3 94254.1 1675.52   1
   2   5  -3 91419.8 1207.55   3
  -2  -5   2 34807.9 993.837   1
   2   5  -2 31237.3 800.261   3
  -2  -5   1 3764.61 324.605   1
   2   5  -1 3591.06 304.161   3
  -2  -5   0 55100.8 1207.86   1
   2   5   0 52886.1 1261.64   3
  -2  -5  -1 9486.44 493.977   1
   2   5   1 10243.5 598.092   3
  -2  -5  -2 11862.7 546.185   1
   2   5   2 12287.3 703.618   3
  -2  -5  -3 12589.4 549.016   1
   2   5   3 12742.7 761.535   3
   2   5   3 13212.8 586.111   2
  -2  -5  -4 5832.48 369.906   1
   2   5   4 6652.42 463.746   2
   2   5   4 6501.89 583.632   3
   2   5   5 10871.5 801.805   3
   2   5   5 12502.4 690.083   2
   2   5   6 13381.3 927.766   3
   2   5   6 14208.2 792.488   2
   2   5   7 8020.04 762.627   3
   2   5   8 593.603 213.972   3
   2   5   9 259.605 198.479   3
   2   5  10 5588.82 730.595   3
   2   5  11 8010.20 895.361   3
   2   5  12-249.055 192.213   3
  -2  -6  14 1585.36 395.507   5
  -2  -6  13 10072.6 919.069   6
  -2  -6  13 7043.21 779.972   5
  -2  -6  12 7111.07 745.440   5
  -2  -6  12 7112.95 741.424   6
  -2  -6  11 11732.0 897.508   5
  -2  -6  11 11846.1 888.398   6
  -2  -6  10 5926.96 543.621   1
  -2  -6  10 5839.71 592.894   5
  -2  -6  10 7184.23 651.776   6
  -2  -6   9 56383.8 1631.18   1
  -2  -6   9 52991.2 1665.22   5
  -2  -6   8 7292.96 573.588   1
  -2  -6   7 16906.9 855.615   1
  -2  -6   6 3733.59 391.754   1
  -2  -6   6 3680.58 245.755   4
  -2  -6   5 44615.0 1317.81   1
  -2  -6   4 701.746 184.902   1
   2   6  -3 103364. 1472.18   3
  -2  -6   3 103600. 1933.36   1
   2   6  -2 3030.97 282.854   3
  -2  -6   2 3024.22 329.083   1
   2   6  -1 44252.7 1164.24   3
  -2  -6   1 45801.8 1233.02   1
  -2  -6   0 500.399 137.573   1
   2   6   0 694.208 168.712   3
  -2  -6  -1 24209.8 870.906   1
   2   6   1 24160.8 992.570   3
   2   6   2 7127.71 577.294   3
  -2  -6  -2 6863.16 457.408   1
   2   6   3 10163.6 530.571   2
   2   6   3 9924.84 724.401   3
  -2  -6  -3 10044.7 545.187   1
   2   6   4 2122.12 371.784   3
   2   6   4 2294.95 284.718   2
  -2  -6  -4 2102.28 250.796   1
   2   6   5 25631.8 1282.96   3
   2   6   5 27159.1 1026.37   2
   2   6   6 1821.23 379.383   3
   2   6   7 1944.25 392.025   3
   2   6   8 222.270 193.563   3
   2   6   9 4849.42 682.700   3
   2   6  10 2653.06 546.044   3
   2   6  11 5115.23 757.027   3
  -2  -7  14 5785.20 745.090   5
  -2  -7  13 242.688 215.243   5
  -2  -7  13 152.758 159.364   6
  -2  -7  12 5745.80 668.223   5
  -2  -7  12 5359.84 646.700   6
  -2  -7  11 1378.30 310.879   5
  -2  -7  11 1738.30 359.089   6
  -2  -7  10 2543.54 382.001   1
  -2  -7  10 2387.46 390.626   5
  -2  -7   9 85.0612 84.4042   5
  -2  -7   9 112.578 133.748   1
  -2  -7   8 5783.41 550.597   1
  -2  -7   7 4138.20 458.225   1
  -2  -7   6 6308.31 557.155   1
  -2  -7   6 6029.33 374.359   4
  -2  -7   5 1850.87 295.069   1
  -2  -7   4 16333.1 852.521   1
   2   7  -3 161.599 74.1550   3
  -2  -7   3 174.197 112.908   1
   2   7  -2 87.1914 67.6924   3
  -2  -7   2 276.697 106.468   1
   2   7  -1 623.228 159.977   3
  -2  -7   1 664.810 170.303   1
   2   7   0 16122.5 817.580   3
  -2  -7   0 17464.7 816.114   1
   2   7   1 25869.2 1100.09   3
  -2  -7  -1 27914.2 1018.21   1
   2   7   2 2675.54 378.005   3
  -2  -7  -2 2805.15 319.452   1
   2   7   3 2550.72 390.393   3
  -2  -7  -3 3214.92 337.908   1
   2   7   4 11557.9 874.385   3
  -2  -7  -4 12627.7 649.654   1
   2   7   5 214.331 166.821   3
   2   7   6 230.835 164.502   3
   2   7   7-257.221 173.827   3
   2   7   8 78.4673 129.970   3
   2   7   9 519.872 224.503   3
  -2  -7 -10 1954.41 466.307   4
   2   7  10 1819.27 478.097   3
  -2  -8  14 747.081 295.520   5
  -2  -8  13 560.928 261.249   5
  -2  -8  13 677.113 253.521   6
  -2  -8  12 774.205 278.860   6
  -2  -8  12-224.904 177.189   5
  -2  -8  11 140.553 131.511   6
  -2  -8  11-115.176 150.412   5
  -2  -8  10 1337.97 305.152   5
  -2  -8  10 1632.47 327.608   1
  -2  -8   9 4793.31 543.628   1
  -2  -8   8 9135.37 742.145   1
  -2  -8   7 58.9013 116.928   1
  -2  -8   6 761.056 218.179   1
  -2  -8   5 7420.04 516.292   4
  -2  -8   5 5684.93 554.734   1
  -2  -8   4 4488.45 485.923   1
  -2  -8   3 3668.06 425.547   1
  -2  -8   2 80.5959 90.9763   1
   2   8  -2 39.4864 55.8301   3
  -2  -8   1-24.8898 95.2959   1
   2   8  -1-25.1468 65.1076   3
  -2  -8   0 5868.54 513.618   1
   2   8   0 5451.13 510.499   3
   2   8   1 8807.12 686.312   3
  -2  -8  -1 10486.8 680.616   1
   2   8   2 83.4113 97.0876   3
  -2  -8  -2 84.1961 103.029   1
   2   8   3 14038.2 963.114   3
  -2  -8  -3 16374.5 827.212   1
   2   8   4 9752.35 842.693   3
   2   8   5 5452.23 659.769   3
   2   8   6 118.424 182.069   3
   2   8   7 1456.73 373.613   3
   2   8   8-436.994 244.545   3
   2   8   9 6783.77 875.711   3
  -2  -8  -9 4166.25 671.553   4
  -2  -8 -10 919.058 340.270   4
  -2  -9  14 4784.75 705.156   5
  -2  -9  13-15.5173 172.821   5
  -2  -9  12 104.368 151.768   5
  -2  -9  12 368.383 191.101   6
  -2  -9  11-13.5386 122.129   1
  -2  -9  11 351.068 207.945   5
  -2  -9  10 2607.18 450.100   1
  -2  -9  10 2134.11 374.870   5
  -2  -9   9 1177.10 300.753   1
  -2  -9   8 22803.7 1239.67   1
  -2  -9   7 11075.4 853.955   1
  -2  -9   6 22002.6 1176.20   1
  -2  -9   5 38736.7 1520.92   1
  -2  -9   5 39372.8 1302.07   4
  -2  -9   4 4087.22 444.942   4
  -2  -9   4 3763.79 477.023   1
  -2  -9   3 6823.40 628.863   1
   2   9  -2 707.307 194.038   3
  -2  -9   2 692.734 247.499   1
   2   9  -1 117.083 104.887   3
  -2  -9   1 221.915 136.918   1
   2   9   0 32527.0 1320.52   3
  -2  -9   0 33374.1 1320.73   1
   2   9   1 3569.20 467.183   3
  -2  -9  -1 3695.46 443.610   1
   2   9   2 7967.34 725.784   3
  -2  -9  -2 9061.30 676.368   1
   2   9   3 19026.6 1166.22   3
  -2  -9  -3 19360.2 964.511   1
   2   9   4 27558.0 1485.19   3
   2   9   5 2628.71 498.135   3
   2   9   6-1.48818 174.572   3
   2   9   7 1760.10 451.021   3
   2   9   8-41.7713 144.384   3
  -2  -9  -8-263.940 214.987   4
  -2  -9  -9 1330.43 420.965   4
  -2 -10  13 1692.20 412.911   5
  -2 -10  12 6895.20 762.419   5
  -2 -10  12 7288.83 784.466   6
  -2 -10  11-72.7497 127.462   5
  -2 -10  11-311.549 200.774   1
  -2 -10  10 3420.72 542.807   1
  -2 -10  10 2159.76 397.974   5
  -2 -10   9 4541.56 605.219   1
  -2 -10   8-241.783 177.438   1
  -2 -10   7 11942.4 945.298   1
  -2 -10   6 22255.1 1257.53   1
  -2 -10   5 33035.8 1498.34   1
  -2 -10   5 34556.7 1326.47   4
  -2 -10   4 27073.9 1233.93   4
  -2 -10   4 27719.9 1360.21   1
  -2 -10   3 1378.99 298.730   4
  -2 -10   3 1428.78 327.909   1
  -2 -10   2 27662.2 1322.41   1
  -2 -10   1 3888.97 493.948   1
  -2 -10   0 3886.28 482.709   1
   2  10   0 3032.67 436.396   3
   2  10   1 11515.6 875.373   3
  -2 -10  -1 12697.2 864.428   1
  -2 -10  -2 339.606 158.375   1
   2  10   2 652.448 250.362   3
   2  10   3 18275.2 1211.22   3
   2  10   4 13367.6 1081.87   3
   2  10   5 1463.81 375.229   3
  -2 -10  -6 3848.88 673.674   4
   2  10   6 3988.75 650.220   3
  -2 -10  -7 715.784 323.248   4
   2  10   7 535.717 297.404   3
  -2 -10  -8 1383.77 444.488   4
  -2 -11  13 313.267 147.671   5
  -2 -11  12 5907.73 762.421   1
  -2 -11  12 5832.35 719.203   5
  -2 -11  11 3362.89 573.616   1
  -2 -11  11 2955.59 487.114   5
  -2 -11  10-68.5417 211.267   1
  -2 -11  10-0.58575 122.268   5
  -2 -11   9 20.7247 119.567   1
  -2 -11   8 1576.10 382.506   1
  -2 -11   7 5866.58 703.906   1
  -2 -11   6 2576.35 474.414   1
  -2 -11   5 5202.41 641.834   1
  -2 -11   4 2981.52 451.993   4
  -2 -11   4 3416.25 519.528   1
  -2 -11   3 3485.57 500.645   4
  -2 -11   3 3617.63 513.390   1
  -2 -11   2 9022.78 825.065   4
  -2 -11   2 8669.48 795.273   1
  -2 -11   1 5.56065 105.198   1
  -2 -11   1 154.365 125.657   4
  -2 -11   0 402.483 192.526   1
  -2 -11  -1 191.623 156.021   1
  -2 -11  -2-25.3675 101.688   1
   2  11   2 355.066 197.602   3
  -2 -11  -3 15983.2 1292.79   4
   2  11   3 15619.8 1167.62   3
  -2 -11  -4 4489.02 720.703   4
   2  11   4 3370.08 567.205   3
  -2 -11  -5 3688.34 659.763   4
   2  11   5 4238.75 663.425   3
  -2 -11  -6 3566.57 667.181   4
   2  11   6 3219.71 602.657   3
  -2 -11  -7 1664.72 461.349   4
  -2 -12  12 750.571 288.935   1
  -2 -12  11 5877.45 781.566   1
  -2 -12  10 3442.13 605.944   1
  -2 -12  10 2507.94 455.505   5
  -2 -12   9 418.951 233.339   1
  -2 -12   8 259.313 194.551   1
  -2 -12   7 3854.53 606.729   1
  -2 -12   6 16520.1 1207.35   1
  -2 -12   5-55.5617 142.602   1
  -2 -12   4 15276.7 1061.51   4
  -2 -12   4 12827.8 1046.23   1
  -2 -12   3 30484.3 1556.15   4
  -2 -12   3 30571.9 1588.59   1
  -2 -12   2 3468.54 535.925   1
  -2 -12   2 2627.57 490.591   4
  -2 -12   1 314.193 194.004   1
  -2 -12   1 263.687 192.281   4
  -2 -12   0 3719.70 543.133   1
  -2 -12   0 3288.47 580.080   4
  -2 -12  -1-342.415 188.846   1
  -2 -12  -1-22.5345 179.669   4
  -2 -12  -2 5350.20 768.078   4
  -2 -12  -3 78.6547 194.486   4
  -2 -12  -4 7316.24 943.427   4
  -2 -12  -5 380.256 228.475   4
  -2 -13  10 275.288 234.680   1
  -2 -13   9 961.825 347.596   1
  -2 -13   8 44.3693 150.168   1
  -2 -13   7 1074.06 357.493   1
  -2 -13   6 1890.04 440.843   1
  -2 -13   5 3336.60 579.403   1
  -2 -13   4 957.105 292.087   4
  -2 -13   4 1009.94 349.694   1
  -2 -13   3 12196.8 1044.43   4
  -2 -13   3 12482.1 1071.19   1
  -2 -13   2 614.684 253.128   1
  -2 -13   2 686.849 277.047   4
  -2 -13   1 1521.53 395.680   1
  -2 -13   1 2527.04 518.598   4
  -2 -13   0 372.163 239.123   4
  -2 -13   0 10.2593 111.391   1
  -2 -13  -1 84.3755 159.833   4
  -2 -13  -1 500.467 279.702   1
  -2 -13  -2 2066.94 527.500   4
  -2 -13  -3 1588.64 481.924   4
  -2 -13  -4 1343.84 450.935   4
  -2 -14   8 3543.90 674.590   1
  -2 -14   7 2119.21 516.954   1
  -2 -14   6 3993.84 686.274   1
  -2 -14   5 728.705 314.065   1
  -2 -14   4 1017.84 349.517   1
  -2 -14   3 1155.49 385.891   1
  -2 -14   3 1368.84 388.031   4
  -2 -14   2 764.762 282.188   1
  -2 -14   2 481.609 271.837   4
  -2 -14   1 331.453 216.058   1
  -2 -14   1 79.1892 175.089   4
  -2 -14   0 644.111 272.779   1
  -2 -14   0 277.810 241.711   4
  -2 -14  -1 1752.13 531.486   4
  -2 -14  -2 2707.12 619.348   4
  -2 -15   4 4998.72 761.930   1
  -2 -15   3 2513.61 543.133   1
  -2 -15   2 6702.28 870.389   1
  -2 -15   2 5312.17 811.481   4
  -2 -15   1 213.210 206.152   1
  -2 -15   1 58.5007 193.603   4
  -2 -15   0 3344.03 607.603   1
   3 -15  -1 272.890 260.131   4
   3 -15  -1 505.547 260.450   1
   3 -15   0-289.518 230.844   4
   3 -15   0 1201.86 373.352   1
   3 -15   1 75.9125 151.998   1
   3 -15   1 385.516 249.485   4
   3 -15   2 773.787 330.739   1
   3 -15   2 762.478 309.006   4
   3 -14  -3 456.661 293.921   4
   3 -14  -2 12316.2 1061.65   1
   3 -14  -2 14340.9 1288.08   4
   3 -14  -1 267.209 207.074   1
   3 -14  -1 615.114 303.966   4
   3 -14   0 7915.45 915.798   4
   3 -14   0 6957.87 825.158   1
   3 -14   1 4571.30 669.416   4
   3 -14   1 4267.92 660.589   1
   3 -14   2 160.298 227.726   1
   3 -14   2-78.5893 165.939   4
   3 -14   3 8719.54 959.078   1
   3 -14   4 538.084 283.198   1
   3 -14   5 38.9335 174.264   1
   3 -14   6 1152.28 381.880   1
   3 -13  -5 535.578 287.722   4
   3 -13  -4 3457.32 652.384   4
   3 -13  -3 733.999 304.894   4
   3 -13  -2 5133.54 653.793   1
   3 -13  -2 4920.32 724.871   4
   3 -13  -1 2130.07 485.402   4
   3 -13  -1 3563.77 568.532   1
   3 -13   0 6854.13 806.038   4
   3 -13   0 7318.52 803.193   1
   3 -13   1 5109.60 680.077   4
   3 -13   1 5071.96 672.030   1
   3 -13   2 6899.47 810.029   1
   3 -13   2 6601.34 755.164   4
   3 -13   3 6.64038 150.709   4
   3 -13   3 365.193 251.916   1
   3 -13   4 3309.44 574.142   1
   3 -13   5 1901.18 466.677   1
   3 -13   6 2907.00 555.847   1
   3 -13   7-9.12887 169.371   1
   3 -13   8 765.801 326.907   1
   3 -12  -7 2629.04 586.158   4
   3 -12  -6 1759.04 481.882   4
   3 -12  -5 1007.79 393.258   4
   3 -12  -4 771.565 272.456   4
   3 -12  -3 828.741 320.048   4
   3 -12  -3 990.904 277.367   1
   3 -12  -2 47.0438 127.466   4
   3 -12  -2 54.2666 113.614   1
   3 -12  -1 1091.70 361.745   4
   3 -12  -1 1189.24 305.327   1
   3 -12   0 2512.71 477.287   4
   3 -12   0 1803.33 389.241   1
   3 -12   1 16588.4 1140.63   4
   3 -12   1 18911.1 1243.45   1
   3 -12   2 4107.12 552.029   4
   3 -12   2 3851.50 572.670   1
   3 -12   3 5156.27 678.965   1
   3 -12   3 4544.69 565.520   4
   3 -12   4 9267.31 905.179   1
   3 -12   5 265.381 219.862   1
   3 -12   6 18.3990 158.648   1
   3 -12   7 1069.85 355.857   1
   3 -12   8 1360.55 381.938   1
   3 -12   9 5327.12 740.432   1
   3 -12  10 377.185 245.560   1
   3 -11  -9 2054.96 499.142   4
   3 -11  -8 8718.28 1013.52   4
   3 -11  -7-346.575 245.264   4
   3 -11  -6 6.61089 181.551   4
   3 -11  -5 12471.7 1112.23   4
   3 -11  -4 278.698 207.869   4
   3 -11  -3-31.3342 168.710   4
   3 -11  -3-343.908 174.050   1
   3 -11  -2 6363.31 737.312   4
   3 -11  -2 6941.16 688.134   1
   3 -11  -1 9859.49 884.179   4
   3 -11  -1 9957.64 830.313   1
   3 -11   0 3905.37 541.140   4
   3 -11   0 3448.28 519.542   1
   3 -11   1 3124.66 474.683   4
   3 -11   1 3671.74 532.575   1
   3 -11   2 10884.0 909.635   1
   3 -11   2 9998.97 804.988   4
   3 -11   3 20658.2 1112.66   4
   3 -11   3 19788.6 1233.33   1
   3 -11   4 8125.87 666.581   4
   3 -11   4 7104.77 750.213   1
   3 -11   5 6015.93 706.788   1
   3 -11   6 796.240 292.493   1
   3 -11   7 2482.52 488.689   1
   3 -11   8 924.492 311.466   1
   3 -11   9 840.067 304.191   1
   3 -11  10 4578.44 665.354   1
   3 -10 -10 216.327 210.055   4
  -3  10  10 264.294 177.280   2
  -3  10   9 3414.02 516.094   2
   3 -10  -9 5543.74 787.847   4
  -3  10   8 345.627 209.057   2
   3 -10  -8 1096.86 364.652   4
   3 -10  -7 4526.67 680.843   4
  -3  10   7 4461.32 543.503   2
  -3  10   6 11291.8 814.508   2
   3 -10  -6 10548.2 993.434   4
  -3  10   5 4378.07 484.994   2
   3 -10  -5 4105.53 616.070   4
  -3  10   4 5898.17 536.489   2
   3 -10  -4 5712.31 551.922   1
   3 -10  -4 5484.67 683.159   4
   3 -10  -3 370.398 199.000   4
  -3  10   3 109.628 108.395   2
   3 -10  -3-53.4505 140.670   1
   3 -10  -2 29.9471 182.081   4
   3 -10  -2 37.3397 96.6098   1
  -3  10   2 39.1597 76.6898   2
   3 -10  -1 5220.57 571.005   1
   3 -10  -1 4548.75 574.889   4
   3 -10   0 407.602 206.394   4
   3 -10   0 863.726 252.011   1
   3 -10   1 38624.0 1546.30   4
   3 -10   1 36545.2 1545.04   1
   3 -10   2 2348.63 374.984   4
   3 -10   2 2305.58 414.922   1
   3 -10   3 449.205 186.176   4
   3 -10   3 582.211 204.382   1
   3 -10   4 7438.40 728.287   1
   3 -10   4 7153.82 591.495   4
   3 -10   5 2534.33 444.311   1
   3 -10   6 1397.85 340.103   1
   3 -10   7 134.314 127.033   1
   3 -10   8 353.786 227.871   1
   3 -10   9 6985.86 766.299   1
   3 -10  10 65.2267 120.432   1
  -3   9  11 57.8986 129.378   2
   3  -9 -11 384.279 225.375   4
   3  -9 -10 1699.70 448.213   4
  -3   9  10 1781.42 397.436   2
   3  -9  -9 475.759 282.686   4
  -3   9   9 634.672 224.382   2
  -3   9   8 23324.2 1246.75   2
   3  -9  -8 23102.3 1482.99   4
   3  -9  -7 1096.12 338.084   4
  -3   9   7 1456.44 302.781   2
   3  -9  -6 229.567 177.032   4
  -3   9   6 327.538 175.812   2
  -3   9   5 36066.0 1344.62   2
   3  -9  -5 35305.7 1667.86   4
  -3   9   4 3155.65 393.917   2
   3  -9  -4 2880.09 464.340   4
   3  -9  -4 2246.80 333.470   1
   3  -9  -3 134.023 166.471   4
  -3   9   3 66.8606 106.564   2
   3  -9  -3 127.996 150.951   1
   3  -9  -2-84.1675 163.697   4
   3  -9  -2 52.0093 95.9616   1
   3  -9  -1 6147.62 582.139   1
   3  -9  -1 7178.62 665.092   4
   3  -9   0 44124.6 1592.83   4
   3  -9   0 44221.2 1574.04   1
   3  -9   1 8997.07 703.903   4
   3  -9   1 11309.1 818.607   1
   3  -9   2 15064.9 955.983   1
   3  -9   2 15382.0 873.528   4
   3  -9   3 62639.6 1962.84   1
   3  -9   3 61111.6 1672.79   4
   3  -9   4 8311.83 735.059   1
   3  -9   4 7210.89 549.827   4
   3  -9   5 8765.03 768.367   1
   3  -9   6 696.340 241.340   1
   3  -9   7 1345.24 312.266   1
   3  -9   8-138.842 160.423   1
   3  -9   9 7695.13 766.481   1
   3  -9  10 10467.4 999.895   6
   3  -9  11 1597.13 440.282   6
   3  -8 -11 5783.45 759.206   4
  -3   8  11 6136.88 723.103   2
   3  -8 -10 6304.17 776.905   4
  -3   8  10 6554.74 717.326   2
   3  -8  -9 2975.43 537.473   4
  -3   8   9 3026.21 472.537   2
   3  -8  -8 6129.43 724.427   4
  -3   8   8 6508.26 646.792   2
   3  -8  -7 208.551 161.274   4
  -3   8   7 229.442 141.075   2
   3  -8  -6 40838.6 1758.03   4
  -3   8   6 43738.9 1516.39   2
   3  -8  -5-40.2388 144.781   4
   3  -8  -5 293.072 141.107   1
  -3   8   5 275.109 172.099   2
   3  -8  -4 16656.7 1047.80   4
   3  -8  -4 16457.8 830.377   1
  -3   8   4 16680.1 848.851   2
   3  -8  -3 18405.2 1059.92   4
  -3   8   3 19419.4 872.772   2
   3  -8  -3 17708.5 891.393   1
   3  -8  -2 12340.2 865.004   4
   3  -8  -2 13245.9 785.510   1
   3  -8  -1 2728.26 383.981   4
   3  -8  -1 2733.89 364.823   1
   3  -8   0 996.000 233.212   4
   3  -8   0 2072.69 332.183   1
   3  -8   1 35.0026 91.0618   4
   3  -8   1-54.5648 136.714   1
   3  -8   2 5884.53 569.224   1
   3  -8   2 6425.00 527.783   4
   3  -8   3 3771.29 464.497   1
   3  -8   3 4264.09 418.021   4
   3  -8   4 93744.9 2304.29   1
   3  -8   4 91129.1 1788.31   4
   3  -8   5 6457.36 626.959   1
   3  -8   5 6717.40 464.565   4
   3  -8   6 10124.7 789.861   1
   3  -8   7 4914.75 564.189   1
   3  -8   8 16088.8 1033.53   1
   3  -8   9 158.743 145.319   1
   3  -8  10 1346.58 372.438   6
   3  -8  11 593.210 240.306   6
  -3   7  12 4314.21 627.638   2
   3  -7 -11 824.040 306.658   4
  -3   7  11 676.193 281.669   2
   3  -7 -10 624.405 230.198   4
  -3   7  10 725.761 230.972   2
   3  -7  -9 43.9371 160.497   4
  -3   7   9-125.849 139.943   2
   3  -7  -8 262.271 218.650   4
  -3   7   8 445.736 190.246   2
  -3   7   7 1702.88 311.280   2
   3  -7  -7 1548.93 339.248   4
   3  -7  -6 5563.07 611.374   4
  -3   7   6 5743.63 537.277   2
  -3   7   5 28721.7 1136.36   2
   3  -7  -5 29735.7 993.817   1
   3  -7  -5 28498.5 1337.54   4
   3  -7  -4 1831.62 329.230   4
   3  -7  -4 1678.07 254.641   1
  -3   7   4 1582.54 252.732   2
   3  -7  -3 1160.51 274.007   4
   3  -7  -3 1278.97 225.534   1
   3  -7  -2 42747.9 1467.63   4
   3  -7  -2 38880.6 1255.30   1
   3  -7  -1 27732.4 1141.79   4
   3  -7  -1 27599.3 1083.51   1
   3  -7   0 734.802 203.238   4
   3  -7   0 1097.47 235.504   1
   3  -7   1 282.585 129.669   4
   3  -7   1 270.011 141.062   1
   3  -7   2 15778.7 864.738   1
   3  -7   2 15776.5 447.527   5
   3  -7   2 15069.2 751.599   4
   3  -7   3 6265.10 326.648   5
   3  -7   3 5923.07 450.602   4
   3  -7   3 5845.49 540.515   1
   3  -7   4 6895.28 393.260   5
   3  -7   4 6303.63 576.796   1
   3  -7   4 7169.81 471.074   4
   3  -7   5 2269.92 359.417   1
   3  -7   5 2450.52 263.354   5
   3  -7   5 2427.74 262.718   4
   3  -7   6 4719.49 403.440   5
   3  -7   6 4375.22 496.585   1
   3  -7   7 856.707 240.908   1
   3  -7   8 84.4167 147.401   1
   3  -7   9 4729.60 549.536   1
   3  -7   9 4965.37 636.176   6
   3  -7  10 576.359 267.879   6
   3  -7  11 194.422 212.630   6
   3  -7  12 4468.13 715.973   6
  -3   6  13 7.27094 118.116   2
  -3   6  12-190.757 171.688   2
  -3   6  11 3807.96 557.391   2
  -3   6  10 1113.26 320.122   2
   3  -6 -10 787.045 263.375   4
   3  -6  -9 1821.48 375.615   4
  -3   6   9 2561.15 408.160   2
   3  -6  -8 1281.90 306.317   4
  -3   6   8 1537.52 303.459   2
   3  -6  -7 48.8178 119.800   4
  -3   6   7 7.81196 90.7918   2
   3  -6  -6 2478.43 397.314   4
  -3   6   6 1609.18 278.371   2
   3  -6  -6 2219.86 237.846   1
   3  -6  -5 331.807 177.627   4
  -3   6   5 159.978 126.248   2
   3  -6  -5 73.8539 64.7245   1
   3  -6  -4 4.01846 91.1743   4
  -3   6   4 88.2492 97.0579   2
   3  -6  -4 83.2874 70.3835   1
   3  -6  -3 6040.10 539.015   4
   3  -6  -3 6568.49 471.120   1
   3  -6  -2 6852.11 551.060   4
   3  -6  -2 8000.55 531.566   1
   3  -6  -1 531.599 159.575   1
   3  -6  -1 556.803 163.180   4
   3  -6   0 3598.42 375.095   1
   3  -6   0 2022.10 293.523   4
   3  -6   1 885.398 205.402   1
   3  -6   1 755.909 170.568   4
   3  -6   2 12468.5 722.638   1
   3  -6   2 11994.0 368.198   5
   3  -6   2 11713.5 609.877   4
   3  -6   3 846.762 215.626   1
   3  -6   3 797.448 154.983   4
   3  -6   3 886.038 122.844   5
   3  -6   4 8884.67 639.358   1
   3  -6   4 8332.47 428.143   5
   3  -6   4 8834.03 486.971   4
   3  -6   5 10259.3 706.831   1
   3  -6   5 11285.8 563.275   5
   3  -6   5 11384.6 539.742   4
   3  -6   6 1966.27 325.705   1
   3  -6   6 1665.49 225.997   3
   3  -6   7 3016.39 395.543   1
   3  -6   8 10835.4 762.808   1
   3  -6   8 11687.9 903.668   6
   3  -6   9 1043.37 320.069   6
   3  -6   9 746.173 214.662   1
   3  -6  10 2896.77 511.672   6
   3  -6  11 5567.06 757.728   6
   3  -6  12 627.817 281.691   6
  -3   5  13 101.811 165.205   2
  -3   5  12 1807.42 396.938   2
  -3   5  11 718.619 249.273   2
   3  -5 -10 1276.10 306.214   4
  -3   5  10 1350.11 311.459   2
  -3   5   9 1360.73 309.023   2
   3  -5  -9 1034.94 271.993   4
   3  -5  -8 9490.57 756.433   4
  -3   5   8 9141.93 709.657   2
   3  -5  -7 18688.8 1018.77   4
  -3   5   7 19755.3 984.527   2
   3  -5  -6 2558.78 366.193   4
  -3   5   6 2280.39 325.656   2
   3  -5  -5 6147.24 545.108   4
  -3   5   5 6053.90 490.518   2
   3  -5  -5 5732.65 373.742   1
   3  -5  -4 4423.89 453.469   4
  -3   5   4 3779.52 369.709   2
   3  -5  -4 2994.91 284.215   1
   3  -5  -3 6369.30 519.397   4
   3  -5  -3 6262.21 424.036   1
   3  -5  -2 5948.22 477.269   4
   3  -5  -2 6608.44 448.928   1
   3  -5  -1 90524.8 1769.52   4
   3  -5  -1 91813.6 1712.62   1
   3  -5   0 7976.65 516.974   1
   3  -5   0 7732.47 499.014   4
   3  -5   1 678.832 154.254   4
   3  -5   1 599.725 161.939   1
   3  -5   1 601.060 59.1673   5
   3  -5   2 118096. 2072.88   1
   3  -5   2 114999. 1105.79   5
   3  -5   2 113954. 1764.72   4
   3  -5   3 586.761 127.985   4
   3  -5   3 556.351 100.654   5
   3  -5   3 702.005 168.938   1
   3  -5   4 1329.42 238.062   1
   3  -5   4 883.164 148.522   4
   3  -5   5 7797.95 477.953   3
   3  -5   5 8950.80 461.428   4
   3  -5   5 6975.70 541.784   1
   3  -5   6 2587.85 347.693   1
   3  -5   6 2907.31 297.916   3
   3  -5   6 2808.01 260.017   4
   3  -5   7 59521.0 1371.73   3
   3  -5   7 63577.8 1926.96   6
   3  -5   7 60332.3 1656.48   1
   3  -5   8 630.695 223.213   6
   3  -5   8 817.267 208.672   1
   3  -5   9 16562.3 1132.01   6
   3  -5  10 17722.3 1240.42   6
   3  -5  11 2899.74 557.022   6
   3  -5  12 2100.88 480.106   6
  -3   4  13 11212.3 983.270   2
  -3   4  12 2436.20 471.858   2
  -3   4  11 6450.73 687.391   2
   3  -4 -10 6117.58 608.242   4
  -3   4  10 5280.73 590.006   2
   3  -4  -9 23267.3 1135.37   4
  -3   4   9 21970.8 1135.51   2
   3  -4  -8 571.460 193.057   4
  -3   4   8 836.838 228.656   2
   3  -4  -7 59598.0 1691.18   4
  -3   4   7 60480.3 1679.81   2
   3  -4  -6 17.9950 87.3254   4
  -3   4   6 113.704 119.378   2
   3  -4  -5 18074.8 861.451   4
   3  -4  -5 16905.4 586.652   1
  -3   4   5 16957.8 792.616   2
   3  -4  -4 1561.68 257.157   4
   3  -4  -4 1738.64 202.040   1
   3  -4  -3 23688.4 909.726   4
   3  -4  -3 25320.8 784.221   1
   3  -4  -2 74374.5 1538.43   4
   3  -4  -2 74087.1 1384.04   1
   3  -4  -1 67037.8 1352.04   1
   3  -4  -1 68145.1 1412.57   4
   3  -4   0 20120.9 761.609   1
   3  -4   0 18626.8 710.760   4
   3  -4   1 172246. 2074.02   4
   3  -4   1 176992. 2313.05   1
   3  -4   2 830.366 151.079   4
   3  -4   2 796.883 172.348   1
   3  -4   3 46955.3 1255.69   1
   3  -4   3 47757.2 1020.05   4
   3  -4   4 15884.2 662.549   3
   3  -4   4 14633.6 725.143   1
   3  -4   4 15793.1 591.873   4
   3  -4   5 27848.9 901.693   3
   3  -4   5 26999.3 998.494   1
   3  -4   5 28087.3 806.236   4
   3  -4   6-2.35476 113.222   6
   3  -4   6 246.634 98.7193   3
   3  -4   6 4.03331 75.6187   1
   3  -4   7 11792.2 629.767   3
   3  -4   7 11866.9 696.694   1
   3  -4   7 12872.3 860.972   6
   3  -4   8 10947.8 683.462   1
   3  -4   8 12083.5 906.303   6
   3  -4   9 12064.1 958.202   6
   3  -4  10 632.083 287.283   6
   3  -4  11 17715.2 1317.06   6
   3  -4  12 1211.95 385.901   6
  -3   3  14 193.901 247.393   2
  -3   3  13 742.087 292.369   2
  -3   3  12 2034.82 419.754   2
  -3   3  11 473.709 222.283   2
   3  -3 -10 7009.30 602.535   4
  -3   3  10 6103.27 629.097   2
   3  -3  -9 2002.09 315.719   4
  -3   3   9 1698.81 317.935   2
  -3   3   8 34885.3 1321.46   2
   3  -3  -8 36497.9 1273.05   4
   3  -3  -7 8988.75 605.650   4
  -3   3   7 9044.72 641.394   2
   3  -3  -6 107.932 97.8681   4
  -3   3   6 177.027 104.199   2
   3  -3  -5 131098. 2118.72   4
  -3   3   5 133187. 2134.46   2
   3  -3  -4 10761.0 591.163   4
   3  -3  -3 692.849 161.483   4
   3  -3  -3 766.236 130.933   1
   3  -3  -2 4603.79 318.639   1
   3  -3  -2 4655.18 354.995   4
   3  -3  -1 1549.35 199.126   1
   3  -3  -1 2021.85 228.876   4
   3  -3   0 170333. 2056.74   1
   3  -3   0 170953. 1968.76   4
   3  -3   1 31006.8 898.994   1
   3  -3   1 29825.9 793.418   4
   3  -3   2 116026. 1795.39   1
   3  -3   2 117897. 1544.56   4
   3  -3   3 43729.8 948.435   4
   3  -3   3 43180.4 1128.78   1
   3  -3   4 135.052 72.4468   4
   3  -3   4 17.0207 65.7771   1
   3  -3   4 272.338 109.191   3
   3  -3   5 16882.2 846.077   6
   3  -3   5 17218.4 715.338   3
   3  -3   5 16981.9 744.446   1
   3  -3   6 1999.71 266.734   3
   3  -3   6 2548.41 297.751   1
   3  -3   6 1918.98 317.896   6
   3  -3   7 75.3564 81.3463   1
   3  -3   7 3.14347 48.5032   3
   3  -3   7 27.0871 85.8856   6
   3  -3   8 7209.69 542.217   3
   3  -3   8 7045.48 688.991   6
   3  -3   9 3103.99 494.060   6
   3  -3  10 38119.1 1815.54   6
   3  -3  11 1226.44 348.673   6
   3  -3  12 726.308 322.598   6
  -3   2  14 11496.4 1027.89   2
  -3   2  13 476.565 225.808   2
  -3   2  12 404.057 191.670   2
  -3   2  11 6243.75 651.683   2
  -3   2  10 4244.19 515.990   2
   3  -2  -9 28911.1 1079.83   4
  -3   2   9 30227.5 1270.07   2
  -3   2   8 8785.11 648.109   2
   3  -2  -8 7361.56 522.198   4
  -3   2   7 10410.9 668.541   2
  -3   2   7 10141.5 318.126   1
   3  -2  -7 10240.9 591.678   4
  -3   2   6 66890.1 1569.66   2
   3  -2  -6 65415.0 1422.18   4
  -3   2   6 67742.4 1489.76   5
   3  -2  -5 1579.31 216.753   4
  -3   2   5 2230.21 272.707   2
  -3   2   5 2047.30 238.470   5
  -3   2   4 35568.2 848.622   5
   3  -2  -4 37105.4 978.264   4
  -3   2   3 7418.61 325.494   5
   3  -2  -3 7261.69 418.827   4
  -3   2   2 450.579 66.5082   5
   3  -2  -2 522.672 125.123   4
   3  -2  -1 2928.86 249.783   4
   3  -2  -1 3028.21 256.167   1
   3  -2   0 1716.99 183.621   4
   3  -2   0 2150.83 221.441   1
   3  -2   1 99310.6 1507.46   1
   3  -2   1 100143. 1363.72   4
   3  -2   2 32195.4 884.221   1
   3  -2   2 33934.2 807.305   4
   3  -2   3 20080.5 720.661   1
   3  -2   3 18464.1 700.042   3
   3  -2   3 19577.0 636.957   4
   3  -2   4 157223. 2346.05   6
   3  -2   4 155938. 2054.43   1
   3  -2   4 156992. 2120.11   3
   3  -2   5 96.8037 67.9983   1
   3  -2   5 200.732 82.5350   3
   3  -2   5 182.629 149.122   6
   3  -2   6 3937.79 452.620   6
   3  -2   6 4350.88 391.438   3
   3  -2   7 23904.2 1180.57   6
   3  -2   7 23528.2 953.207   3
   3  -2   8 3662.14 406.423   3
   3  -2   8 4162.17 524.974   6
   3  -2   9 11616.8 947.800   6
   3  -2   9 10090.6 703.831   3
   3  -2  10 144.191 125.259   6
   3  -2  11 7730.33 879.351   6
   3  -2  12 4509.68 726.499   6
  -3   1  14 627.049 267.681   2
  -3   1  13 2531.03 457.398   6
  -3   1  13 2166.50 436.903   2
  -3   1  12 608.231 222.925   6
  -3   1  12 533.193 205.103   2
  -3   1  11 328.812 162.498   2
  -3   1  11 97.0407 98.8254   6
  -3   1  10 5189.99 536.060   6
  -3   1  10 5494.41 568.177   2
  -3   1   9 355.043 163.762   2
   3  -1  -9 139.647 86.3566   4
  -3   1   9 64.7070 76.3569   6
  -3   1   8 69212.5 1768.71   2
  -3   1   8 64665.3 1599.17   6
  -3   1   8 64033.9 1709.87   5
   3  -1  -8 68816.9 1425.95   4
  -3   1   7 6546.97 513.593   2
  -3   1   7 6331.17 453.467   6
  -3   1   7 7100.85 285.113   1
   3  -1  -7 7093.34 437.354   4
  -3   1   7 6965.19 521.766   5
  -3   1   6 7266.02 502.037   2
  -3   1   6 7541.18 496.071   5
  -3   1   6 7087.42 431.864   6
   3  -1  -6 6981.37 414.970   4
  -3   1   5 132739. 1989.83   2
  -3   1   5 128337. 1810.16   5
   3  -1  -5 128599. 1702.84   4
   3  -1  -4 15997.2 573.842   4
  -3   1   4 16320.7 565.184   5
   3  -1  -3 89157.2 1301.94   4
   3  -1  -2 25951.1 680.725   4
   3  -1  -1 7537.00 359.128   4
   3  -1   0 274722. 2157.01   4
   3  -1   1 40.8346 47.6996   4
   3  -1   2 17742.4 653.691   3
   3  -1   2 16488.0 617.345   6
   3  -1   2 15855.5 562.326   4
   3  -1   3 69489.0 1369.39   3
   3  -1   3 67195.5 1398.74   6
   3  -1   4 1213.23 194.685   3
   3  -1   4 1175.90 205.372   6
   3  -1   5 4578.12 396.753   3
   3  -1   5 4583.08 453.555   6
   3  -1   6 2959.96 335.820   3
   3  -1   6 3969.22 454.840   6
   3  -1   7 153.430 101.754   3
   3  -1   7 39.5445 106.766   6
   3  -1   8 13663.9 816.245   3
   3  -1   8 12334.6 918.325   6
   3  -1   9 493.108 229.569   6
   3  -1   9 792.790 222.247   3
   3  -1  10 11161.6 998.112   6
   3  -1  11-251.883 202.058   6
   3  -1  12 309.827 247.303   6
  -3   0  15-93.2394 166.302   2
  -3   0  14 5454.88 685.400   2
  -3   0  13 128.852 128.622   2
  -3   0  13 12.5552 101.982   6
  -3   0  12 4305.33 558.262   6
  -3   0  12 4016.34 537.643   2
  -3   0  11 436.677 196.885   2
  -3   0  11 203.598 148.408   6
  -3   0  10 3813.47 449.099   6
  -3   0  10 4313.39 494.769   2
  -3   0  10 4043.99 504.521   5
  -3   0   9 74563.0 1910.47   2
  -3   0   9 76173.4 1824.83   6
  -3   0   9 80055.8 2050.00   5
   3   0  -8 107.356 60.2295   4
  -3   0   8 59.6381 88.5057   2
  -3   0   8 185.492 115.457   6
  -3   0   8 97.1437 86.7563   5
  -3   0   8 130.421 48.9226   1
  -3   0   7 1439.84 145.812   1
  -3   0   7 1978.62 278.394   2
  -3   0   7 1333.10 236.127   5
  -3   0   7 1591.34 219.469   6
   3   0  -7 1403.79 175.248   4
  -3   0   6 109820. 1884.04   2
  -3   0   6 112095. 1585.31   6
  -3   0   6 112953. 1296.66   1
  -3   0   6 112837. 1873.42   5
   3   0  -6 110645. 1432.92   4
  -3   0   5 3020.16 293.312   2
  -3   0   5 3155.96 230.062   6
  -3   0   5 3101.51 284.114   5
   3   0  -5 3114.34 231.823   4
   3   0  -4 41190.0 801.987   4
   3   0  -3 8472.83 196.195   6
   3   0  -3 8262.96 352.213   4
   3   0  -2 5127.26 280.723   4
   3   0  -1 56679.3 640.536   6
   3   0  -1 57597.7 946.629   4
   3   0   0 7540.71 308.965   6
   3   0   0 7834.45 366.794   4
   3   0   1 239273. 2282.20   3
   3   0   1 244406. 2112.38   6
   3   0   2 99905.0 1574.51   3
   3   0   2 101069. 1560.85   6
   3   0   3 5120.87 386.789   3
   3   0   3 5226.45 401.305   6
   3   0   4 94198.4 1751.22   3
   3   0   4 92707.8 1868.96   6
   3   0   5 1761.52 291.055   6
   3   0   5 2032.91 272.521   3
   3   0   6 1493.84 257.329   3
   3   0   6 1775.89 315.692   6
   3   0   7 7644.18 605.965   3
   3   0   7 6373.84 627.239   6
   3   0   8 28084.7 1224.74   3
   3   0   8 26599.3 1368.53   6
   3   0   9 24344.5 1198.72   3
   3   0   9 27627.4 1492.90   6
   3   0  10 5109.79 579.239   3
   3   0  10 6388.36 772.860   6
   3   0  11 428.663 233.919   6
   3   0  12 8718.59 1009.07   6
  -3  -1  15 22860.5 1436.52   2
  -3  -1  14 959.328 332.412   2
  -3  -1  13 3322.77 508.061   2
  -3  -1  13 3895.94 555.688   6
  -3  -1  12 22673.1 1230.92   6
  -3  -1  12 23573.9 1247.70   2
  -3  -1  11 143.791 114.510   2
  -3  -1  11 93.0315 93.4877   6
  -3  -1  11-44.6458 159.848   5
  -3  -1  10 997.197 244.609   2
  -3  -1  10 581.272 196.913   6
  -3  -1  10 1176.05 277.480   5
  -3  -1   9 8925.50 605.490   6
  -3  -1   9 9777.92 712.477   5
  -3  -1   9 10008.6 685.760   2
  -3  -1   8 8318.69 582.769   2
  -3  -1   8 9043.49 640.824   5
  -3  -1   8 8422.63 539.536   6
   3   1  -8 9000.78 358.726   4
  -3  -1   8 9488.44 415.053   1
  -3  -1   7 75570.3 1629.58   2
  -3  -1   7 77921.5 1451.07   6
  -3  -1   7 77991.7 1186.33   1
  -3  -1   7 76938.5 1696.89   5
   3   1  -7 78846.8 1040.88   4
  -3  -1   6 23920.2 852.897   2
  -3  -1   6 24267.6 654.312   1
  -3  -1   6 24196.0 702.682   6
  -3  -1   6 24070.8 865.846   5
   3   1  -6 24196.0 560.477   4
  -3  -1   5 221270. 2364.67   2
  -3  -1   5 220555. 1956.86   1
  -3  -1   5 223460. 1765.24   6
   3   1  -5 219686. 1665.52   4
   3   1  -4 21738.5 529.511   4
  -3  -1   4 21833.4 616.462   1
  -3  -1   4 22026.1 418.655   6
   3   1  -3 9375.63 365.219   4
   3   1  -2 80345.0 1084.02   4
   3   1  -1 256660. 2069.79   3
   3   1  -1 260037. 1543.07   6
   3   1  -1 257585. 2075.05   4
   3   1   0 15153.4 548.027   3
   3   1   0 14666.9 470.510   6
   3   1   1 11837.8 496.348   6
   3   1   1 11138.0 506.850   3
   3   1   2 43907.9 1083.59   3
   3   1   2 41273.1 1050.12   6
   3   1   3 138578. 2073.39   3
   3   1   3 141201. 2169.34   6
   3   1   4 9113.76 571.170   3
   3   1   4 8159.93 577.161   6
   3   1   5 32627.6 1244.20   6
   3   1   5 32557.6 1158.59   3
   3   1   6 3954.95 431.784   3
   3   1   6 4073.44 483.484   6
   3   1   7 17367.5 955.847   3
   3   1   7 18226.4 1080.13   6
   3   1   8 7561.13 669.945   3
   3   1   8 9790.28 851.955   6
   3   1   9 3748.78 503.851   3
   3   1   9 4749.50 625.854   6
   3   1  10 1138.30 349.460   6
   3   1  10 1028.21 299.725   3
   3   1  11 1322.43 341.076   3
   3   1  11 1100.82 365.067   6
   3   1  12 917.463 428.856   6
  -3  -2  15 4501.59 640.442   2
  -3  -2  14 4197.80 586.788   2
  -3  -2  13 3025.32 469.284   2
  -3  -2  13 2514.38 439.016   6
  -3  -2  12 441.954 189.072   2
  -3  -2  12 834.854 244.806   6
  -3  -2  12 977.462 297.615   5
  -3  -2  11 8007.38 677.259   6
  -3  -2  11 8779.18 708.585   2
  -3  -2  11 8232.61 745.637   5
  -3  -2  10 20826.3 996.601   6
  -3  -2  10 21499.9 1037.12   2
  -3  -2  10 22298.8 1140.18   5
  -3  -2   9 732.622 187.858   2
  -3  -2   9 854.911 231.054   5
  -3  -2   9 814.517 144.759   1
  -3  -2   9 774.409 169.293   6
  -3  -2   8 2020.84 309.459   5
  -3  -2   8 2486.60 290.558   6
  -3  -2   8 2295.41 306.325   2
  -3  -2   8 2512.61 246.562   1
  -3  -2   7 24391.7 893.768   2
  -3  -2   7 26720.9 772.278   1
  -3  -2   7 27321.9 840.149   6
   3   2  -7 26416.0 487.102   4
  -3  -2   7 25092.0 970.161   5
  -3  -2   6 96795.8 1643.16   2
  -3  -2   6 101941. 1478.30   1
  -3  -2   6 100855. 1405.58   6
   3   2  -6 104116. 1016.71   4
  -3  -2   5 96.8314 76.3439   1
   3   2  -5-3.49384 34.2737   4
  -3  -2   5-5.68218 47.2076   2
  -3  -2   5 68.2788 38.6041   6
  -3  -2   4 35077.2 837.078   1
   3   2  -4 34362.0 658.244   4
  -3  -2   3 32408.3 796.161   1
  -3  -2   2 8236.72 400.326   1
   3   2  -2 7817.67 341.658   3
   3   2  -1 24513.0 665.067   3
   3   2   0 4425.47 289.255   6
   3   2   0 4274.02 304.011   3
   3   2   1 23057.2 747.832   6
   3   2   1 22061.7 753.341   3
   3   2   2 16431.0 701.063   3
   3   2   2 15296.6 679.771   6
   3   2   3 54185.0 1419.59   6
   3   2   3 56841.2 1401.97   3
   3   2   4 10886.8 665.575   3
   3   2   4 10942.5 692.856   6
   3   2   5 4072.75 431.130   3
   3   2   5 3291.56 426.065   6
   3   2   6 238.568 146.404   3
   3   2   6 116.701 101.347   6
   3   2   7 5172.83 554.956   3
   3   2   7 6115.99 646.062   6
   3   2   8 27370.7 1328.26   3
   3   2   8 26759.9 1440.89   6
   3   2   9 2161.69 458.234   6
   3   2   9 2176.17 398.979   3
   3   2  10 323.154 165.574   3
   3   2  10 250.622 219.871   6
   3   2  11 8856.19 876.270   3
   3   2  11 9034.66 1006.30   6
   3   2  12 243.108 202.039   6
  -3  -3  15 5571.05 685.533   2
  -3  -3  14 1183.31 306.764   2
  -3  -3  13 2218.44 395.997   2
  -3  -3  13 1959.93 386.755   6
  -3  -3  13 2596.11 485.723   5
  -3  -3  12 9688.41 793.040   6
  -3  -3  12 9355.57 753.740   2
  -3  -3  12 11891.4 951.218   5
  -3  -3  11 85.5711 101.125   6
  -3  -3  11 245.166 186.992   5
  -3  -3  10 480.062 156.886   2
  -3  -3  10 454.182 163.631   6
  -3  -3  10 469.900 190.370   5
  -3  -3   9 585.402 163.992   2
  -3  -3   9 407.716 100.549   1
  -3  -3   9 733.583 186.884   6
  -3  -3   9 627.084 203.598   5
  -3  -3   8 72.0098 85.5050   2
  -3  -3   8 33.9851 88.3492   5
  -3  -3   8 17.7944 49.4841   6
  -3  -3   8 90.0638 70.4020   1
  -3  -3   7 394.385 110.148   1
  -3  -3   7 412.169 122.919   2
  -3  -3   7 266.327 94.1243   6
  -3  -3   6 11944.2 548.063   2
  -3  -3   6 12808.1 572.853   1
  -3  -3   5 101.796 66.4687   1
  -3  -3   5 68.6663 46.7895   2
   3   3  -5 84.5319 31.8132   3
  -3  -3   4 11241.1 427.751   2
  -3  -3   4 12224.2 537.505   1
   3   3  -4 11181.9 336.030   3
  -3  -3   3 1656.50 208.146   1
   3   3  -3 2173.20 171.821   3
   3   3  -2 16650.6 529.469   3
  -3  -3   2 16570.1 609.820   1
  -3  -3   1 7821.89 418.711   1
   3   3  -1 8185.95 416.422   3
  -3  -3   0 565.051 121.083   1
   3   3   0 666.441 137.112   3
  -3  -3  -1 13055.2 534.528   1
   3   3   1 14184.2 645.849   3
  -3  -3  -2 21259.3 681.635   1
   3   3   2 21311.7 856.582   3
   3   3   2 22960.0 887.658   6
  -3  -3  -3 19841.3 654.425   1
   3   3   3 19997.9 890.571   3
   3   3   3 19690.0 899.586   6
  -3  -3  -4 7205.69 393.398   1
   3   3   4 7668.04 594.008   3
   3   3   4 7208.26 591.623   6
  -3  -3  -5 1317.47 169.455   1
   3   3   5 1371.15 276.260   3
   3   3   5 1525.27 298.919   6
   3   3   6 5553.16 563.696   3
   3   3   6 6511.34 645.615   6
   3   3   7 4610.03 552.788   3
   3   3   7 3787.39 529.227   6
   3   3   8 1424.62 335.722   3
   3   3   8 1629.86 372.632   6
   3   3   9 5394.33 713.115   6
   3   3   9 4562.10 602.439   3
   3   3  10 1122.81 311.039   3
   3   3  10 834.813 308.603   6
   3   3  11 1721.46 453.695   6
   3   3  11 1208.13 346.825   3
   3   3  12 412.841 225.900   3
  -3  -4  14 1313.10 334.207   2
  -3  -4  14 682.963 264.420   5
  -3  -4  13 1634.22 329.207   2
  -3  -4  13 1431.46 363.321   5
  -3  -4  12 875.388 244.747   2
  -3  -4  12 785.491 255.829   5
  -3  -4  12 789.421 236.485   6
  -3  -4  11 9594.53 809.444   5
  -3  -4  11 10159.0 759.164   6
  -3  -4  11 10857.9 746.828   2
  -3  -4  10 759.385 197.718   6
  -3  -4  10 617.086 173.530   2
  -3  -4  10 841.907 189.220   1
  -3  -4  10 825.248 234.812   5
  -3  -4   9 5298.88 453.558   2
  -3  -4   9 5496.36 536.929   5
  -3  -4   9 4783.08 444.852   6
  -3  -4   9 5727.57 453.171   1
  -3  -4   8 3379.43 344.267   6
  -3  -4   8 4087.39 369.857   2
  -3  -4   8 3438.52 347.902   1
  -3  -4   7 10422.5 534.121   2
  -3  -4   7 11097.8 602.851   1
  -3  -4   6 5297.30 341.220   2
  -3  -4   6 5510.96 414.080   1
  -3  -4   5 1641.20 169.638   2
  -3  -4   5 1370.28 204.478   1
   3   4  -5 1397.19 101.232   3
  -3  -4   4 219.488 57.4387   2
  -3  -4   4 181.336 93.1968   1
   3   4  -4 214.880 57.9178   3
  -3  -4   3 38237.9 1017.36   1
   3   4  -3 37668.4 773.645   3
  -3  -4   2 32123.8 921.631   1
   3   4  -2 31379.4 796.736   3
  -3  -4   1 8096.98 454.148   1
   3   4  -1 7541.88 434.509   3
   3   4   0 20168.5 769.872   3
  -3  -4   0 18496.8 683.615   1
  -3  -4  -1 55557.8 1172.45   1
   3   4   1 55266.8 1371.72   3
  -3  -4  -2 3263.40 287.132   1
   3   4   2 3345.41 361.576   3
  -3  -4  -3 7334.22 420.490   1
   3   4   3 7452.94 580.723   3
   3   4   4 261.539 123.889   3
  -3  -4  -4 192.993 83.9805   1
   3   4   4 233.794 128.828   6
   3   4   5 8738.11 718.760   6
   3   4   5 6612.23 619.656   3
   3   4   6 10598.9 824.896   3
   3   4   6 11608.1 889.504   6
   3   4   7 191.653 149.973   3
   3   4   7 130.936 170.629   6
   3   4   8 18727.2 1217.25   3
   3   4   8 19254.4 1282.57   6
   3   4   9 13006.4 1062.27   3
   3   4   9 11533.6 1053.89   6
   3   4  10 269.639 219.862   3
   3   4  11 11735.8 1088.59   3
   3   4  12 325.653 217.611   3
  -3  -5  15 549.155 261.763   5
  -3  -5  14 2000.78 438.226   5
  -3  -5  13 773.542 253.411   2
  -3  -5  13 1090.13 292.893   5
  -3  -5  12 3509.51 483.851   6
  -3  -5  12 4575.30 508.420   2
  -3  -5  12 4288.32 578.071   5
  -3  -5  11 12658.1 854.313   6
  -3  -5  11 10043.8 826.846   5
  -3  -5  11 11685.1 755.022   2
  -3  -5  10 5021.62 503.495   6
  -3  -5  10 5339.07 561.694   5
  -3  -5  10 4375.53 440.951   1
  -3  -5  10 3860.23 403.837   2
  -3  -5   9 4142.46 427.550   6
  -3  -5   9 4187.20 388.288   2
  -3  -5   9 3164.73 420.476   5
  -3  -5   9 4448.06 437.098   1
  -3  -5   8 65898.1 1624.92   1
  -3  -5   8 61445.2 1352.93   2
  -3  -5   7 290.490 130.681   1
  -3  -5   7 170.702 72.9492   2
  -3  -5   6 20955.6 635.335   2
  -3  -5   6 20153.0 857.046   1
   3   5  -5 279.216 54.4947   3
  -3  -5   5 233.961 112.654   1
  -3  -5   5 260.552 61.3184   2
  -3  -5   4 5234.23 217.123   2
  -3  -5   4 4858.72 408.088   1
   3   5  -4 5228.92 282.523   3
  -3  -5   3 81948.9 696.403   2
   3   5  -3 84265.4 1292.28   3
  -3  -5   3 86684.1 1657.17   1
   3   5  -2 10197.5 501.324   3
  -3  -5   2 9570.27 549.725   1
  -3  -5   1 37321.1 1061.67   1
   3   5  -1 34856.0 1009.61   3
  -3  -5   0 132858. 1983.41   1
   3   5   0 132876. 2128.23   3
  -3  -5  -1 615.112 146.193   1
   3   5   1 617.760 183.160   3
  -3  -5  -2 95988.8 1652.78   1
   3   5   2 98742.4 2096.79   3
  -3  -5  -3 2287.20 253.526   1
   3   5   3 2280.74 350.080   3
  -3  -5  -4 4600.10 356.132   1
   3   5   4 5063.60 541.468   3
   3   5   5 4341.61 526.261   3
   3   5   6 11025.4 882.191   3
   3   5   7 11144.5 935.596   3
   3   5   8 3360.41 548.775   3
   3   5   9 1337.09 364.335   3
   3   5  10 9001.81 956.797   3
   3   5  11-103.998 146.936   3
  -3  -6  14 2102.60 451.496   5
  -3  -6  13 3268.72 535.470   5
  -3  -6  12 292.855 158.290   6
  -3  -6  12-67.0843 130.459   5
  -3  -6  11 5580.94 578.487   6
  -3  -6  11 5412.59 613.650   5
  -3  -6  10 328.577 127.436   2
  -3  -6  10 600.509 202.773   1
  -3  -6  10 105.100 127.735   5
  -3  -6  10 581.820 170.279   6
  -3  -6   9 34657.7 1298.47   1
  -3  -6   9 33489.8 1048.99   2
  -3  -6   8 347.366 141.330   1
  -3  -6   8 110.161 73.4734   2
  -3  -6   7 18225.6 618.499   2
  -3  -6   7 17861.4 888.513   1
  -3  -6   6 30850.9 1149.71   1
  -3  -6   6 31768.6 688.719   2
   3   6  -5 3349.27 213.069   3
  -3  -6   5 3214.19 169.762   2
  -3  -6   5 3198.80 368.823   1
  -3  -6   4 20583.1 903.292   1
   3   6  -4 21152.6 639.886   3
  -3  -6   3 4933.26 437.252   1
   3   6  -3 4997.33 350.996   3
  -3  -6   2 7289.02 518.514   1
   3   6  -2 7252.19 462.466   3
  -3  -6   1 11747.1 652.903   1
   3   6  -1 12937.5 665.344   3
  -3  -6   0 12025.8 645.782   1
   3   6   0 12997.2 714.490   3
  -3  -6  -1 103516. 1867.62   1
   3   6   1 102219. 2148.03   3
  -3  -6  -2 25187.1 913.211   1
   3   6   2 25885.2 1155.31   3
  -3  -6  -3 2369.75 285.569   1
   3   6   3 2523.81 386.763   3
  -3  -6  -4 25163.6 889.094   1
   3   6   4 25376.6 1276.64   3
   3   6   5 488.531 200.166   3
   3   6   6 440.181 223.680   3
   3   6   7 2914.56 510.132   3
   3   6   8 619.834 263.946   3
   3   6   9 11654.0 1085.22   3
   3   6  10 350.994 237.452   3
  -3  -7  14 590.949 274.367   5
  -3  -7  13 1184.50 369.517   5
  -3  -7  12 638.735 252.326   5
  -3  -7  11 1149.82 274.385   1
  -3  -7  11 767.142 232.852   6
  -3  -7  11 445.420 218.305   5
  -3  -7  10 8083.04 716.314   5
  -3  -7  10 7943.46 678.336   1
  -3  -7   9 24587.7 1171.98   1
  -3  -7   8 24757.2 1151.63   1
  -3  -7   7 56733.8 1696.92   1
  -3  -7   6 10225.5 710.193   1
   3   7  -5 71569.1 1123.47   3
  -3  -7   5 72129.9 1837.94   1
   3   7  -4 958.564 158.332   3
  -3  -7   4 708.144 206.434   1
  -3  -7   3-33.0573 77.9504   1
   3   7  -3 34.0261 51.2871   3
  -3  -7   2 188.062 113.168   1
   3   7  -2 259.705 112.653   3
  -3  -7   1 21780.2 953.168   1
   3   7  -1 21422.0 930.945   3
   3   7   0 36286.3 1282.32   3
  -3  -7   0 35050.8 1191.58   1
   3   7   1 11790.3 778.424   3
  -3  -7  -1 11826.0 686.789   1
   3   7   2 1234.52 277.038   3
  -3  -7  -2 1373.27 238.377   1
   3   7   3 26275.9 1297.84   3
  -3  -7  -3 26564.8 1006.87   1
   3   7   4 1729.60 380.476   3
   3   7   5 5923.27 681.630   3
   3   7   6 3429.39 549.562   3
   3   7   7 3136.02 553.237   3
   3   7   8 374.489 200.311   3
   3   7   9 659.227 276.529   3
  -3  -8  14 5869.82 757.639   5
  -3  -8  13 3.49644 113.506   5
  -3  -8  12 237.089 183.571   5
  -3  -8  11 2047.99 380.665   1
  -3  -8  11 2380.91 394.430   6
  -3  -8  11 1670.81 367.547   5
  -3  -8  10 184.970 153.069   1
  -3  -8  10 97.4292 133.825   5
  -3  -8   9 10066.1 798.301   1
  -3  -8   8 634.002 260.898   1
  -3  -8   7 137.429 148.747   1
  -3  -8   6 54987.2 1746.85   1
  -3  -8   5 1730.75 326.035   1
   3   8  -4 323.266 92.0359   3
  -3  -8   4 316.843 132.820   1
   3   8  -3 5816.13 455.248   3
  -3  -8   3 6848.86 596.403   1
  -3  -8   2 26426.4 1150.03   1
   3   8  -2 22892.9 964.499   3
   3   8  -1 2503.94 343.948   3
  -3  -8   1 3690.22 428.702   1
  -3  -8   0 183.726 114.256   1
   3   8   0 196.532 124.895   3
   3   8   1 42267.6 1560.05   3
  -3  -8  -1 42124.9 1397.47   1
   3   8   2 5829.20 615.310   3
  -3  -8  -2 5954.32 526.795   1
  -3  -8  -3 0.70292 79.9541   1
   3   8   3-51.3591 138.018   3
   3   8   4 14537.5 1063.41   3
   3   8   5 153.812 122.538   3
   3   8   6 261.475 209.759   3
   3   8   7 290.383 210.260   3
   3   8   8 953.645 382.282   3
   3   8   9 4271.54 728.154   3
  -3  -9  14 2364.01 498.062   5
  -3  -9  13 60.5478 145.005   5
  -3  -9  12 119.956 141.226   5
  -3  -9  11 488.473 217.151   1
  -3  -9  11 149.752 136.669   5
  -3  -9  10 11478.8 928.575   1
  -3  -9   9 1802.25 375.022   1
  -3  -9   8 15767.1 1042.95   1
  -3  -9   7 3496.46 482.267   1
  -3  -9   6 109.622 173.269   1
  -3  -9   5 17921.2 1046.91   1
  -3  -9   4 1656.37 339.249   1
   3   9  -3 1027.63 208.273   3
  -3  -9   3 1128.03 277.998   1
   3   9  -2 642.852 167.467   3
  -3  -9   2 548.013 208.452   1
   3   9  -1 1040.34 240.118   3
  -3  -9   1 1373.88 285.315   1
   3   9   0 18932.6 1047.23   3
  -3  -9   0 18737.0 1007.14   1
  -3  -9  -1 608.144 174.160   1
   3   9   1 1051.35 296.212   3
   3   9   2 1604.83 359.418   3
  -3  -9  -2 2059.37 340.936   1
   3   9   3 20967.5 1279.38   3
  -3  -9  -3 22488.9 1072.43   1
   3   9   4 1347.55 340.384   3
   3   9   5 2101.36 463.377   3
   3   9   6 144.160 170.301   3
   3   9   7 1811.48 481.287   3
   3   9   8 2442.64 548.605   3
  -3 -10  13 1754.28 417.087   5
  -3 -10  12 44.8734 179.901   1
  -3 -10  12 201.059 153.286   5
  -3 -10  11 883.915 292.479   1
  -3 -10  11 1084.29 302.069   5
  -3 -10  10 1999.32 436.134   1
  -3 -10   9 13000.4 1021.90   1
  -3 -10   8 14070.6 1035.64   1
  -3 -10   7 328.602 217.037   1
  -3 -10   6 64788.4 2152.25   1
  -3 -10   5 4433.90 561.206   1
  -3 -10   4 5448.15 607.986   1
   3  10  -3 5808.65 524.299   3
  -3 -10   3 6210.91 653.228   1
   3  10  -2 8999.14 687.777   3
  -3 -10   2 7657.09 708.771   1
  -3 -10   1 303.292 177.807   1
   3  10  -1 3.26557 110.308   3
   3  10   0 27928.3 1345.54   3
  -3 -10   0 32230.2 1415.87   1
  -3 -10  -1-78.3039 139.431   1
   3  10   1 247.648 154.709   3
   3  10   2 15635.6 1106.57   3
  -3 -10  -2 14670.8 943.322   1
   3  10   3 5489.28 704.169   3
   3  10   4 7082.49 824.610   3
   3  10   5 631.485 260.569   3
   3  10   6-246.600 214.524   3
   3  10   7 3825.26 684.065   3
  -3 -11  13 234.088 183.695   5
  -3 -11  12 2293.51 493.115   1
  -3 -11  12 2456.01 477.559   5
  -3 -11  11 1360.27 370.871   1
  -3 -11  11 1000.52 322.863   5
  -3 -11  10 185.130 183.690   1
  -3 -11   9 686.939 267.654   1
  -3 -11   8 7329.94 804.402   1
  -3 -11   7 4988.50 650.552   1
  -3 -11   6 18071.6 1213.51   1
  -3 -11   5 13021.0 913.601   4
  -3 -11   5 12825.7 1005.52   1
  -3 -11   4 12526.4 929.961   4
  -3 -11   4 11268.4 929.362   1
  -3 -11   3 544.293 256.245   1
  -3 -11   2 21399.5 1254.53   1
  -3 -11   1 812.748 269.776   1
   3  11  -1 904.195 264.424   3
  -3 -11   0 1198.83 311.331   1
   3  11   0 1270.66 312.025   3
  -3 -11  -1 213.640 188.039   1
   3  11   1 42.4928 109.694   3
  -3 -11  -2 2863.54 452.197   1
   3  11   2 3167.03 530.046   3
   3  11   3 4989.35 693.632   3
   3  11   4 95.7304 149.801   3
   3  11   5 168.358 162.969   3
  -3 -11  -6 3400.92 684.784   4
   3  11   6 4098.35 709.318   3
  -3 -12  12 1471.18 413.156   1
  -3 -12  12 1669.83 402.723   5
  -3 -12  11 3093.80 579.424   1
  -3 -12  11 2638.30 495.132   5
  -3 -12  10-91.2767 127.772   1
  -3 -12   9 268.676 238.661   1
  -3 -12   8 442.190 241.191   1
  -3 -12   7 2399.36 496.875   1
  -3 -12   6 107.501 157.162   1
  -3 -12   5-19.5773 125.058   1
  -3 -12   4 1590.86 360.469   4
  -3 -12   4 1265.48 340.263   1
  -3 -12   3 817.471 317.785   4
  -3 -12   3 1255.36 341.811   1
  -3 -12   2 1207.04 327.422   1
  -3 -12   1 1446.93 355.876   1
  -3 -12   0 779.965 285.232   1
  -3 -12  -1 4974.60 627.569   1
   3  12   1 4566.67 627.482   3
   3  12   2 1334.60 381.001   3
   3  12   3 42.5387 139.209   3
  -3 -12  -4 866.941 385.082   4
   3  12   4 378.984 240.754   3
  -3 -13  10 713.905 308.412   1
  -3 -13   9 339.812 237.125   1
  -3 -13   8 371.256 253.250   1
  -3 -13   7 411.874 249.957   1
  -3 -13   6 971.556 326.625   1
  -3 -13   5 349.710 239.858   1
  -3 -13   4 380.443 216.139   4
  -3 -13   4 229.989 221.623   1
  -3 -13   3 156.210 195.696   4
  -3 -13   3 694.353 302.263   1
  -3 -13   2 232.551 157.345   1
  -3 -13   2-44.1522 166.415   4
  -3 -13   1 681.874 290.081   1
  -3 -13   1 936.348 361.798   4
  -3 -13   0 1289.67 343.143   1
  -3 -13   0 1285.50 396.376   4
  -3 -13  -1 1217.93 408.849   4
  -3 -13  -2 1487.40 447.470   4
  -3 -13  -3-135.767 202.767   4
  -3 -14   8 138.223 178.013   1
  -3 -14   7 5976.24 824.397   1
  -3 -14   6 492.484 274.486   1
  -3 -14   5 1915.44 476.839   1
  -3 -14   4 664.277 323.313   1
  -3 -14   3 6189.01 818.011   1
  -3 -14   3 4566.83 694.165   4
  -3 -14   2 3089.76 571.999   1
  -3 -14   2 3095.20 607.923   4
  -3 -14   1 7945.65 964.515   4
  -3 -14   1 11120.4 1061.25   1
  -3 -14   0 786.216 387.927   4
  -3 -14   0 729.549 278.026   1
  -3 -14  -1 9628.66 1125.36   4
  -3 -15   3 366.931 228.789   1
  -3 -15   3 270.703 272.018   4
  -3 -15   2 1314.72 380.653   4
  -3 -15   2 1604.70 494.029   1
  -3 -15   1 126.541 174.622   1
  -3 -15   1 202.254 237.692   4
   4 -15  -1 1855.60 457.124   1
   4 -15   0 155.314 230.811   1
   4 -15   0-331.554 240.157   4
   4 -15   1 453.599 244.520   4
   4 -14  -3 1284.56 449.222   4
   4 -14  -2 3905.23 609.904   1
   4 -14  -2 4152.80 756.252   4
   4 -14  -1 8200.21 889.509   1
   4 -14  -1 6987.94 866.385   4
   4 -14   0 646.885 297.736   4
   4 -14   0 157.881 172.055   1
   4 -14   1 11096.5 1068.47   1
   4 -14   1 9615.39 977.251   4
   4 -14   2 784.717 314.560   4
   4 -14   2 789.993 304.484   1
   4 -14   3 233.279 231.703   1
   4 -14   4-56.9140 170.364   1
   4 -13  -5 1721.84 439.835   4
   4 -13  -4-184.839 221.324   4
   4 -13  -3 683.117 264.705   1
   4 -13  -3 85.8369 199.042   4
   4 -13  -2 6641.91 832.439   4
   4 -13  -2 4934.08 665.520   1
   4 -13  -1 424.157 217.730   1
   4 -13  -1 642.648 284.596   4
   4 -13   0 10091.4 957.041   1
   4 -13   0 9942.22 951.682   4
   4 -13   1 16659.6 1203.06   4
   4 -13   1 15507.7 1197.33   1
   4 -13   2 26057.4 1570.72   1
   4 -13   2 24475.6 1408.54   4
   4 -13   3 3827.16 539.683   4
   4 -13   3 3760.97 610.034   1
   4 -13   4 162.309 178.247   1
   4 -13   5 2149.23 492.644   1
   4 -13   6 5979.05 800.650   1
   4 -13   7 210.923 210.067   1
   4 -12  -7 1490.95 457.921   4
   4 -12  -6 4354.91 713.141   4
   4 -12  -5 2601.58 554.109   4
   4 -12  -4 9483.94 985.447   4
   4 -12  -3 5452.61 732.029   4
   4 -12  -3 5551.26 641.654   1
   4 -12  -2 229.826 164.661   4
   4 -12  -2 242.007 185.424   1
   4 -12  -1 914.348 306.098   4
   4 -12  -1 1358.79 338.789   1
   4 -12   0 14510.5 1092.35   1
   4 -12   0 13132.1 1043.69   4
   4 -12   1 19.7316 134.687   4
   4 -12   1 638.041 305.545   1
   4 -12   2 7596.25 815.252   1
   4 -12   2 6064.26 665.141   4
   4 -12   3 3825.08 527.673   4
   4 -12   3 3913.00 584.877   1
   4 -12   4 3756.00 603.357   1
   4 -12   5 1486.32 401.844   1
   4 -12   6 2958.74 562.519   1
   4 -12   7 336.399 246.367   1
   4 -12   8 455.884 260.730   1
   4 -12   9 1549.04 420.540   1
   4 -11  -9 1163.02 366.073   4
   4 -11  -8 379.000 232.659   4
   4 -11  -7 2118.10 502.043   4
   4 -11  -6 4263.50 668.649   4
   4 -11  -5 1045.02 349.777   4
   4 -11  -4 4329.30 644.027   4
   4 -11  -4 4011.38 512.565   1
   4 -11  -3-100.332 190.688   4
   4 -11  -3 71.4467 108.788   1
   4 -11  -2 340.878 228.205   4
   4 -11  -2 601.045 231.003   1
   4 -11  -1 106.650 159.751   1
   4 -11  -1 274.557 182.245   4
   4 -11   0 170.439 183.585   4
   4 -11   0-24.0307 129.233   1
   4 -11   1 5187.22 629.529   1
   4 -11   1 5723.79 633.819   4
   4 -11   2 1304.35 342.971   1
   4 -11   2 1435.22 318.623   4
   4 -11   3 756.003 264.725   1
   4 -11   3 705.191 234.499   4
   4 -11   4 8199.99 826.743   1
   4 -11   5 3320.62 539.027   1
   4 -11   6 401.345 234.482   1
   4 -11   7-33.6468 138.192   1
   4 -11   8 24.3415 133.605   1
   4 -11   9 294.750 217.313   1
   4 -11  10 30.9093 101.919   1
   4 -10 -10 1399.00 419.265   4
  -4  10  10 1712.33 392.255   2
   4 -10  -9 233.348 244.825   4
  -4  10   9 34.8391 162.369   2
   4 -10  -8 1718.59 435.373   4
  -4  10   8 1510.34 341.612   2
  -4  10   7 170.271 153.763   2
   4 -10  -7 71.5336 142.566   4
   4 -10  -6 24.2549 179.514   4
  -4  10   6-102.164 116.975   2
   4 -10  -5-1.39039 127.089   4
  -4  10   5 58.8150 130.267   2
  -4  10   4 4136.84 475.867   2
   4 -10  -4 4745.41 633.131   4
   4 -10  -4 4846.56 531.822   1
  -4  10   3 3789.75 439.349   2
   4 -10  -3 4516.63 599.071   4
   4 -10  -3 3960.11 494.946   1
   4 -10  -2 567.303 238.109   4
   4 -10  -2 880.642 243.978   1
   4 -10  -1 6489.56 681.810   4
   4 -10  -1 5342.72 600.004   1
   4 -10   0 2519.82 426.650   4
   4 -10   0 3278.85 481.251   1
   4 -10   1 2051.73 375.650   4
   4 -10   1 2890.62 455.644   1
   4 -10   2 1178.84 286.702   4
   4 -10   2 1276.46 320.387   1
   4 -10   3 9438.93 829.851   1
   4 -10   3 10666.0 754.616   4
   4 -10   4 6829.27 715.680   1
   4 -10   4 6597.64 565.366   4
   4 -10   5 6545.60 728.122   1
   4 -10   6 5457.10 665.158   1
   4 -10   7 2231.57 447.619   1
   4 -10   8 3531.31 549.049   1
   4 -10   9 279.159 207.221   1
   4  -9 -11-202.241 198.315   4
  -4   9  11 51.6631 203.591   2
   4  -9 -10 1386.11 395.370   4
  -4   9  10 462.493 213.668   2
   4  -9  -9 4813.48 714.602   4
  -4   9   9 4319.49 571.764   2
   4  -9  -8 87.0065 152.804   4
  -4   9   8-118.591 135.688   2
  -4   9   7 7537.83 697.032   2
   4  -9  -7 7303.35 806.298   4
   4  -9  -6 640.429 270.689   4
  -4   9   6 794.551 244.408   2
   4  -9  -5 19646.9 974.061   1
  -4   9   5 18828.0 1009.30   2
   4  -9  -5 20115.1 1258.87   4
   4  -9  -4-15.2721 124.122   4
  -4   9   4-110.220 103.873   2
   4  -9  -4 192.400 132.659   1
   4  -9  -3 13999.8 995.005   4
   4  -9  -3 13878.9 869.812   1
   4  -9  -2 8.37575 132.673   4
   4  -9  -2-59.8558 93.0704   1
   4  -9  -1 26765.5 1290.85   4
   4  -9  -1 27077.1 1249.15   1
   4  -9   0 422.214 186.685   1
   4  -9   0 309.102 192.386   4
   4  -9   1 15243.9 973.044   1
   4  -9   1 16091.8 938.169   4
   4  -9   2 3425.77 468.889   1
   4  -9   2 3457.31 429.949   4
   4  -9   3 4349.18 539.771   1
   4  -9   3 4263.15 451.048   4
   4  -9   4 1295.67 259.165   4
   4  -9   4 1708.16 376.732   1
   4  -9   5 20948.1 1211.40   1
   4  -9   6 490.531 235.574   1
   4  -9   7 15386.7 1070.98   1
   4  -9   8 9432.77 861.307   1
   4  -9   9 3645.61 541.916   1
   4  -9  10 6518.37 803.904   6
  -4   8  12 1023.11 337.057   2
   4  -8 -11 1313.69 379.691   4
  -4   8  11 1724.76 387.011   2
   4  -8 -10 2540.62 513.551   4
  -4   8  10 1422.22 363.463   2
   4  -8  -9 758.476 312.705   4
  -4   8   9 455.742 184.759   2
   4  -8  -8 342.503 206.954   4
  -4   8   8 395.603 198.707   2
   4  -8  -7 9658.24 890.791   4
  -4   8   7 10165.1 790.769   2
   4  -8  -6 7103.70 737.829   4
  -4   8   6 5740.27 574.994   2
   4  -8  -5 5314.97 617.259   4
  -4   8   5 5622.70 537.491   2
   4  -8  -5 4730.95 455.620   1
   4  -8  -4 16805.0 1050.71   4
  -4   8   4 17245.6 905.603   2
   4  -8  -4 17089.6 884.306   1
   4  -8  -3 26080.1 1274.88   4
   4  -8  -3 26813.4 1135.89   1
   4  -8  -2 7039.68 643.784   4
   4  -8  -2 6905.25 602.109   1
   4  -8  -1 70095.1 1902.30   1
   4  -8  -1 71258.0 1978.67   4
   4  -8   0 6238.56 588.092   1
   4  -8   0 5584.13 540.466   4
   4  -8   1 10030.0 758.728   1
   4  -8   1 10683.4 716.285   4
   4  -8   2 902.806 223.170   4
   4  -8   2 1066.50 263.019   1
   4  -8   3 1712.23 337.497   1
   4  -8   3 2425.80 322.560   4
   4  -8   4 1184.37 220.941   4
   4  -8   4 1416.46 311.664   1
   4  -8   5 4846.82 564.661   1
   4  -8   5 6260.83 477.247   4
   4  -8   6 6606.90 667.281   1
   4  -8   7 26128.3 1339.43   1
   4  -8   8 8171.52 766.831   1
   4  -8   9 13335.1 990.563   1
   4  -8   9 12122.0 1040.93   6
   4  -8  10 1333.82 360.974   6
   4  -8  11 6071.76 816.928   6
  -4   7  12 11064.0 998.092   2
   4  -7 -11 144.795 171.998   4
  -4   7  11 264.642 190.485   2
  -4   7  10 12236.4 966.003   2
   4  -7 -10 10096.6 924.690   4
  -4   7   9 138.858 110.605   2
   4  -7  -9 93.2712 142.059   4
   4  -7  -8 5395.45 647.022   4
  -4   7   8 6313.12 633.662   2
   4  -7  -7 8226.30 765.025   4
  -4   7   7 7005.76 641.557   2
   4  -7  -6 4402.82 548.710   4
  -4   7   6 3744.04 452.606   2
   4  -7  -5 626.250 231.280   4
  -4   7   5 334.351 143.366   2
   4  -7  -5 474.885 149.039   1
   4  -7  -4 1022.10 275.065   4
   4  -7  -4 985.462 211.117   1
   4  -7  -3 186.855 144.391   4
   4  -7  -3 218.885 127.843   1
   4  -7  -2 28823.3 1135.62   1
   4  -7  -2 31378.9 1276.35   4
   4  -7  -1 171.030 127.405   4
   4  -7  -1 417.863 181.705   1
   4  -7   0 75329.3 1854.12   4
   4  -7   0 76582.4 1928.26   1
   4  -7   1 59096.7 1708.59   1
   4  -7   1 57545.4 1559.97   4
   4  -7   2 19635.8 1010.25   1
   4  -7   2 20310.5 897.253   4
   4  -7   3 6686.44 602.443   1
   4  -7   3 7108.43 507.651   4
   4  -7   4 15032.2 911.197   1
   4  -7   4 17729.9 774.596   4
   4  -7   5 2489.48 289.189   4
   4  -7   5 1839.14 337.311   1
   4  -7   6 1933.04 345.228   1
   4  -7   7 7492.88 685.101   1
   4  -7   8 14179.1 954.768   1
   4  -7   8 14395.2 1055.78   6
   4  -7   9 202.251 143.674   1
   4  -7   9 570.247 262.968   6
   4  -7  10 340.217 171.274   6
   4  -7  11 1932.58 471.043   6
  -4   6  13-89.9718 167.798   2
  -4   6  12 629.730 265.869   2
   4  -6 -11 5907.15 696.911   4
  -4   6  11 5937.25 689.499   2
   4  -6 -10-107.272 183.848   4
  -4   6  10-77.5525 124.562   2
   4  -6  -9 6208.85 670.594   4
  -4   6   9 6134.86 645.741   2
   4  -6  -8 22297.9 1233.19   4
  -4   6   8 22369.2 1162.83   2
   4  -6  -7 6777.42 665.034   4
  -4   6   7 6273.60 593.049   2
   4  -6  -6 1941.19 349.335   4
  -4   6   6 1556.93 286.203   2
   4  -6  -6 1483.70 217.784   1
   4  -6  -5 14683.7 899.129   4
  -4   6   5 15113.8 827.601   2
   4  -6  -5 14728.6 701.976   1
   4  -6  -4 641.816 210.148   4
   4  -6  -4 595.678 149.377   1
   4  -6  -3 14282.7 835.334   4
   4  -6  -3 14448.9 736.476   1
   4  -6  -2 13036.3 717.533   1
   4  -6  -2 12523.7 758.886   4
   4  -6  -1 9871.40 639.089   1
   4  -6  -1 9077.36 625.833   4
   4  -6   0 3227.80 379.515   1
   4  -6   0 3449.30 373.971   4
   4  -6   1 2559.14 342.110   1
   4  -6   1 2945.29 331.483   4
   4  -6   2 7875.28 605.104   1
   4  -6   2 7190.11 501.047   4
   4  -6   3 907.092 187.909   4
   4  -6   3 1230.64 244.435   1
   4  -6   4 1441.99 219.960   4
   4  -6   4 1770.93 308.129   1
   4  -6   5 130.560 79.2615   4
   4  -6   5-33.3947 128.005   1
   4  -6   5-105.576 91.3916   3
   4  -6   6 6087.35 481.779   3
   4  -6   6 5675.08 556.011   1
   4  -6   7 10168.5 758.634   1
   4  -6   7 10516.1 841.560   6
   4  -6   8 9539.65 848.710   6
   4  -6   8 8526.44 710.294   1
   4  -6   9 3392.72 532.891   6
   4  -6  10 8353.68 890.353   6
   4  -6  11 6850.29 864.935   6
  -4   5  13 87.5021 142.098   2
  -4   5  12 10216.0 923.460   2
  -4   5  11 9795.69 874.533   2
   4  -5 -10 583.876 222.370   4
  -4   5  10 172.976 140.022   2
   4  -5  -9 6286.69 635.027   4
  -4   5   9 6712.49 653.423   2
   4  -5  -8 1930.74 351.228   4
  -4   5   8 1995.85 351.549   2
   4  -5  -7 14371.9 900.029   4
  -4   5   7 12728.1 811.970   2
   4  -5  -6 155.480 138.001   4
  -4   5   6 80.8922 108.041   2
   4  -5  -5 8644.74 650.861   4
  -4   5   5 8578.53 613.516   2
   4  -5  -5 8672.83 505.908   1
   4  -5  -4 562.002 174.704   4
   4  -5  -4 566.481 138.775   1
   4  -5  -3 26970.8 949.296   1
   4  -5  -3 26704.2 1060.17   4
   4  -5  -2 157810. 2344.67   1
   4  -5  -2 159419. 2504.26   4
   4  -5  -1 4322.68 408.159   4
   4  -5  -1 5359.40 443.452   1
   4  -5   0 80779.3 1753.12   1
   4  -5   0 76614.2 1625.30   4
   4  -5   1 28165.7 1052.70   1
   4  -5   1 26126.9 920.180   4
   4  -5   2 12378.6 717.421   1
   4  -5   2 11959.9 603.904   4
   4  -5   3 4611.80 451.687   1
   4  -5   3 4558.96 367.537   4
   4  -5   4 15504.9 836.345   1
   4  -5   4 16164.6 685.721   4
   4  -5   5 128.693 85.8977   4
   4  -5   5 205.114 129.463   1
   4  -5   5 213.387 103.099   3
   4  -5   6 46768.9 1339.42   3
   4  -5   6 45341.1 1491.89   1
   4  -5   7 7202.65 542.273   3
   4  -5   7 7202.05 614.094   1
   4  -5   7 7769.12 712.687   6
   4  -5   8 22334.9 1084.98   1
   4  -5   8 20905.9 1242.84   6
   4  -5   9 2631.21 480.704   6
   4  -5  10 9119.32 940.481   6
   4  -5  11 2509.19 540.634   6
  -4   4  13-143.876 158.312   2
  -4   4  12 459.695 229.586   2
  -4   4  11 29645.8 1474.42   2
  -4   4  10 1903.86 363.827   2
   4  -4 -10 1626.77 331.356   4
   4  -4  -9 13576.7 874.533   4
  -4   4   9 12564.8 874.977   2
   4  -4  -8 42509.6 1483.96   4
  -4   4   8 42400.0 1532.90   2
   4  -4  -7 11372.9 742.353   4
  -4   4   7 11171.4 744.070   2
   4  -4  -6 919.405 227.428   4
  -4   4   6 540.738 174.551   2
   4  -4  -5 3998.70 423.774   4
   4  -4  -4 20335.9 752.488   1
   4  -4  -4 18785.9 861.219   4
   4  -4  -3 48123.4 1195.15   1
   4  -4  -3 47123.7 1319.47   4
   4  -4  -2 5396.17 410.555   1
   4  -4  -2 5630.37 447.769   4
   4  -4  -1 26938.3 931.738   1
   4  -4  -1 25282.9 900.341   4
   4  -4   0 99808.0 1846.20   1
   4  -4   0 100634. 1745.60   4
   4  -4   1 157591. 2362.93   1
   4  -4   1 152257. 2072.52   4
   4  -4   2 90550.4 1828.00   1
   4  -4   2 94571.1 1602.63   4
   4  -4   3 3887.43 393.552   1
   4  -4   3 4304.54 347.422   4
   4  -4   4 15876.4 805.286   1
   4  -4   4 15615.0 730.028   3
   4  -4   4 16935.2 690.768   4
   4  -4   5 1847.16 238.737   4
   4  -4   5 2172.88 315.695   1
   4  -4   5 2250.92 287.628   3
   4  -4   6 931.395 215.863   1
   4  -4   6 933.720 259.713   6
   4  -4   6 1052.07 218.356   3
   4  -4   7 20305.5 965.806   1
   4  -4   7 19421.1 908.562   3
   4  -4   7 20463.9 1146.80   6
   4  -4   8 284.096 195.184   6
   4  -4   9 4375.93 608.127   6
   4  -4  10 21206.2 1410.61   6
   4  -4  11 2535.83 539.991   6
   4  -4  12 117.591 165.250   6
  -4   3  14 398.346 230.836   2
  -4   3  13 5760.77 701.866   2
  -4   3  12 4937.95 629.290   2
  -4   3  11 358.959 210.561   2
  -4   3  10 2225.42 387.155   2
   4  -3 -10 1316.55 269.765   4
  -4   3   9 67073.8 1962.81   2
   4  -3  -9 68228.7 1800.46   4
  -4   3   8 32757.8 1303.71   2
   4  -3  -8 29976.0 1158.84   4
  -4   3   7 68206.7 1786.79   2
   4  -3  -7 68266.7 1679.73   4
   4  -3  -6 1118.08 226.103   4
  -4   3   6 1292.97 251.651   2
   4  -3  -5 19317.5 832.143   4
   4  -3  -4 10297.1 588.510   4
  -4   3   4 10366.2 454.946   5
   4  -3  -3 14393.1 675.166   4
  -4   3   3 14933.0 452.090   5
   4  -3  -2 25118.4 830.935   1
   4  -3  -2 24171.6 841.369   4
  -4   3   2 22802.2 423.411   5
   4  -3  -1 51951.1 1228.12   1
   4  -3  -1 53662.5 1220.06   4
   4  -3   0 2517.29 280.367   1
   4  -3   0 2445.98 259.532   4
   4  -3   1 166038. 2289.15   1
   4  -3   1 164622. 2043.51   4
   4  -3   2 455.346 118.672   4
   4  -3   2 219.791 110.293   1
   4  -3   3 11438.6 630.632   1
   4  -3   3 10641.0 582.016   3
   4  -3   3 10787.8 534.643   4
   4  -3   4 3734.74 398.280   6
   4  -3   4 3634.96 367.846   1
   4  -3   4 3543.55 356.075   3
   4  -3   4 3679.47 326.477   4
   4  -3   5 51923.8 1404.85   1
   4  -3   5 51661.8 1406.79   3
   4  -3   5 50485.4 1543.91   6
   4  -3   6 32982.8 1163.05   3
   4  -3   6 32330.2 1342.63   6
   4  -3   7 1571.00 339.116   6
   4  -3   7 1692.85 289.381   3
   4  -3   8 2025.79 318.785   3
   4  -3   8 1992.88 386.083   6
   4  -3   9 13038.2 1049.82   6
   4  -3  10-14.0663 126.395   6
   4  -3  11 1919.13 473.171   6
   4  -3  12 369.761 270.169   6
  -4   2  14 1595.33 394.044   2
  -4   2  13-8.51108 117.810   2
  -4   2  12 438.051 207.581   2
  -4   2  11 2268.09 385.228   2
  -4   2  10 300.655 137.127   2
  -4   2   9 8386.47 689.055   2
   4  -2  -9 7913.54 564.504   4
  -4   2   8 27098.5 1162.41   2
  -4   2   8 28013.0 1129.88   5
   4  -2  -8 27591.1 1016.69   4
  -4   2   7 12431.0 749.938   2
  -4   2   7 12387.7 691.574   5
   4  -2  -7 11412.7 632.244   4
  -4   2   6 9371.70 620.918   2
  -4   2   6 8891.62 532.791   5
   4  -2  -6 8515.28 526.974   4
  -4   2   5 36470.6 959.489   5
   4  -2  -5 36862.1 1052.58   4
  -4   2   4 18730.1 606.165   5
   4  -2  -4 18442.5 723.546   4
  -4   2   3 5475.72 277.499   5
   4  -2  -3 5674.03 393.254   4
   4  -2  -2 2933.83 280.999   4
   4  -2  -1 37.0499 54.6350   4
   4  -2   0 119257. 1679.90   4
   4  -2   1 23512.3 755.199   4
   4  -2   2 147.059 89.1582   4
   4  -2   2 161.284 102.089   3
   4  -2   3 30055.8 996.662   3
   4  -2   3 30892.1 1022.71   6
   4  -2   3 29614.2 892.320   4
   4  -2   4 578.687 157.763   6
   4  -2   4 728.932 176.014   3
   4  -2   5 2572.65 356.884   6
   4  -2   5 2354.53 310.947   3
   4  -2   6 8255.91 597.979   3
   4  -2   6 8637.21 695.695   6
   4  -2   7 3946.22 438.710   3
   4  -2   7 3686.39 505.056   6
   4  -2   8 3513.86 433.089   3
   4  -2   8 2823.29 457.925   6
   4  -2   9 1412.36 362.601   6
   4  -2   9 1646.10 305.972   3
   4  -2  10 3416.09 565.670   6
   4  -2  11 295.271 244.586   6
   4  -2  12-183.041 204.613   6
  -4   1  14 10040.8 943.816   2
  -4   1  13 68.3291 138.725   2
  -4   1  12-87.4056 133.360   2
  -4   1  11 327.582 197.841   2
  -4   1  10-72.3173 98.9833   2
  -4   1  10-60.5898 113.361   5
  -4   1   9 27185.9 1198.28   2
  -4   1   9 25156.6 1150.20   5
   4  -1  -9 27765.7 945.380   4
   4  -1  -8 279.877 102.530   4
  -4   1   8 231.920 136.958   2
  -4   1   8 288.368 82.3227   1
  -4   1   8 136.988 112.177   5
   4  -1  -7 268.715 95.3665   4
  -4   1   7 224.740 113.154   2
  -4   1   7 53.6641 62.1999   5
  -4   1   6 39771.6 1215.77   2
   4  -1  -6 40359.0 1035.80   4
  -4   1   6 38608.7 1097.64   5
   4  -1  -5 419.426 117.657   4
  -4   1   5 355.619 104.665   5
   4  -1  -4 34.5481 66.2172   4
   4  -1  -3 4848.37 333.048   4
   4  -1  -2 405.622 109.381   4
   4  -1  -1 4825.63 326.640   4
   4  -1   0 11764.6 516.150   4
   4  -1   1 7433.75 408.408   6
   4  -1   1 7652.38 427.650   4
   4  -1   2 32752.3 920.437   4
   4  -1   2 30721.2 971.906   3
   4  -1   2 33621.7 966.165   6
   4  -1   3 5337.79 437.706   3
   4  -1   3 5310.64 431.042   6
   4  -1   4 390.214 147.221   6
   4  -1   4 590.198 175.723   3
   4  -1   5 37343.5 1250.06   3
   4  -1   5 35417.0 1305.63   6
   4  -1   6 1137.39 242.204   3
   4  -1   6 1485.73 310.763   6
   4  -1   7 107.725 134.208   6
   4  -1   7-25.9538 116.878   3
   4  -1   8 16473.4 1109.10   6
   4  -1   8 17141.3 983.966   3
   4  -1   9 2931.73 509.350   6
   4  -1   9 3034.25 443.287   3
   4  -1  10 623.304 297.779   6
   4  -1  11-49.8090 145.599   6
  -4   0  15 2359.80 479.872   2
  -4   0  14 3385.96 558.888   2
  -4   0  13 641.029 253.193   2
  -4   0  12 488.770 220.018   2
  -4   0  11 2395.19 402.564   2
  -4   0  11 2560.89 382.831   6
  -4   0  11 1920.19 379.149   5
  -4   0  10 3960.06 475.009   2
  -4   0  10 4789.81 477.280   6
  -4   0  10 4362.49 525.675   5
   4   0  -9 872.593 153.376   4
  -4   0   9 923.583 224.150   2
  -4   0   9 863.751 190.559   6
  -4   0   9 1043.15 252.050   5
  -4   0   8 20075.5 953.577   2
  -4   0   8 20941.7 803.468   6
  -4   0   8 21916.8 653.611   1
  -4   0   8 21253.6 970.365   5
   4   0  -8 20347.1 695.469   4
  -4   0   7 5617.21 480.579   2
  -4   0   7 6419.75 361.498   1
  -4   0   7 6392.70 391.923   6
  -4   0   7 5793.05 467.777   5
   4   0  -7 6140.11 368.819   4
  -4   0   6 72447.8 1592.27   2
  -4   0   6 72588.7 1502.40   5
   4   0  -6 74436.5 1258.32   4
   4   0  -5 4848.32 316.308   4
   4   0  -4 52534.1 509.441   6
   4   0  -4 54181.2 1037.17   4
   4   0  -3 34676.9 831.717   4
   4   0  -2 22655.2 375.689   6
   4   0  -2 21259.6 662.501   4
   4   0  -1 80363.2 969.716   6
   4   0  -1 82385.5 1334.87   4
   4   0   0 46594.8 1033.68   4
   4   0   0 49724.5 1112.79   3
   4   0   0 47840.5 907.584   6
   4   0   1 12778.4 601.187   3
   4   0   1 13263.9 553.488   6
   4   0   2 194.277 118.542   3
   4   0   2 180.259 110.947   6
   4   0   3 20374.7 858.359   3
   4   0   3 19811.7 844.212   6
   4   0   4 55730.8 1504.67   3
   4   0   4 57601.2 1569.30   6
   4   0   5 3421.53 420.908   6
   4   0   5 4004.11 428.509   3
   4   0   6 50553.8 1583.10   3
   4   0   6 48840.8 1693.39   6
   4   0   7 2216.43 392.395   6
   4   0   7 2154.30 359.745   3
   4   0   8 14045.1 930.806   3
   4   0   8 14319.8 1057.49   6
   4   0   9 10863.7 859.490   3
   4   0   9 10878.1 990.796   6
   4   0  10-87.3437 170.224   6
   4   0  10-12.9222 123.288   3
   4   0  11 1204.44 370.738   6
  -4  -1  15 1244.15 360.525   2
  -4  -1  14 2398.08 438.452   2
  -4  -1  13 2990.13 472.231   2
  -4  -1  12 2635.90 433.025   2
  -4  -1  12 2671.37 477.641   5
  -4  -1  11 10930.2 752.482   6
  -4  -1  11 11702.7 892.795   5
  -4  -1  11 11480.3 834.677   2
  -4  -1  10 9497.32 716.682   2
  -4  -1  10 9778.67 757.758   5
  -4  -1  10 9530.54 645.336   6
  -4  -1   9 1003.18 151.462   1
  -4  -1   9 543.183 184.060   2
  -4  -1   9 743.112 174.283   6
  -4  -1   9 795.991 214.634   5
  -4  -1   8 26257.2 1059.53   2
  -4  -1   8 26633.8 781.548   1
   4   1  -8 26797.2 688.525   4
  -4  -1   8 26751.6 870.559   6
  -4  -1   8 25383.8 1059.08   5
   4   1  -7 913.098 128.435   4
  -4  -1   7 802.033 143.875   1
  -4  -1   7 1007.56 156.794   6
  -4  -1   7 1032.90 219.806   2
  -4  -1   7 1073.12 208.324   5
  -4  -1   6 32613.7 1029.80   2
  -4  -1   6 30923.9 833.446   1
  -4  -1   6 32339.1 690.495   6
   4   1  -6 31928.0 749.045   4
  -4  -1   5 62285.8 1188.63   1
  -4  -1   5 62784.2 722.401   6
   4   1  -5 62150.5 1054.11   4
   4   1  -4 321.140 85.0902   4
   4   1  -3 58950.3 1071.85   4
   4   1  -2 171038. 1086.39   6
   4   1  -2 170783. 1871.70   4
   4   1  -1 71931.9 1288.19   3
   4   1  -1 72391.0 986.048   6
   4   1  -1 73426.4 1281.30   4
   4   1   0 52500.7 1171.98   3
   4   1   0 51905.5 1004.20   6
   4   1   1 3031.23 302.515   3
   4   1   1 2896.68 273.921   6
   4   1   2 6226.12 462.093   3
   4   1   2 6090.68 439.051   6
   4   1   3 2886.64 341.733   3
   4   1   3 3611.40 370.938   6
   4   1   4 5970.84 513.035   3
   4   1   4 6883.61 559.630   6
   4   1   5 10359.1 705.213   3
   4   1   5 10738.4 763.422   6
   4   1   6 19832.8 1042.04   3
   4   1   6 19158.6 1086.92   6
   4   1   7 17302.8 1111.50   6
   4   1   7 16919.7 1011.39   3
   4   1   8 12436.7 917.942   3
   4   1   8 11615.0 974.413   6
   4   1   9 1976.35 402.717   3
   4   1   9 1694.61 411.237   6
   4   1  10 1197.20 328.070   3
   4   1  10 2113.20 488.258   6
   4   1  11 385.858 224.492   6
  -4  -2  15 2456.43 477.823   2
  -4  -2  14 1770.41 375.043   2
  -4  -2  13 4105.96 550.817   2
  -4  -2  13 5558.04 699.977   5
  -4  -2  12 1174.59 297.797   2
  -4  -2  12 1199.65 329.413   5
  -4  -2  11 40409.6 1414.93   6
  -4  -2  11 42260.6 1682.99   5
  -4  -2  11 39336.2 1496.81   2
  -4  -2  10 107.315 100.528   2
  -4  -2  10 177.058 113.719   6
  -4  -2  10 66.4703 123.169   5
  -4  -2   9 7818.30 464.823   1
  -4  -2   9 8102.99 603.450   2
  -4  -2   9 8034.18 524.431   6
  -4  -2   9 6934.94 597.764   5
  -4  -2   8 18615.9 860.405   2
  -4  -2   8 19948.2 733.081   1
  -4  -2   8 19858.4 731.077   6
  -4  -2   8 18503.1 915.666   5
   4   2  -8 19972.1 524.229   4
  -4  -2   7 35097.6 1102.43   2
  -4  -2   7 34936.9 953.792   1
  -4  -2   7 36908.4 864.350   6
   4   2  -7 35014.4 724.891   4
  -4  -2   6 2862.68 295.341   2
  -4  -2   6 3274.27 291.552   1
  -4  -2   6 3235.38 216.315   6
   4   2  -6 3407.28 234.555   4
   4   2  -5 18174.8 557.814   4
  -4  -2   5 19036.2 689.177   1
  -4  -2   5 19070.1 402.215   6
  -4  -2   4 25476.9 796.737   1
   4   2  -4 24259.6 674.154   4
   4   2  -3 147468. 1654.01   3
  -4  -2   3 144739. 880.999   6
   4   2  -2 4366.23 310.621   3
   4   2  -1 88348.9 1464.99   3
   4   2   0 34013.6 979.680   3
   4   2   0 34371.1 881.206   6
   4   2   1 29292.2 974.022   3
   4   2   1 30664.4 934.478   6
   4   2   2 46382.8 1309.20   3
   4   2   2 46302.9 1267.05   6
   4   2   3 2306.39 312.441   6
   4   2   3 2459.90 323.490   3
   4   2   4 6236.81 553.573   6
   4   2   4 5142.66 502.449   3
   4   2   5 1316.13 287.490   6
   4   2   5 1252.62 282.368   3
   4   2   6 948.910 254.260   3
   4   2   6 902.828 267.469   6
   4   2   7 61248.2 2006.83   3
   4   2   7 59067.3 2090.34   6
   4   2   8 1123.85 333.116   6
   4   2   8 1150.69 310.978   3
   4   2   9 13899.9 1052.76   3
   4   2   9 13949.5 1150.29   6
   4   2  10 16651.3 1205.90   3
   4   2  10 17797.6 1365.89   6
   4   2  11 1168.94 349.115   3
   4   2  11 1119.97 415.149   6
  -4  -3  15 464.823 205.404   2
  -4  -3  14 88.1081 99.8883   2
  -4  -3  14 556.245 282.258   5
  -4  -3  13 1008.58 261.008   2
  -4  -3  13 1163.75 323.930   5
  -4  -3  12 7317.30 753.812   5
  -4  -3  12 8408.80 714.461   2
  -4  -3  11 88.1833 114.586   2
  -4  -3  11-39.0741 127.664   5
  -4  -3  10 11696.4 691.348   6
  -4  -3  10 12143.5 844.198   5
  -4  -3  10 13279.7 797.303   2
  -4  -3   9 55208.4 1520.40   2
  -4  -3   9 57061.6 1387.72   6
  -4  -3   9 54929.2 1692.41   5
  -4  -3   9 59827.7 1401.39   1
  -4  -3   8 10279.4 615.416   2
  -4  -3   8 11127.4 591.036   1
  -4  -3   8 10049.8 522.176   6
  -4  -3   7 14519.2 681.503   2
  -4  -3   7 13688.2 644.767   1
  -4  -3   7 14344.4 551.381   6
  -4  -3   6 23040.7 794.066   2
  -4  -3   6 22056.2 800.574   1
  -4  -3   6 22916.5 594.821   6
  -4  -3   5 38021.1 946.149   2
  -4  -3   5 38443.7 1041.82   1
   4   3  -5 37842.9 735.846   3
  -4  -3   4 9601.05 518.550   1
   4   3  -4 9661.46 398.369   3
  -4  -3   3 1702.78 225.404   1
   4   3  -3 1078.98 151.913   3
  -4  -3   2 248602. 2599.09   1
   4   3  -2 246285. 2374.26   3
  -4  -3   1 3575.65 318.080   1
   4   3  -1 3287.58 298.282   3
  -4  -3   0 32738.0 942.912   1
   4   3   0 35665.5 1049.11   3
  -4  -3  -1 156319. 2054.39   1
   4   3   1 158159. 2371.60   3
   4   3   1 157080. 2257.80   6
  -4  -3  -2 12004.1 574.143   1
   4   3   2 12065.5 701.416   3
   4   3   2 11696.5 677.704   6
  -4  -3  -3 5908.25 405.444   1
   4   3   3 6478.57 551.394   3
   4   3   3 5752.22 515.414   6
  -4  -3  -4 2118.25 245.623   1
   4   3   4 1923.20 321.271   6
   4   3   4 1980.78 328.041   3
  -4  -3  -5 428.635 107.916   1
   4   3   5 140.577 98.9216   3
   4   3   5 402.736 191.460   6
   4   3   6 13589.6 934.385   3
   4   3   6 13565.7 972.098   6
   4   3   7 11403.7 946.470   6
   4   3   7 11112.4 899.510   3
   4   3   8 2495.60 460.719   3
   4   3   8 2768.58 502.828   6
   4   3   9 4043.11 601.313   3
   4   3   9 5043.58 713.352   6
   4   3  10 5510.71 732.770   3
   4   3  10 7192.97 885.513   6
   4   3  11 1573.12 403.170   3
  -4  -4  15 1515.17 351.043   2
  -4  -4  15 1855.08 484.858   5
  -4  -4  14 44.2920 114.724   2
  -4  -4  14 52.9501 143.982   5
  -4  -4  13 755.216 233.769   2
  -4  -4  13 701.849 306.198   5
  -4  -4  12 1668.71 330.011   2
  -4  -4  12 1695.24 386.997   5
  -4  -4  11 19999.2 1163.87   5
  -4  -4  11 19524.3 999.190   2
  -4  -4  10 1743.46 295.142   2
  -4  -4  10 1677.82 273.032   6
  -4  -4  10 1809.39 272.183   1
  -4  -4  10 1191.83 272.761   5
  -4  -4   9 993.054 214.744   2
  -4  -4   9 1042.25 195.110   6
  -4  -4   9 934.253 249.535   5
  -4  -4   9 1221.80 221.482   1
  -4  -4   8 58022.5 1392.58   2
  -4  -4   8 55261.6 1423.46   1
  -4  -4   8 57860.4 1276.36   6
  -4  -4   7 9730.65 529.885   2
  -4  -4   7 9204.14 571.899   1
  -4  -4   6 617.111 125.295   2
   4   4  -6 884.949 99.4695   3
  -4  -4   6 809.896 174.316   1
  -4  -4   5 22177.5 674.657   2
  -4  -4   5 22336.1 858.473   1
   4   4  -5 22786.0 570.016   3
  -4  -4   4 6120.69 444.832   1
   4   4  -4 7165.50 361.282   3
  -4  -4   3 29798.7 959.732   1
   4   4  -3 30327.7 813.295   3
  -4  -4   2 54476.7 1285.01   1
   4   4  -2 51003.4 1148.59   3
  -4  -4   1 28155.8 923.274   1
   4   4  -1 28428.1 924.414   3
  -4  -4   0 21388.9 803.006   1
   4   4   0 20944.9 855.329   3
  -4  -4  -1 20829.1 789.805   1
   4   4   1 21141.7 919.468   3
   4   4   2 574.200 176.007   3
  -4  -4  -2 464.069 133.108   1
  -4  -4  -3 1098.72 185.036   1
   4   4   3 1229.03 255.819   3
  -4  -4  -4 1516.17 214.212   1
   4   4   4 1476.45 306.531   3
   4   4   4 1216.40 259.480   6
   4   4   5 4515.83 542.373   3
   4   4   5 4338.41 531.042   6
   4   4   6 39.1368 128.994   3
   4   4   6-300.045 181.192   6
   4   4   7 27210.1 1459.54   3
   4   4   7 28058.4 1522.14   6
   4   4   8 3139.22 552.895   6
   4   4   8 3857.98 591.708   3
   4   4   9 875.471 304.046   3
   4   4   9 107.760 167.836   6
   4   4  10 1894.88 452.925   3
   4   4  11 1766.92 448.822   3
  -4  -5  15 80.2475 144.353   5
  -4  -5  14 1014.04 336.365   5
  -4  -5  13 732.243 222.615   2
  -4  -5  13 67.8312 133.713   5
  -4  -5  12 24885.1 1160.16   2
  -4  -5  12 26472.7 1418.18   5
  -4  -5  11 233.203 127.974   2
  -4  -5  11 755.200 271.322   5
  -4  -5  10 14490.0 790.821   6
  -4  -5  10 14406.1 942.842   5
  -4  -5  10 13713.9 794.212   1
  -4  -5  10 13474.7 751.383   2
  -4  -5   9 40456.2 1213.35   6
  -4  -5   9 41294.1 1354.96   1
  -4  -5   9 40156.0 1202.82   2
  -4  -5   8 6143.96 436.069   2
  -4  -5   8 6411.74 525.163   1
  -4  -5   7 3696.85 307.383   2
  -4  -5   7 3854.77 398.090   1
  -4  -5   6 1742.00 194.929   2
  -4  -5   6 1799.87 268.925   1
   4   5  -6 1582.70 134.518   3
  -4  -5   5 2892.54 222.518   2
  -4  -5   5 2966.42 336.200   1
   4   5  -5 3414.72 235.456   3
  -4  -5   4 25414.0 960.167   1
   4   5  -4 27747.1 757.965   3
  -4  -5   3 30290.7 1039.26   1
   4   5  -3 28966.1 852.330   3
  -4  -5   2 135533. 2166.22   1
   4   5  -2 132685. 1980.86   3
  -4  -5   1 9613.25 574.292   1
   4   5  -1 10562.9 603.689   3
  -4  -5   0 3173.71 336.920   1
   4   5   0 4151.42 408.220   3
  -4  -5  -1 68373.1 1510.88   1
   4   5   1 69345.5 1765.92   3
  -4  -5  -2 8905.44 543.300   1
   4   5   2 9228.17 690.356   3
   4   5   3 196.533 126.656   3
  -4  -5  -3 116.438 63.7573   1
  -4  -5  -4 9708.16 558.636   1
   4   5   4 9707.85 782.929   3
   4   5   5 2896.08 454.024   3
   4   5   6 8530.83 826.367   3
   4   5   7 156.323 112.935   3
   4   5   8 2044.56 451.949   3
   4   5   9 19302.7 1404.92   3
   4   5  10 6084.36 823.477   3
  -4  -6  14 1742.73 409.109   5
  -4  -6  13 1125.55 326.698   5
  -4  -6  12 1238.72 337.858   5
  -4  -6  11 5448.93 619.343   5
  -4  -6  11 5618.28 557.524   1
  -4  -6  10 23997.3 1226.85   5
  -4  -6  10 23585.1 1118.87   1
  -4  -6   9 535.737 199.923   1
  -4  -6   8 134624. 1880.20   2
  -4  -6   8 132150. 2540.66   1
  -4  -6   7 582.098 115.226   2
  -4  -6   7 539.171 169.267   1
  -4  -6   6 8179.02 607.635   1
  -4  -6   6 6851.90 330.829   2
  -4  -6   5 40584.0 679.933   2
  -4  -6   5 42487.5 1344.37   1
   4   6  -5 40613.3 890.104   3
  -4  -6   4 7593.36 249.272   2
  -4  -6   4 8121.26 590.882   1
   4   6  -4 8010.15 446.336   3
  -4  -6   3 8977.53 611.974   1
   4   6  -3 9477.56 528.214   3
  -4  -6   2 5155.85 457.592   1
   4   6  -2 5890.11 452.576   3
  -4  -6   1 12419.9 698.186   1
   4   6  -1 13366.0 723.940   3
  -4  -6   0 100043. 1959.31   1
   4   6   0 104702. 2154.94   3
  -4  -6  -1 10838.6 641.999   1
   4   6   1 10378.2 727.057   3
  -4  -6  -2 39393.8 1215.82   1
   4   6   2 41661.9 1529.53   3
  -4  -6  -3 4885.16 426.119   1
   4   6   3 5326.51 582.532   3
   4   6   4 34208.2 1543.77   3
   4   6   5 468.705 210.082   3
   4   6   6 6141.18 729.268   3
   4   6   7 1035.31 342.057   3
   4   6   8 851.594 344.042   3
   4   6   9 3388.00 625.263   3
  -4  -7  14 10478.4 1016.93   5
  -4  -7  13 2327.06 466.931   5
  -4  -7  12 252.895 195.687   5
  -4  -7  11 366.503 174.048   1
  -4  -7  11 56.7019 181.226   5
  -4  -7  10 1369.76 292.085   1
  -4  -7   9 22966.6 1148.11   1
  -4  -7   8 884.845 231.835   1
  -4  -7   7 13733.4 854.850   1
  -4  -7   6 11823.3 777.274   1
  -4  -7   5 13677.9 823.566   1
   4   7  -5 14023.7 575.198   3
  -4  -7   4 3244.21 404.291   1
   4   7  -4 3736.20 330.524   3
  -4  -7   3 281.597 148.380   1
   4   7  -3 410.520 133.175   3
  -4  -7   2 5128.26 484.895   1
   4   7  -2 4839.56 440.092   3
  -4  -7   1 282.217 152.551   1
   4   7  -1 311.040 133.274   3
  -4  -7   0 8616.58 615.419   1
   4   7   0 7408.85 613.606   3
  -4  -7  -1 10646.6 682.601   1
   4   7   1 11049.5 798.826   3
  -4  -7  -2 14.1855 83.5822   1
   4   7   2-63.8111 132.145   3
  -4  -7  -3 246.490 124.410   1
   4   7   3-17.1306 133.814   3
   4   7   4 4780.23 620.931   3
   4   7   5 12471.2 1032.59   3
   4   7   6 3557.71 595.683   3
   4   7   7 462.167 259.239   3
   4   7   8 1059.93 347.087   3
   4   7   9 432.853 260.786   3
  -4  -8  14 464.907 232.948   5
  -4  -8  13-41.9762 131.568   5
  -4  -8  12 1171.59 323.969   5
  -4  -8  11 15.0885 96.1028   1
  -4  -8  11 49.2787 126.156   5
  -4  -8  10 1629.04 357.355   1
  -4  -8   9-183.673 144.639   1
  -4  -8   8 1961.68 349.784   1
  -4  -8   7 2299.48 387.352   1
  -4  -8   6 4732.12 530.878   1
  -4  -8   5 8333.06 686.110   1
   4   8  -4 2159.53 268.375   3
  -4  -8   4 1870.97 329.505   1
  -4  -8   3 1445.37 293.615   1
   4   8  -3 1654.15 258.616   3
  -4  -8   2 5791.19 554.203   1
   4   8  -2 4963.38 478.022   3
  -4  -8   1 1044.15 239.895   1
   4   8  -1 1205.73 259.551   3
  -4  -8   0 4167.71 459.446   1
   4   8   0 3967.54 481.463   3
  -4  -8  -1 877.539 235.653   1
   4   8   1 1042.38 273.992   3
   4   8   2 1094.60 289.616   3
  -4  -8  -2 1044.80 236.988   1
   4   8   3 2823.56 470.013   3
  -4  -8  -3 2231.71 329.485   1
   4   8   4 1613.78 409.474   3
   4   8   5-39.5189 128.318   3
   4   8   6-83.7274 137.485   3
   4   8   7 4138.60 673.968   3
   4   8   8 37.5274 147.194   3
  -4  -9  14-418.240 249.708   5
  -4  -9  13 58.8893 159.201   5
  -4  -9  12 780.343 256.246   1
  -4  -9  12 747.467 272.658   5
  -4  -9  11 98.7619 151.075   1
  -4  -9  10 1758.30 380.694   1
  -4  -9   9 3958.36 549.725   1
  -4  -9   8 464.997 230.513   1
  -4  -9   7 6435.03 668.166   1
  -4  -9   6 462.792 183.407   1
  -4  -9   5 8284.49 733.450   1
  -4  -9   4 4347.55 532.002   1
   4   9  -3 1296.79 248.044   3
  -4  -9   3 1503.27 318.716   1
   4   9  -2 18279.6 965.956   3
  -4  -9   2 17274.2 1021.56   1
  -4  -9   1 7116.04 648.390   1
   4   9  -1 6087.14 594.677   3
   4   9   0-89.6799 109.064   3
  -4  -9   0 71.6404 93.4042   1
   4   9   1 678.833 246.642   3
  -4  -9  -1 875.025 249.102   1
  -4  -9  -2 945.414 233.035   1
   4   9   2 713.463 275.712   3
   4   9   3 7015.57 774.511   3
   4   9   4 220.221 207.921   3
   4   9   5 20560.6 1447.12   3
   4   9   6 881.025 344.177   3
   4   9   7 1501.59 454.773   3
  -4 -10  13 4169.01 651.147   5
  -4 -10  12 340.313 229.445   1
  -4 -10  12 419.680 226.563   5
  -4 -10  11 10856.1 982.469   1
  -4 -10  10 2413.18 461.953   1
  -4 -10   9 4005.23 592.498   1
  -4 -10   8 182.240 219.149   1
  -4 -10   7 4725.69 611.260   1
  -4 -10   6 11446.7 923.648   1
  -4 -10   5 171.859 146.743   1
  -4 -10   4 16848.0 1083.27   1
   4  10  -3 14460.9 867.078   3
  -4 -10   3 17188.0 1082.79   1
   4  10  -2 4594.75 517.974   3
  -4 -10   2 3595.75 496.657   1
   4  10  -1 22022.7 1190.04   3
  -4 -10   1 22628.7 1223.89   1
   4  10   0 1097.74 301.423   3
  -4 -10   0 1171.34 291.337   1
   4  10   1 5043.54 633.629   3
  -4 -10  -1 5657.93 608.806   1
   4  10   2 266.341 166.930   3
  -4 -10  -2 479.626 185.273   1
   4  10   3 643.387 275.318   3
   4  10   4 4302.10 671.003   3
   4  10   5 672.240 296.001   3
   4  10   6 2234.72 518.128   3
  -4 -11  12 10306.8 982.733   5
  -4 -11  12 9350.32 980.294   1
  -4 -11  11-246.447 192.998   1
  -4 -11  10 8982.46 920.832   1
  -4 -11   9 2586.87 510.383   1
  -4 -11   8 1922.82 414.898   1
  -4 -11   7 1441.06 374.371   1
  -4 -11   6 737.855 260.951   1
  -4 -11   5 623.790 261.866   1
  -4 -11   4 8260.54 812.242   1
  -4 -11   3 385.140 238.774   1
   4  11  -2 18809.0 1099.54   3
  -4 -11   2 22807.5 1314.18   1
   4  11  -1 154.683 105.709   3
  -4 -11   1-21.9778 139.060   1
  -4 -11   0 827.505 273.096   1
   4  11   0 1095.64 308.742   3
   4  11   1 13662.8 1081.23   3
  -4 -11  -1 13706.9 996.006   1
   4  11   2 3725.01 590.878   3
   4  11   3 89.6472 138.098   3
   4  11   4 87.4969 114.446   3
   4  11   5 374.223 238.876   3
  -4 -12  12 315.162 230.575   1
  -4 -12  12 351.485 205.897   5
  -4 -12  11 1113.16 370.720   1
  -4 -12  10 4840.76 720.334   1
  -4 -12   9 118.656 176.506   1
  -4 -12   8 14090.9 1169.35   1
  -4 -12   7 48.7590 174.152   1
  -4 -12   6 451.733 249.578   1
  -4 -12   5 2221.82 453.349   1
  -4 -12   4 1391.44 386.657   1
  -4 -12   3 18891.7 1282.41   1
  -4 -12   2 673.546 292.866   1
   4  12  -1 9080.02 838.166   3
  -4 -12   1 10585.6 945.228   1
   4  12   0 8871.66 873.365   3
  -4 -12   0 12753.2 1034.26   1
  -4 -12  -1 766.123 262.039   1
   4  12   1-161.746 158.003   3
   4  12   2 2151.91 484.834   3
   4  12   3 1574.40 439.480   3
   4  12   4 470.364 298.109   3
  -4 -13  10 2008.81 494.900   1
  -4 -13   9 10268.8 1074.57   1
  -4 -13   8 218.386 244.295   1
  -4 -13   7 2556.58 531.784   1
  -4 -13   6 1597.63 424.291   1
  -4 -13   5 1552.91 412.861   1
  -4 -13   4 146.189 166.284   4
  -4 -13   4 150.929 219.578   1
  -4 -13   3 1259.43 367.778   4
  -4 -13   3 1282.90 364.519   1
  -4 -13   2 4701.76 675.592   1
  -4 -13   1-207.955 190.320   1
   4  13   0 115.644 159.477   3
  -4 -13   0 476.014 264.474   1
   4  13   1 7861.98 890.230   3
   4  13   2 700.439 300.577   3
  -4 -14   7-371.639 258.149   1
  -4 -14   6 587.863 304.129   1
  -4 -14   5 75.9684 169.265   1
  -4 -14   4 1350.95 407.819   1
  -4 -14   3 9661.56 1029.07   4
  -4 -14   3 10888.0 1100.64   1
  -4 -14   2 146.240 173.222   4
  -4 -14   2-43.5613 161.150   1
  -4 -14   1 346.443 140.962   1
  -4 -14   1-257.327 241.317   4
  -4 -14   0 4897.83 808.582   4
  -4 -15   3 896.657 347.430   4
   5 -15   1 271.459 219.479   4
   5 -14  -3 3530.65 663.841   4
   5 -14  -2 5212.51 774.546   4
   5 -14  -2 3780.21 625.930   1
   5 -14  -1 1265.94 384.745   4
   5 -14  -1 1960.09 458.869   1
   5 -14   0 291.873 228.900   4
   5 -14   0 71.9304 180.268   1
   5 -14   1 370.519 185.016   4
   5 -14   1 286.186 217.446   1
   5 -14   2 1199.91 360.546   4
   5 -14   2 699.134 317.376   1
   5 -14   3 2140.64 501.629   1
   5 -13  -5 1418.56 432.180   4
   5 -13  -4 1152.09 400.945   4
   5 -13  -3 4803.05 733.199   4
   5 -13  -3 4348.17 615.642   1
   5 -13  -2 1708.59 432.289   4
   5 -13  -2 787.060 287.371   1
   5 -13  -1 1427.91 401.400   4
   5 -13  -1 1973.06 439.225   1
   5 -13   0 205.845 215.522   4
   5 -13   0 258.378 234.608   1
   5 -13   1 5677.46 747.982   1
   5 -13   1 7926.81 828.349   4
   5 -13   2 655.135 292.060   4
   5 -13   2 14.9021 217.361   1
   5 -13   3 5535.26 763.207   1
   5 -13   4-220.573 190.307   1
   5 -13   5 10404.5 1054.10   1
   5 -13   6 51.0175 160.907   1
   5 -12  -7 1157.10 375.586   4
   5 -12  -6 336.895 257.663   4
   5 -12  -5 2667.43 558.441   4
   5 -12  -4 6367.46 819.632   4
   5 -12  -3 9685.81 868.791   1
   5 -12  -3 9830.42 982.501   4
   5 -12  -2-31.2524 129.640   4
   5 -12  -2-161.634 179.472   1
   5 -12  -1 6954.30 768.865   1
   5 -12  -1 6940.52 784.872   4
   5 -12   0 82.2919 213.306   4
   5 -12   0 60.1770 174.333   1
   5 -12   1 8.61794 169.507   4
   5 -12   1 566.475 269.584   1
   5 -12   2 2477.63 448.315   4
   5 -12   2 2314.93 461.054   1
   5 -12   3-3.21461 107.662   4
   5 -12   3 177.838 208.641   1
   5 -12   4 7178.75 836.330   1
   5 -12   5 4431.00 678.529   1
   5 -12   6 3578.42 601.887   1
   5 -12   7 2784.68 552.789   1
  -5  11   8-451.730 213.374   2
   5 -11  -8 356.200 256.418   4
   5 -11  -7-141.047 180.528   4
  -5  11   7-16.7091 109.238   2
   5 -11  -6 1509.80 430.461   4
  -5  11   6 1258.18 322.921   2
   5 -11  -5 955.153 336.298   4
   5 -11  -4 2530.80 501.321   4
   5 -11  -4 1920.58 380.481   1
   5 -11  -3 2654.89 491.642   4
   5 -11  -3 2516.22 434.165   1
   5 -11  -2 3432.70 547.682   4
   5 -11  -2 2889.12 477.717   1
   5 -11  -1 85.4291 176.473   4
   5 -11  -1-186.920 162.601   1
   5 -11   0 8836.18 836.898   1
   5 -11   0 7703.14 758.634   4
   5 -11   1-72.3878 133.840   4
   5 -11   1 87.4361 187.781   1
   5 -11   2 413.030 204.403   4
   5 -11   2 425.226 236.625   1
   5 -11   3 60.2167 110.706   4
   5 -11   3-138.343 133.675   1
   5 -11   4 251.957 164.364   1
   5 -11   5 12452.3 1062.84   1
   5 -11   6 3530.93 574.038   1
   5 -11   7 203.982 203.364   1
   5 -11   8 13193.8 1132.61   1
   5 -11   9 653.996 285.450   1
   5 -10 -10 351.253 264.875   4
  -5  10  10 59.4421 189.690   2
  -5  10   9 779.796 282.519   2
   5 -10  -9 1170.24 367.155   4
  -5  10   8 615.116 234.459   2
   5 -10  -8 774.717 325.306   4
   5 -10  -7 1080.03 364.249   4
  -5  10   7 801.510 296.358   2
  -5  10   6 3039.62 477.563   2
   5 -10  -6 2749.52 523.574   4
   5 -10  -5 8353.67 860.103   4
  -5  10   5 7141.84 670.302   2
  -5  10   4 11624.2 835.241   2
   5 -10  -4 12365.8 878.892   1
   5 -10  -4 12768.7 1038.34   4
   5 -10  -3 5410.96 591.295   1
   5 -10  -3 5179.72 648.137   4
   5 -10  -2 554.192 220.367   4
   5 -10  -2 362.428 158.519   1
   5 -10  -1 2744.57 456.488   4
   5 -10  -1 2253.46 408.723   1
   5 -10   0 83.7963 145.624   4
   5 -10   0 34.5398 117.632   1
   5 -10   1 6616.85 697.122   1
   5 -10   1 7809.48 702.598   4
   5 -10   2 191.080 142.438   4
   5 -10   2 224.795 181.152   1
   5 -10   3 59.9039 134.352   4
   5 -10   3-593.964 243.290   1
   5 -10   4 13926.0 1058.16   1
   5 -10   4 13706.8 831.618   4
   5 -10   5 1766.94 415.225   1
   5 -10   6 3648.87 563.423   1
   5 -10   7 3639.70 579.226   1
   5 -10   8 297.452 189.650   1
   5 -10   9 951.511 322.058   1
   5 -10   9 1235.20 379.470   6
   5  -9 -11 463.182 242.075   4
  -5   9  11 294.063 220.223   2
   5  -9 -10 4608.26 690.742   4
  -5   9  10 3847.65 584.951   2
   5  -9  -9 206.686 187.836   4
  -5   9   9 203.399 164.973   2
   5  -9  -8 1208.92 385.087   4
  -5   9   8 1635.94 355.195   2
   5  -9  -7 435.043 180.289   4
  -5   9   7 205.585 165.475   2
   5  -9  -6 21.8358 151.555   4
  -5   9   6-281.214 165.255   2
   5  -9  -5 13336.6 1032.90   4
  -5   9   5 14588.9 935.145   2
   5  -9  -5 15031.7 895.539   1
   5  -9  -4 6376.88 611.546   1
   5  -9  -4 4787.74 611.905   4
   5  -9  -3 2573.96 444.735   4
   5  -9  -3 3019.03 423.337   1
   5  -9  -2 47845.0 1702.69   1
   5  -9  -2 47489.7 1775.71   4
   5  -9  -1 8118.92 720.921   4
   5  -9  -1 7086.85 670.303   1
   5  -9   0 6253.23 638.356   1
   5  -9   0 6192.06 642.337   4
   5  -9   1 4718.88 572.692   1
   5  -9   1 4562.92 511.232   4
   5  -9   2 8163.67 752.733   1
   5  -9   2 7726.56 639.313   4
   5  -9   3 4972.80 603.799   1
   5  -9   3 5527.43 521.341   4
   5  -9   4 6218.57 669.412   1
   5  -9   4 7757.47 601.905   4
   5  -9   5 23762.4 1333.79   1
   5  -9   6 11180.1 932.959   1
   5  -9   7 1197.95 332.590   1
   5  -9   8 9804.20 899.755   1
   5  -9   9 187.617 206.499   1
   5  -9   9 304.734 206.224   6
  -5   8  11 20604.0 1344.52   2
   5  -8 -11 18163.2 1326.88   4
  -5   8  10 5634.93 682.937   2
   5  -8 -10 5820.97 743.968   4
   5  -8  -9 4030.45 608.510   4
  -5   8   9 4053.43 557.599   2
   5  -8  -8 1886.53 397.374   4
  -5   8   8 2841.72 453.808   2
   5  -8  -7-92.7964 156.732   4
  -5   8   7 26.2249 117.684   2
   5  -8  -6 265.958 202.863   4
  -5   8   6 386.276 168.152   2
  -5   8   5 17863.5 1002.15   2
   5  -8  -5 17330.5 914.479   1
   5  -8  -5 17989.4 1133.86   4
   5  -8  -4 2303.72 424.605   4
   5  -8  -4 2188.18 338.676   1
   5  -8  -3 23092.6 1209.08   4
   5  -8  -3 22745.8 1096.13   1
   5  -8  -2 12630.2 836.401   1
   5  -8  -2 11334.2 834.913   4
   5  -8  -1 43022.9 1560.48   1
   5  -8  -1 43340.7 1567.77   4
   5  -8   0 1439.22 299.650   4
   5  -8   0 1597.44 320.298   1
   5  -8   1 5763.78 599.562   1
   5  -8   1 5649.26 534.613   4
   5  -8   2 8208.48 722.041   1
   5  -8   2 9319.86 659.170   4
   5  -8   3 27128.2 1317.41   1
   5  -8   3 30724.4 1158.97   4
   5  -8   4 1905.26 290.451   4
   5  -8   4 1863.61 372.906   1
   5  -8   5 8553.19 766.028   1
   5  -8   6 467.600 191.232   1
   5  -8   7 20923.6 1241.71   1
   5  -8   8 3626.00 539.155   1
   5  -8   8 4178.51 609.886   6
   5  -8   9 11977.1 1069.11   6
   5  -8  10 2643.21 538.998   6
  -5   7  12 555.545 253.831   2
  -5   7  11 6855.25 766.509   2
   5  -7 -11 6233.75 750.431   4
   5  -7 -10 3426.23 559.935   4
  -5   7  10 2459.35 460.804   2
  -5   7   9 5505.17 637.262   2
   5  -7  -9 7020.50 754.639   4
   5  -7  -8 173.023 156.521   4
  -5   7   8 711.783 245.051   2
  -5   7   7 8748.19 737.745   2
   5  -7  -7 8384.83 785.961   4
  -5   7   6 8312.47 689.388   2
   5  -7  -6 8559.53 766.348   4
   5  -7  -5 2021.82 369.890   4
   5  -7  -5 1780.26 283.990   1
   5  -7  -4 22941.7 1024.77   1
   5  -7  -4 23179.2 1172.99   4
   5  -7  -3 18813.9 949.407   1
   5  -7  -3 18390.4 1024.67   4
   5  -7  -2 49435.3 1566.53   1
   5  -7  -2 49561.0 1625.24   4
   5  -7  -1 17957.0 959.264   1
   5  -7  -1 18252.5 962.141   4
   5  -7   0 902.924 218.557   4
   5  -7   0 840.547 234.344   1
   5  -7   1 11045.9 783.962   1
   5  -7   1 10702.2 694.677   4
   5  -7   2 1089.08 246.066   4
   5  -7   2 1134.59 269.552   1
   5  -7   3 1439.22 253.204   4
   5  -7   3 1239.53 292.866   1
   5  -7   4 11496.7 840.333   1
   5  -7   4 11755.3 679.637   4
   5  -7   5 44.1856 70.4074   4
   5  -7   5 218.331 190.957   1
   5  -7   5 119.019 105.451   3
   5  -7   6 1394.95 323.123   1
   5  -7   7 15056.9 1012.46   1
   5  -7   8 1850.97 419.975   6
   5  -7   8 1992.84 372.937   1
   5  -7   9 2232.09 483.696   6
   5  -7  10 360.597 240.467   6
  -5   6  13 911.238 330.174   2
  -5   6  12 8302.74 862.074   2
  -5   6  11 5056.67 655.997   2
   5  -6 -11 6104.18 696.990   4
  -5   6  10 5057.17 630.502   2
   5  -6 -10 4519.81 588.907   4
  -5   6   9 5717.21 633.798   2
   5  -6  -9 5532.03 636.133   4
  -5   6   8 5597.55 608.846   2
   5  -6  -8 5466.23 620.783   4
  -5   6   7 5027.47 547.757   2
   5  -6  -7 4780.21 561.566   4
   5  -6  -6 120.946 155.227   4
  -5   6   6 14.1372 96.5977   2
   5  -6  -5 2210.20 356.659   4
   5  -6  -5 2446.25 312.786   1
   5  -6  -4 161.946 144.226   4
   5  -6  -4 39.7803 84.0234   1
   5  -6  -3 168.281 123.923   4
   5  -6  -3 77.0533 102.936   1
   5  -6  -2 12928.2 766.333   1
   5  -6  -2 13183.4 793.293   4
   5  -6  -1 10392.3 698.449   1
   5  -6  -1 10673.1 693.254   4
   5  -6   0 14777.5 843.818   1
   5  -6   0 14711.4 789.423   4
   5  -6   1 14156.2 840.029   1
   5  -6   1 13252.0 728.972   4
   5  -6   2 31592.0 1281.32   1
   5  -6   2 32147.9 1105.95   4
   5  -6   3 4846.39 514.354   1
   5  -6   3 4737.95 419.473   4
   5  -6   4 1504.73 247.943   4
   5  -6   4 1234.92 285.634   1
   5  -6   5 4189.79 500.670   1
   5  -6   5 3852.83 414.463   3
   5  -6   5 4866.16 423.928   4
   5  -6   6 2836.66 419.761   1
   5  -6   6 3253.19 386.711   3
   5  -6   7 1500.55 344.112   6
   5  -6   7 1375.40 312.009   1
   5  -6   8 998.930 270.794   1
   5  -6   8 464.922 208.058   6
   5  -6   9 909.214 309.006   6
   5  -6  10-93.6552 139.939   6
  -5   5  13 69.5634 131.125   2
  -5   5  12 500.022 216.394   2
  -5   5  11 4982.91 634.302   2
  -5   5  10 7563.65 744.644   2
   5  -5 -10 8705.45 768.419   4
  -5   5   9 11099.5 866.607   2
   5  -5  -9 12283.2 883.440   4
   5  -5  -8-72.2260 132.998   4
  -5   5   8 91.9532 157.010   2
  -5   5   7 7403.72 646.303   2
   5  -5  -7 8613.59 702.723   4
   5  -5  -6 519.343 191.799   4
  -5   5   6 141.057 129.541   2
   5  -5  -5 221.429 143.556   4
   5  -5  -4 2059.55 331.549   4
   5  -5  -4 1930.21 272.070   1
   5  -5  -3 20199.9 953.915   4
   5  -5  -3 19557.7 869.611   1
   5  -5  -2 3606.57 384.702   1
   5  -5  -2 3009.99 361.417   4
   5  -5  -1 1129.26 234.988   4
   5  -5  -1 1039.89 232.666   1
   5  -5   0 1611.16 259.409   4
   5  -5   0 1811.03 292.542   1
   5  -5   1 10681.2 702.371   1
   5  -5   1 11646.4 648.173   4
   5  -5   2 28446.6 1154.67   1
   5  -5   2 26558.4 963.053   4
   5  -5   3 9165.93 669.283   1
   5  -5   3 9234.40 572.183   4
   5  -5   4 17771.6 949.277   1
   5  -5   4 20025.8 913.557   3
   5  -5   4 18626.3 812.494   4
   5  -5   5 14622.7 879.949   1
   5  -5   5 15971.3 840.790   3
   5  -5   5 15206.6 741.082   4
   5  -5   6 150.930 158.692   1
   5  -5   6-232.524 147.274   6
   5  -5   6 23.4274 100.635   3
   5  -5   7 3503.86 459.803   1
   5  -5   7 4575.23 479.462   3
   5  -5   7 4691.65 592.864   6
   5  -5   8 636.845 261.962   6
   5  -5   9 704.569 278.583   6
   5  -5  10 5931.24 778.249   6
   5  -5  11 2790.98 584.496   6
  -5   4  13 109.517 158.520   2
  -5   4  12 1977.93 434.015   2
  -5   4  11 155.221 154.915   2
   5  -4 -10 835.755 251.822   4
  -5   4  10 571.045 215.238   2
   5  -4  -9 2204.86 361.694   4
  -5   4   9 2254.87 388.100   2
  -5   4   8 19840.5 1071.98   2
   5  -4  -8 19793.9 1019.64   4
  -5   4   7 9025.97 690.006   2
   5  -4  -7 9290.94 682.903   4
   5  -4  -6 7417.71 592.718   4
   5  -4  -5 2519.05 337.732   4
   5  -4  -4 56295.4 1523.19   4
   5  -4  -3 28100.0 1049.78   4
   5  -4  -2 40358.1 1217.93   1
   5  -4  -2 40453.7 1216.68   4
   5  -4  -1 8603.27 577.855   1
   5  -4  -1 8858.63 564.182   4
   5  -4   0 12921.9 716.573   1
   5  -4   0 13197.1 676.390   4
   5  -4   1 947.307 186.821   4
   5  -4   1 1007.34 207.718   1
   5  -4   2 22181.2 973.642   1
   5  -4   2 22779.7 863.354   4
   5  -4   3 17522.2 879.586   1
   5  -4   3 17212.5 764.026   4
   5  -4   4 23572.7 1041.99   1
   5  -4   4 24515.4 1011.43   3
   5  -4   4 23851.3 905.557   4
   5  -4   5 1109.14 257.879   6
   5  -4   5 448.173 169.357   1
   5  -4   5 777.434 199.232   3
   5  -4   6 33049.2 1434.67   6
   5  -4   6 33121.5 1262.65   3
   5  -4   7 30.7262 104.857   6
   5  -4   7 88.1630 86.7079   3
   5  -4   8 1238.69 338.229   6
   5  -4   9 1167.02 337.141   6
   5  -4  10 4320.85 667.428   6
   5  -4  11 3554.66 649.190   6
  -5   3  14 2390.32 486.919   2
  -5   3  13 7936.86 834.556   2
  -5   3  12 512.569 240.425   2
  -5   3  11 6922.57 715.307   2
  -5   3  10 3848.69 514.533   2
   5  -3 -10 4697.95 489.995   4
  -5   3   9 11384.5 839.006   2
   5  -3  -9 13890.8 817.174   4
  -5   3   8 7624.80 656.720   2
   5  -3  -8 8578.50 630.785   4
  -5   3   7 4524.86 479.944   2
  -5   3   7 4692.12 425.835   5
   5  -3  -7 5101.62 472.159   4
  -5   3   6 17848.0 751.009   5
   5  -3  -6 19563.5 888.475   4
  -5   3   5 30467.2 875.387   5
   5  -3  -5 30352.3 1080.73   4
  -5   3   4 39998.7 866.048   5
   5  -3  -4 41374.8 1224.01   4
  -5   3   3 32830.2 657.908   5
   5  -3  -3 33662.6 1079.43   4
   5  -3  -2 25864.9 916.261   4
  -5   3   2 24803.0 454.547   5
   5  -3  -1 661.990 160.235   4
   5  -3   0 8199.82 507.443   4
   5  -3   1 34609.5 1034.57   4
   5  -3   2 187.198 101.601   4
   5  -3   3 35838.4 1182.57   3
   5  -3   3 37459.8 1105.54   4
   5  -3   4 72272.6 1744.89   3
   5  -3   4 72998.8 1837.68   6
   5  -3   4 74762.8 1616.75   4
   5  -3   5 29006.3 1165.99   3
   5  -3   5 28635.3 1243.22   6
   5  -3   6 48855.7 1567.72   3
   5  -3   6 45414.5 1682.35   6
   5  -3   7 458.558 224.284   6
   5  -3   7 267.066 147.324   3
   5  -3   8 14947.7 931.636   3
   5  -3   8 18529.3 1223.90   6
   5  -3   9-20.8076 171.249   6
   5  -3  10 430.103 224.504   6
   5  -3  11 914.395 340.742   6
  -5   2  14 1021.80 327.761   2
  -5   2  13 13289.3 1064.24   2
  -5   2  12 577.439 244.767   2
  -5   2  11 18546.4 1140.21   2
   5  -2 -10 317.366 104.628   4
  -5   2  10 199.463 147.171   2
   5  -2  -9 1278.15 245.212   4
  -5   2   9 1348.45 299.966   2
  -5   2   9 1325.50 266.975   5
  -5   2   8 9905.12 727.497   2
  -5   2   8 10929.5 698.837   5
   5  -2  -8 11326.1 663.507   4
   5  -2  -7 1653.90 255.275   4
  -5   2   7 1459.08 279.473   2
  -5   2   7 1350.67 234.874   5
  -5   2   6 4234.67 368.681   5
   5  -2  -6 4769.77 410.980   4
  -5   2   5 124646. 1764.14   5
   5  -2  -5 130038. 2059.75   4
  -5   2   4 34884.7 827.577   5
   5  -2  -4 35251.7 1057.80   4
   5  -2  -3 134394. 2016.20   4
   5  -2  -2 37836.7 1054.97   4
   5  -2  -1 189618. 2341.06   4
   5  -2   0 13865.8 637.010   4
   5  -2   1 9130.04 526.790   4
   5  -2   2 271.747 131.727   4
   5  -2   2 257.940 111.023   6
   5  -2   2 463.035 144.756   3
   5  -2   3 4186.16 411.322   3
   5  -2   3 4249.95 409.704   6
   5  -2   3 3850.93 361.430   4
   5  -2   4 34594.4 1267.59   6
   5  -2   4 34553.3 1243.38   3
   5  -2   5 17809.8 932.097   3
   5  -2   5 16805.4 953.790   6
   5  -2   6 3815.22 458.021   3
   5  -2   6 3345.18 464.067   6
   5  -2   7 25899.1 1219.35   3
   5  -2   7 24733.2 1332.68   6
   5  -2   8 4504.51 533.429   3
   5  -2   8 4035.30 583.979   6
   5  -2   9 4040.91 617.679   6
   5  -2   9 2757.56 437.890   3
   5  -2  10-280.093 199.406   6
   5  -2  11 5452.51 805.436   6
  -5   1  15 89.3989 185.973   2
  -5   1  14 3170.31 534.653   2
  -5   1  13 3818.76 575.186   2
  -5   1  12 1491.95 357.670   2
  -5   1  11 14075.3 981.813   2
  -5   1  11 14363.0 993.178   5
  -5   1  10 26167.4 1272.52   2
  -5   1  10 25572.7 1233.50   5
   5  -1  -9 1945.52 259.434   4
  -5   1   9 2667.21 392.150   2
  -5   1   9 1822.23 310.633   5
  -5   1   8 4579.04 484.646   2
  -5   1   8 4656.55 338.063   1
  -5   1   8 4866.46 466.074   5
   5  -1  -8 4043.42 361.718   4
   5  -1  -7 1109.96 193.037   4
  -5   1   7 949.256 217.812   2
  -5   1   7 951.061 201.007   5
   5  -1  -6 556.491 137.040   4
  -5   1   6 445.201 128.060   5
   5  -1  -5 36096.2 1010.34   4
   5  -1  -4 3965.66 339.027   4
   5  -1  -3 1599.10 213.353   4
   5  -1  -2 7494.81 454.458   4
   5  -1  -1 4445.09 353.479   4
   5  -1   0 3704.08 282.069   6
   5  -1   0 3422.30 318.091   4
   5  -1   1 81.4273 76.9208   4
   5  -1   1 7.26040 54.7680   6
   5  -1   1 16.6442 59.4637   3
   5  -1   2 15108.5 750.680   3
   5  -1   2 15957.9 727.245   6
   5  -1   2 14620.4 687.729   4
   5  -1   3 5855.04 504.947   3
   5  -1   3 5469.00 471.128   6
   5  -1   4 3666.99 416.594   3
   5  -1   4 4236.33 448.496   6
   5  -1   5 37187.7 1379.58   3
   5  -1   5 36207.1 1410.84   6
   5  -1   6-203.976 152.645   6
   5  -1   6-56.8304 110.676   3
   5  -1   7 2175.97 372.573   3
   5  -1   7 1972.50 389.347   6
   5  -1   8 5897.21 629.258   3
   5  -1   8 4819.23 642.093   6
   5  -1   9 813.771 297.813   6
   5  -1   9 296.002 164.922   3
   5  -1  10 4470.41 694.826   6
   5  -1  11 402.801 248.785   6
  -5   0  15 2826.20 522.364   2
  -5   0  14 3809.55 586.437   2
  -5   0  13 2577.91 459.426   2
  -5   0  12 895.840 262.469   2
  -5   0  12 735.152 272.153   5
  -5   0  11 3797.95 501.606   2
  -5   0  11 2471.84 415.591   5
  -5   0  10 222.612 165.854   2
  -5   0  10-11.6824 93.1720   5
  -5   0   9 1818.60 219.917   1
  -5   0   9 1278.85 280.348   2
  -5   0   9 2204.68 350.194   5
   5   0  -9 1945.59 235.356   4
   5   0  -8 44.6769 74.7492   4
  -5   0   8 62.3015 81.4457   1
  -5   0   8 222.136 158.185   2
  -5   0   8 76.0697 128.796   5
   5   0  -7 19.0332 52.6846   4
  -5   0   7 106.529 127.283   2
  -5   0   7 12.5554 62.3369   5
   5   0  -6 1977.41 227.719   4
   5   0  -5 98019.5 1567.08   4
   5   0  -4 55717.8 1182.62   4
   5   0  -3 37927.9 411.971   6
   5   0  -3 40990.8 1025.71   4
   5   0  -2 37112.5 620.689   6
   5   0  -2 36691.8 999.211   4
   5   0  -1 44545.3 1096.77   4
   5   0  -1 45190.5 853.844   6
   5   0   0 70.1934 61.4139   4
   5   0   0 147.030 101.725   3
   5   0   0 31.2064 58.0113   6
   5   0   1 50903.0 1332.71   3
   5   0   1 51324.2 1194.86   6
   5   0   2 1486.17 228.762   6
   5   0   2 1553.36 258.100   3
   5   0   3 5865.89 514.715   3
   5   0   3 6385.47 521.928   6
   5   0   4 52366.2 1611.79   3
   5   0   4 51614.7 1584.37   6
   5   0   5 33231.1 1345.60   3
   5   0   5 33894.7 1379.07   6
   5   0   6 2190.92 374.042   6
   5   0   6 2993.90 425.913   3
   5   0   7 41390.2 1643.85   3
   5   0   7 48165.5 1890.41   6
   5   0   8 5905.70 654.412   3
   5   0   8 5468.64 688.386   6
   5   0   9 2499.46 442.695   3
   5   0   9 3176.51 566.568   6
   5   0  10 344.068 165.634   3
   5   0  10-96.3165 257.738   6
   5   0  11 231.964 200.146   6
  -5  -1  15 720.557 263.481   2
  -5  -1  14 8194.36 829.506   2
  -5  -1  13-59.5162 123.135   2
  -5  -1  13 121.280 172.158   5
  -5  -1  12 21823.2 1289.48   5
  -5  -1  12 23881.3 1276.59   2
  -5  -1  11 30965.8 1386.81   2
  -5  -1  11 35399.8 1537.32   5
  -5  -1  10 48061.2 1638.43   2
  -5  -1  10 49805.2 1725.07   5
  -5  -1   9 606.096 199.353   2
  -5  -1   9 681.259 147.969   1
  -5  -1   9 474.338 167.148   5
  -5  -1   8 13418.7 780.213   2
  -5  -1   8 13380.3 538.280   6
  -5  -1   8 13931.2 628.393   1
  -5  -1   8 13902.5 786.194   5
   5   1  -8 14067.0 562.530   4
   5   1  -7 84.0820 66.1414   4
  -5  -1   7 245.413 99.6069   2
  -5  -1   7 204.298 88.0934   1
  -5  -1   6 20934.2 769.839   1
   5   1  -6 20577.5 688.624   4
   5   1  -5 48625.2 1080.13   4
   5   1  -4 144380. 1864.48   4
   5   1  -3 16922.7 650.801   4
   5   1  -2 300160. 1826.46   6
   5   1  -2 307295. 2853.83   4
   5   1  -1 90180.0 1619.62   3
   5   1  -1 87855.3 1253.99   6
   5   1   0 51014.0 1295.03   3
   5   1   0 55011.8 1145.71   6
   5   1   1 50478.7 1370.73   3
   5   1   1 50851.8 1238.13   6
   5   1   2 27135.9 1067.67   3
   5   1   2 27203.7 1000.40   6
   5   1   3-3.46496 82.7535   6
   5   1   3 35.6031 99.3560   3
   5   1   4 61364.6 1791.60   3
   5   1   4 57912.3 1719.59   6
   5   1   5 1226.82 280.896   3
   5   1   5 1169.64 272.173   6
   5   1   6 19363.5 1111.25   3
   5   1   6 17651.9 1103.31   6
   5   1   7 23974.8 1292.76   3
   5   1   7 23515.9 1353.86   6
   5   1   8 31964.3 1565.99   3
   5   1   8 32431.5 1687.26   6
   5   1   9-527.164 222.077   3
   5   1   9 48.8308 157.086   6
   5   1  10 163.826 166.705   3
   5   1  10-64.0644 112.841   6
  -5  -2  15 3555.16 570.702   2
  -5  -2  14 1305.28 321.458   2
  -5  -2  14 1459.89 385.797   5
  -5  -2  13 3211.44 490.655   2
  -5  -2  13 2723.31 497.142   5
  -5  -2  12 14419.2 1048.92   5
  -5  -2  12 12307.4 898.437   2
  -5  -2  11 19540.0 1068.88   2
  -5  -2  11 21403.7 1202.39   5
  -5  -2  10 30837.6 1275.85   2
  -5  -2  10 34400.6 1424.65   5
  -5  -2   9 855.001 212.458   2
  -5  -2   9 1075.43 190.768   1
  -5  -2   9 882.898 233.046   5
  -5  -2   8 38364.4 1271.61   2
  -5  -2   8 41397.4 1141.64   1
   5   2  -8 40857.5 900.316   4
  -5  -2   7 1644.50 261.207   2
  -5  -2   7 1863.22 244.700   1
  -5  -2   7 1743.62 154.103   6
   5   2  -7 1815.64 197.431   4
  -5  -2   6 3278.08 323.619   1
  -5  -2   6 2521.91 124.340   6
   5   2  -6 2919.75 255.215   4
  -5  -2   5 20310.4 789.703   1
   5   2  -5 21521.1 703.615   4
   5   2  -4 6113.80 389.347   4
   5   2  -3 5335.78 366.243   3
   5   2  -2 126857. 1862.36   3
   5   2  -1 8202.17 506.687   3
   5   2  -1 8396.44 416.872   6
   5   2   0 16828.4 769.202   3
   5   2   0 15482.6 644.067   6
   5   2   1 17963.7 770.637   6
   5   2   1 18267.9 851.207   3
   5   2   2 37485.8 1308.05   3
   5   2   2 38495.9 1237.33   6
   5   2   3 22016.5 1050.85   3
   5   2   3 20913.2 989.222   6
   5   2   4 33.6725 102.953   6
   5   2   4-162.067 122.960   3
   5   2   5 287.466 163.989   6
   5   2   5 128.050 137.671   3
   5   2   6 9925.60 833.558   3
   5   2   6 10254.6 862.007   6
   5   2   7 2118.82 419.537   3
   5   2   7 1377.99 345.338   6
   5   2   8 106.282 123.908   3
   5   2   8 158.700 199.141   6
   5   2   9 256.783 181.377   3
   5   2   9 276.941 251.209   6
   5   2  10 924.383 313.484   3
   5   2  10 887.236 362.657   6
   5   2  11 112.510 142.210   3
  -5  -3  15 88.5678 174.783   2
  -5  -3  15 328.674 201.973   5
  -5  -3  14 857.662 285.868   2
  -5  -3  14 745.495 263.755   5
  -5  -3  13 1772.16 369.686   2
  -5  -3  13 1828.21 396.851   5
  -5  -3  12 1104.66 287.926   2
  -5  -3  12 1867.78 395.162   5
  -5  -3  11 23484.6 1271.82   5
  -5  -3  11 22333.6 1113.63   2
  -5  -3  10 2057.03 285.929   1
  -5  -3  10 2552.14 362.493   2
  -5  -3  10 2108.65 366.187   5
  -5  -3   9 2507.05 313.344   1
  -5  -3   9 2269.00 319.882   2
  -5  -3   9 2069.78 344.834   5
  -5  -3   8 59727.7 1536.16   2
  -5  -3   8 62574.5 1491.73   1
  -5  -3   7 16800.3 767.479   2
  -5  -3   7 16773.3 761.731   1
  -5  -3   7 16781.4 492.544   6
  -5  -3   6 609.417 154.689   1
  -5  -3   6 726.138 159.225   2
  -5  -3   6 658.120 80.7332   6
   5   3  -5 540.828 108.207   3
  -5  -3   5 531.499 153.720   1
  -5  -3   4 2302.28 281.180   1
   5   3  -4 2556.21 245.884   3
  -5  -3   3 40829.5 1159.64   1
   5   3  -3 38525.3 1001.13   3
  -5  -3   2 5196.79 418.331   1
   5   3  -2 4988.64 385.362   3
   5   3  -1 12742.4 654.149   3
   5   3   0 25406.9 983.945   3
   5   3   1 13325.9 755.563   3
   5   3   1 12704.9 686.208   6
   5   3   2 5990.40 535.781   3
   5   3   2 6125.93 520.618   6
   5   3   3 69.2331 107.676   3
   5   3   3-2.01568 105.968   6
  -5  -3  -4 3682.61 356.932   1
   5   3   4 4106.85 496.611   3
   5   3   4 2718.76 396.988   6
   5   3   5 1540.14 339.664   3
   5   3   5 871.454 254.183   6
   5   3   6 1238.12 313.309   3
   5   3   6 726.860 251.824   6
   5   3   7 8618.92 841.274   3
   5   3   7 7514.36 807.271   6
   5   3   8 1886.69 413.812   3
   5   3   8 1599.39 401.892   6
   5   3   9 80.6635 140.396   3
   5   3   9-20.8874 212.226   6
   5   3  10 338.509 227.927   3
   5   3  10 567.493 330.364   6
  -5  -4  15 457.571 216.518   2
  -5  -4  15 153.880 145.929   5
  -5  -4  14 2400.59 419.064   2
  -5  -4  14 1518.82 413.261   5
  -5  -4  13 164.947 131.967   2
  -5  -4  13 393.459 221.344   5
  -5  -4  12 7823.12 783.574   5
  -5  -4  12 9296.47 742.179   2
  -5  -4  11 3720.88 441.627   2
  -5  -4  11 3430.47 494.518   5
  -5  -4  10 7824.74 602.252   2
  -5  -4  10 8831.11 744.959   5
  -5  -4  10 8896.10 623.200   1
  -5  -4   9 395.390 140.156   1
  -5  -4   9 369.743 125.167   2
  -5  -4   8 6218.43 475.134   2
  -5  -4   8 6118.79 496.764   1
  -5  -4   7 4305.75 374.766   2
  -5  -4   7 3836.00 387.218   1
   5   4  -7 4334.05 256.066   3
  -5  -4   7 4435.33 273.989   6
  -5  -4   6 253.755 101.620   2
   5   4  -6 171.382 66.9072   3
  -5  -4   6 345.282 136.626   1
  -5  -4   5 7095.41 512.434   1
   5   4  -5 7074.85 388.024   3
  -5  -4   4 2929.51 333.324   1
   5   4  -4 3841.14 306.693   3
  -5  -4   3 6626.07 490.223   1
   5   4  -3 5780.34 405.655   3
  -5  -4   2 2880.69 326.546   1
   5   4  -2 3161.75 321.900   3
  -5  -4   1 13313.1 685.981   1
   5   4  -1 12105.3 667.158   3
  -5  -4   0 8260.33 539.758   1
   5   4   0 9323.71 620.653   3
  -5  -4  -1 2956.17 324.191   1
   5   4   1 2473.98 345.366   3
  -5  -4  -2 34922.3 1114.62   1
   5   4   2 37176.2 1402.26   3
   5   4   3 16644.3 955.835   6
  -5  -4  -3 17637.6 791.906   1
   5   4   3 17143.8 1005.51   3
   5   4   4 1515.78 330.018   3
   5   4   4 1997.59 360.824   6
  -5  -4  -4 1408.25 227.605   1
   5   4   5 543.941 209.116   3
   5   4   5 378.762 184.473   6
   5   4   6 12934.3 1023.12   3
   5   4   6 13482.5 1041.87   6
   5   4   7 603.681 283.670   3
   5   4   7 851.807 294.987   6
   5   4   8 2068.87 452.356   6
   5   4   8 1533.14 409.984   3
   5   4   9 289.668 212.198   3
   5   4  10 2594.76 557.471   3
  -5  -5  15 240.530 198.018   5
  -5  -5  14 715.129 312.744   5
  -5  -5  13 3326.43 568.147   5
  -5  -5  12-55.0490 95.8625   2
  -5  -5  12-54.4642 151.896   5
  -5  -5  11 2874.51 376.518   2
  -5  -5  11 3194.16 475.999   5
  -5  -5  11 3339.13 416.885   1
  -5  -5  10-8.88816 67.0915   2
  -5  -5  10 109.002 114.102   1
  -5  -5   9 13189.9 701.247   2
  -5  -5   9 12369.5 771.283   1
  -5  -5   8 1652.16 273.516   1
  -5  -5   8 1947.47 259.563   2
  -5  -5   7 18864.5 727.261   2
  -5  -5   7 19925.4 931.377   1
  -5  -5   6 12737.1 557.350   2
  -5  -5   6 11701.9 701.535   1
   5   5  -6 12932.9 494.579   3
  -5  -5   5 10959.2 671.182   1
   5   5  -5 10789.6 498.516   3
  -5  -5   4 17.8037 79.8609   1
   5   5  -4-112.527 66.5622   3
  -5  -5   3 26681.3 1026.44   1
   5   5  -3 26807.6 915.789   3
  -5  -5   2 887.070 192.622   1
   5   5  -2 786.155 178.746   3
  -5  -5   1 4906.96 443.152   1
   5   5  -1 4605.16 430.308   3
  -5  -5   0 5370.12 461.229   1
   5   5   0 4867.54 478.378   3
  -5  -5  -1 20887.9 898.475   1
   5   5   1 20442.9 1035.35   3
  -5  -5  -2 3715.02 385.715   1
   5   5   2 4678.35 528.777   3
  -5  -5  -3 16086.5 787.885   1
   5   5   3 17030.6 1051.42   3
   5   5   4 148.042 155.488   3
  -5  -5  -4 267.430 101.611   1
   5   5   5 20576.1 1273.47   3
   5   5   6 843.417 304.688   3
   5   5   7-138.169 170.452   3
   5   5   8 821.378 364.686   3
   5   5   9 488.031 308.478   3
  -5  -6  14 1715.92 417.267   5
  -5  -6  13 720.964 292.954   5
  -5  -6  12 7338.76 769.888   5
  -5  -6  11 365.056 175.930   1
  -5  -6  11 422.688 191.123   5
  -5  -6  10 3322.34 434.322   1
  -5  -6   9 9621.31 720.849   1
  -5  -6   8 7616.17 621.390   1
  -5  -6   7 15975.7 879.417   1
  -5  -6   6 13438.5 797.283   1
  -5  -6   5 32796.6 1226.87   1
   5   6  -5 34080.6 937.481   3
  -5  -6   4 39434.4 1333.31   1
   5   6  -4 40850.8 1117.29   3
  -5  -6   3 6051.69 521.802   1
   5   6  -3 5432.23 439.518   3
   5   6  -2 178.909 94.6562   3
  -5  -6   2 132.384 122.736   1
  -5  -6   1 21765.0 972.730   1
   5   6  -1 22718.3 1017.32   3
  -5  -6   0 6615.53 536.872   1
   5   6   0 5928.80 553.391   3
   5   6   1 972.874 257.745   3
  -5  -6  -1 641.135 174.653   1
  -5  -6  -2 8592.73 608.909   1
   5   6   2 9986.43 801.340   3
  -5  -6  -3 6595.29 529.307   1
   5   6   3 5847.67 644.392   3
   5   6   4 7683.11 772.653   3
   5   6   5 30268.5 1615.06   3
   5   6   6 1802.93 444.237   3
   5   6   7 9735.35 996.918   3
   5   6   8 1244.61 402.149   3
  -5  -7  14 5512.90 739.813   5
  -5  -7  13 351.954 220.860   5
  -5  -7  12 7782.09 808.365   5
  -5  -7  11 2567.82 414.113   1
  -5  -7  10 9498.56 774.705   1
  -5  -7   9 1182.11 288.955   1
  -5  -7   8 1194.20 256.347   1
  -5  -7   7 160.113 120.709   1
  -5  -7   6 33467.3 1337.28   1
  -5  -7   5 14522.0 869.033   1
   5   7  -5 13532.6 629.982   3
  -5  -7   4 84679.0 2060.44   1
   5   7  -4 77662.6 1645.00   3
   5   7  -3 177.592 108.945   3
  -5  -7   3 243.902 137.019   1
  -5  -7   2 32934.6 1271.65   1
   5   7  -2 34082.3 1243.77   3
  -5  -7   1 18914.1 960.542   1
   5   7  -1 16403.0 919.618   3
  -5  -7   0 431.210 156.195   1
   5   7   0 527.989 170.670   3
  -5  -7  -1 1128.22 245.322   1
   5   7   1 994.867 264.660   3
  -5  -7  -2 2717.94 366.812   1
   5   7   2 2346.35 418.359   3
  -5  -7  -3 6894.89 568.691   1
   5   7   3 7809.40 775.990   3
   5   7   4 10077.6 927.226   3
   5   7   5 4018.04 637.327   3
   5   7   6 3893.09 647.040   3
   5   7   7 1909.08 473.952   3
   5   7   8 6683.56 894.851   3
  -5  -8  14-42.5412 229.571   5
  -5  -8  13 5298.71 708.163   5
  -5  -8  12 4951.15 614.943   1
  -5  -8  12 4983.28 672.619   5
  -5  -8  11 11111.6 902.221   1
  -5  -8  10 7948.01 758.266   1
  -5  -8   9 89.1996 166.566   1
  -5  -8   8 107.681 95.0978   1
  -5  -8   7 1523.31 331.358   1
  -5  -8   6 2294.12 380.051   1
  -5  -8   5 3497.45 461.462   1
  -5  -8   4 1623.42 312.438   1
   5   8  -4 1622.30 258.968   3
  -5  -8   3 930.554 231.383   1
   5   8  -3 1425.46 256.586   3
  -5  -8   2 25839.9 1193.92   1
   5   8  -2 26621.7 1167.50   3
  -5  -8   1 14255.7 884.465   1
   5   8  -1 12947.9 861.696   3
  -5  -8   0 107.830 112.811   1
   5   8   0-25.1501 112.964   3
  -5  -8  -1 2703.80 391.077   1
   5   8   1 2661.38 440.560   3
  -5  -8  -2 53.1895 89.7853   1
   5   8   2 526.092 207.989   3
   5   8   3 5439.97 705.065   3
   5   8   4 8037.19 863.956   3
   5   8   5 2664.90 539.838   3
   5   8   6 186.834 188.861   3
   5   8   7 1640.50 452.611   3
  -5  -9  13 323.619 217.752   5
  -5  -9  12 1125.27 320.501   1
  -5  -9  12 1702.76 390.416   5
  -5  -9  11 3537.61 541.867   1
  -5  -9  10 68.7896 166.117   1
  -5  -9   9 607.056 239.233   1
  -5  -9   8 7071.78 723.849   1
  -5  -9   7 25.0170 122.294   1
  -5  -9   6 28043.0 1386.18   1
  -5  -9   5 16091.4 1026.06   1
  -5  -9   4 11887.0 878.629   1
  -5  -9   3 5538.66 602.171   1
   5   9  -3 5235.29 522.134   3
  -5  -9   2 4424.09 534.950   1
   5   9  -2 4570.67 525.688   3
  -5  -9   1 9708.71 779.341   1
   5   9  -1 9470.31 779.503   3
  -5  -9   0 243.536 125.130   1
   5   9   0 191.445 168.799   3
   5   9   1 610.268 235.550   3
  -5  -9  -1 283.639 134.684   1
   5   9   2 2.68264 104.578   3
  -5  -9  -2 6.18763 117.420   1
   5   9   3 1298.52 387.155   3
   5   9   4 10403.6 1036.32   3
   5   9   5 688.117 319.953   3
   5   9   6 6184.77 866.302   3
  -5 -10  13 2763.87 535.300   5
  -5 -10  12 6365.68 774.285   1
  -5 -10  12 7678.50 861.911   5
  -5 -10  11 6478.83 780.857   1
  -5 -10  10 4565.99 636.063   1
  -5 -10   9 1173.09 344.323   1
  -5 -10   8 5.74271 121.457   1
  -5 -10   7 587.107 242.994   1
  -5 -10   6 1386.54 334.509   1
  -5 -10   5 27682.9 1437.49   1
  -5 -10   4 1297.37 334.619   1
   5  10  -3 37180.5 1446.95   3
  -5 -10   3 37692.2 1642.84   1
   5  10  -2 13271.3 922.434   3
  -5 -10   2 11711.5 913.744   1
   5  10  -1 23081.8 1273.34   3
  -5 -10   1 21405.5 1222.81   1
   5  10   0 1582.66 374.216   3
  -5 -10   0 1796.22 364.189   1
   5  10   1 2420.50 464.174   3
  -5 -10  -1 2381.67 404.028   1
   5  10   2 1294.76 359.980   3
   5  10   3 3291.29 588.320   3
   5  10   4 3545.33 656.572   3
   5  10   5 488.322 257.459   3
  -5 -11  12 5483.60 767.830   1
  -5 -11  11 17310.1 1318.95   1
  -5 -11  10 3390.33 574.546   1
  -5 -11   9 11747.6 1046.38   1
  -5 -11   8 1484.53 376.512   1
  -5 -11   7 6929.13 783.529   1
  -5 -11   6 5446.49 703.826   1
  -5 -11   5-29.0417 143.535   1
  -5 -11   4 182.207 142.498   1
  -5 -11   3 19215.4 1247.29   1
  -5 -11   2 1248.98 324.034   1
   5  11  -2 803.412 253.729   3
   5  11  -1 7756.97 776.592   3
  -5 -11   1 8386.01 815.183   1
   5  11   0 347.679 178.454   3
  -5 -11   0 150.815 149.630   1
   5  11   1 1969.98 439.242   3
  -5 -11  -1 2722.52 457.689   1
   5  11   2 155.665 144.105   3
   5  11   3 2483.59 532.582   3
   5  11   4 1409.04 440.363   3
  -5 -12  11-144.153 225.998   1
  -5 -12  10 2854.16 568.868   1
  -5 -12   9 7513.13 889.303   1
  -5 -12   8 2226.16 498.620   1
  -5 -12   7 1723.20 425.968   1
  -5 -12   6 878.615 291.996   1
  -5 -12   5 2659.22 504.533   1
  -5 -12   4 1146.34 347.747   1
  -5 -12   3 464.131 237.891   1
  -5 -12   2 11913.7 1042.51   1
   5  12  -1 2401.75 464.041   3
  -5 -12   1 3097.54 531.600   1
  -5 -12   0 4694.93 655.192   1
   5  12   0 5451.86 711.653   3
   5  12   1 2911.33 569.349   3
   5  12   2 2680.81 546.939   3
   5  12   3 336.754 247.395   3
  -5 -13   9 503.565 276.112   1
  -5 -13   8 3906.72 668.015   1
  -5 -13   7 140.549 197.156   1
  -5 -13   6 2361.21 512.982   1
  -5 -13   5 171.647 183.623   1
  -5 -13   4 288.209 280.300   1
  -5 -13   3 422.512 293.991   1
  -5 -13   2 4227.10 652.383   1
  -5 -13   1 322.214 231.227   1
  -5 -13   0 573.344 250.074   1
   5  13   0 742.794 291.979   3
   5  13   1 2581.05 543.713   3
  -5 -14   5-298.303 234.099   1
  -5 -14   4 970.807 335.131   1
  -5 -14   3 1347.03 417.549   4
  -5 -14   3 2820.34 558.570   1
  -5 -14   2 157.062 178.566   1
  -5 -14   1 1022.66 361.195   1
   6 -14  -2 3329.38 606.218   1
   6 -14  -1 2484.44 518.012   4
   6 -14  -1 3588.05 625.365   1
   6 -14   0-152.068 174.243   4
   6 -14   0-198.268 215.204   1
   6 -14   1 1185.92 355.876   4
   6 -13  -4 6386.06 850.265   4
   6 -13  -3 8642.96 888.029   1
   6 -13  -3 8006.02 929.671   4
   6 -13  -2 2600.38 529.075   4
   6 -13  -2 1886.50 435.494   1
   6 -13  -1 904.990 310.222   4
   6 -13  -1 690.485 257.502   1
   6 -13   0 71.6693 184.140   4
   6 -13   0 1409.95 382.705   1
   6 -13   1 5494.55 755.106   1
   6 -13   1 7205.90 796.233   4
   6 -13   2 244.315 196.757   4
   6 -13   2 46.9611 186.726   1
   6 -13   3 14457.2 1244.03   1
   6 -13   4 5983.83 822.235   1
   6 -12  -6 3665.12 640.532   4
   6 -12  -5 13881.4 1219.38   4
   6 -12  -4 441.241 250.905   4
   6 -12  -4 21.0801 120.551   1
   6 -12  -3 5472.10 735.989   4
   6 -12  -3 6838.04 759.664   1
   6 -12  -2 798.114 308.695   4
   6 -12  -2 948.316 303.045   1
   6 -12  -1 1450.70 387.889   4
   6 -12  -1 1150.51 332.587   1
   6 -12   0 617.847 305.151   4
   6 -12   0 637.107 251.787   1
   6 -12   1 2047.62 423.112   4
   6 -12   1 2122.26 455.547   1
   6 -12   2 3617.95 530.972   4
   6 -12   2 3703.95 609.131   1
   6 -12   3 6477.32 791.004   1
   6 -12   3 7723.81 732.390   4
   6 -12   4-200.657 203.079   1
   6 -12   5 10858.9 1064.42   1
   6 -12   6 1088.55 355.362   1
  -6  11   9 1435.45 376.643   2
   6 -11  -8 170.058 196.749   4
  -6  11   8 338.077 210.997   2
   6 -11  -7 120.933 151.896   4
  -6  11   7 13.4961 105.443   2
   6 -11  -6 3182.88 586.008   4
  -6  11   6 2690.49 475.897   2
   6 -11  -5 183.661 239.080   4
  -6  11   5 131.452 169.831   2
  -6  11   4 10968.6 878.212   2
   6 -11  -4 11629.9 931.012   1
   6 -11  -4 12569.1 1073.63   4
   6 -11  -3 14663.6 1065.13   1
   6 -11  -3 13889.4 1114.50   4
   6 -11  -2 266.989 195.873   4
   6 -11  -2 112.345 168.904   1
   6 -11  -1 42356.6 1858.48   1
   6 -11  -1 44007.8 1870.54   4
   6 -11   0 1068.97 304.092   4
   6 -11   0 675.228 269.670   1
   6 -11   1 346.783 188.452   4
   6 -11   1 315.268 203.743   1
   6 -11   2 900.375 263.950   4
   6 -11   2 185.488 173.208   1
   6 -11   3 681.973 240.835   4
   6 -11   3 657.144 278.080   1
   6 -11   4 6404.49 780.138   1
   6 -11   5 3605.99 613.719   1
   6 -11   6 877.001 368.102   1
   6 -11   7 2583.19 536.844   1
   6 -10 -10 5420.67 776.584   4
  -6  10  10 5353.87 716.556   2
   6 -10  -9-360.577 235.297   4
  -6  10   9 23.5846 147.198   2
   6 -10  -8 115.136 157.859   4
  -6  10   8-42.4293 149.779   2
   6 -10  -7 1198.74 370.517   4
  -6  10   7 835.955 275.229   2
   6 -10  -6 2862.91 524.761   4
  -6  10   6 2325.99 420.884   2
  -6  10   5 5683.86 636.080   2
   6 -10  -5 5416.34 593.011   1
   6 -10  -5 5944.50 731.638   4
   6 -10  -4-213.519 188.704   4
   6 -10  -4-68.2722 117.574   1
   6 -10  -3 191.075 157.606   4
   6 -10  -3 183.042 162.947   1
   6 -10  -2 1006.59 302.652   4
   6 -10  -2 1142.05 307.555   1
   6 -10  -1 2072.80 396.649   4
   6 -10  -1 2020.66 407.197   1
   6 -10   0 511.287 229.756   4
   6 -10   0 232.226 163.014   1
   6 -10   1 1049.49 272.779   4
   6 -10   1 296.647 175.622   1
   6 -10   2 182.516 134.257   4
   6 -10   2 389.372 247.083   1
   6 -10   3 1377.21 292.875   4
   6 -10   3 1289.18 345.298   1
   6 -10   4 32.4605 134.449   1
   6 -10   5 2791.70 510.589   1
   6 -10   6 268.580 227.858   1
   6 -10   7 3688.89 597.785   1
   6 -10   8 170.475 155.947   1
   6 -10   9 3020.11 555.374   1
   6  -9 -11 1332.08 395.170   4
  -6   9  11 1489.60 395.869   2
   6  -9 -10 553.497 247.917   4
  -6   9  10 798.931 298.212   2
   6  -9  -9 909.250 326.200   4
  -6   9   9 1090.78 318.877   2
   6  -9  -8 676.634 257.386   4
  -6   9   8 1106.27 292.485   2
   6  -9  -7 924.687 312.853   4
  -6   9   7 736.585 262.500   2
  -6   9   6 19026.9 1152.85   2
   6  -9  -6 18293.3 1236.43   4
   6  -9  -5 604.378 261.743   4
   6  -9  -5 469.143 180.718   1
   6  -9  -4 13478.9 913.524   1
   6  -9  -4 13583.1 1013.23   4
   6  -9  -3 248.993 156.592   4
   6  -9  -3 522.563 204.796   1
   6  -9  -2 3892.82 524.513   4
   6  -9  -2 3667.14 509.775   1
   6  -9  -1-3.59665 174.521   4
   6  -9  -1 163.826 165.226   1
   6  -9   0 18046.9 1133.35   1
   6  -9   0 16584.0 1015.48   4
   6  -9   1 8068.87 773.891   1
   6  -9   1 8640.23 717.039   4
   6  -9   2 3735.90 527.333   1
   6  -9   2 4529.24 508.475   4
   6  -9   3 1479.84 291.116   4
   6  -9   3 1350.03 344.946   1
   6  -9   4 11973.2 972.567   1
   6  -9   4 12798.8 805.789   4
   6  -9   5-16.0932 127.608   1
   6  -9   6 591.720 260.817   1
   6  -9   7 830.068 304.787   1
   6  -9   8 3076.78 523.477   1
   6  -9   8 3736.53 609.166   6
   6  -8 -11 1129.60 375.930   4
  -6   8  11 1520.86 395.373   2
   6  -8 -10 3967.31 619.440   4
  -6   8  10 3567.56 577.731   2
   6  -8  -9 913.579 345.818   4
  -6   8   9 583.346 243.758   2
   6  -8  -8 1088.81 339.388   4
  -6   8   8 1579.70 367.712   2
   6  -8  -7 623.713 257.958   4
  -6   8   7 715.641 265.213   2
  -6   8   6 13849.8 960.566   2
   6  -8  -6 12987.4 993.550   4
   6  -8  -5 9698.32 724.090   1
   6  -8  -5 10465.8 874.271   4
   6  -8  -4 31.5073 127.735   4
   6  -8  -4 8.50897 105.115   1
   6  -8  -3 410.051 204.586   4
   6  -8  -3-49.5310 149.035   1
   6  -8  -2 32810.0 1414.52   1
   6  -8  -2 37729.0 1522.74   4
   6  -8  -1 4634.20 551.364   1
   6  -8  -1 4036.11 496.813   4
   6  -8   0 27788.1 1336.46   1
   6  -8   0 28153.4 1248.79   4
   6  -8   1 952.399 232.023   4
   6  -8   1 851.165 266.865   1
   6  -8   2 36619.5 1577.89   1
   6  -8   2 38175.1 1377.47   4
   6  -8   3 276.413 150.735   4
   6  -8   3 119.322 165.612   1
   6  -8   4 16242.8 1084.25   1
   6  -8   4 15150.4 847.747   4
   6  -8   5 211.158 150.051   1
   6  -8   5 98.1563 102.795   3
   6  -8   6 9819.37 874.877   1
   6  -8   7 56.4314 163.366   1
   6  -8   7 364.969 207.765   6
   6  -8   8 3368.99 539.750   1
   6  -8   8 4087.88 634.283   6
   6  -8   9 317.378 276.012   6
  -6   7  12 535.793 289.311   2
  -6   7  11 12275.4 1041.10   2
   6  -7 -11 13495.8 1089.53   4
   6  -7 -10 1425.20 359.075   4
  -6   7  10 914.509 320.506   2
  -6   7   9 5846.40 673.596   2
   6  -7  -9 6892.96 743.214   4
  -6   7   8 6714.64 695.924   2
   6  -7  -8 7106.17 745.686   4
  -6   7   7 27437.3 1353.09   2
   6  -7  -7 29473.2 1463.04   4
   6  -7  -6 4941.51 590.205   4
   6  -7  -5 16049.1 1022.15   4
   6  -7  -4 19210.4 993.514   1
   6  -7  -4 18205.2 1058.30   4
   6  -7  -3 16138.6 937.997   1
   6  -7  -3 18244.8 1034.02   4
   6  -7  -2 6396.28 600.092   1
   6  -7  -2 5546.64 567.861   4
   6  -7  -1 11649.1 818.418   1
   6  -7  -1 10432.4 742.838   4
   6  -7   0 20.9609 81.8076   4
   6  -7   0 78.3320 99.6249   1
   6  -7   1 17279.7 1027.46   1
   6  -7   1 19681.5 971.828   4
   6  -7   2 2900.09 376.012   4
   6  -7   2 3722.56 503.480   1
   6  -7   3 49805.6 1790.29   1
   6  -7   3 49237.5 1484.22   4
   6  -7   4 4532.74 557.647   1
   6  -7   4 4636.00 460.750   4
   6  -7   5 1328.13 245.078   4
   6  -7   5 1201.82 288.117   1
   6  -7   5 1641.16 294.322   3
   6  -7   6 12286.2 946.563   1
   6  -7   7 1394.43 342.646   1
   6  -7   7 332.721 197.021   6
   6  -7   8 5444.54 716.818   6
   6  -7   9 182.397 187.232   6
  -6   6  12 539.755 245.382   2
   6  -6 -11 2355.16 460.319   4
  -6   6  11 1957.42 423.295   2
   6  -6 -10 22.9046 161.243   4
  -6   6  10 404.770 223.495   2
   6  -6  -9 2485.56 436.862   4
  -6   6   9 2230.08 424.576   2
   6  -6  -8 1430.03 340.837   4
  -6   6   8 1063.89 278.678   2
   6  -6  -7 1860.72 361.456   4
  -6   6   7 1582.40 333.400   2
   6  -6  -6 4436.41 529.774   4
   6  -6  -5 271.949 155.446   4
   6  -6  -4 2880.58 409.997   4
   6  -6  -3 10257.5 708.119   1
   6  -6  -3 11599.8 783.768   4
   6  -6  -2 84.3270 121.653   4
   6  -6  -2-50.8384 111.865   1
   6  -6  -1 10356.1 738.916   1
   6  -6  -1 10714.0 714.045   4
   6  -6   0 1603.87 278.659   4
   6  -6   0 1944.85 337.757   1
   6  -6   1 4414.03 509.471   1
   6  -6   1 3185.69 383.458   4
   6  -6   2 13324.2 878.333   1
   6  -6   2 14130.4 779.028   4
   6  -6   3 36.8592 79.8030   4
   6  -6   3 124.767 144.378   1
   6  -6   4-15.3920 98.0493   4
   6  -6   4-42.5838 130.605   1
   6  -6   4 200.462 139.771   3
   6  -6   5 15112.3 985.406   1
   6  -6   5 14852.7 880.760   3
   6  -6   5 16389.4 844.816   4
   6  -6   6 1286.02 304.889   1
   6  -6   6 1371.07 344.269   6
   6  -6   6 1341.98 273.722   3
   6  -6   7 32.6181 155.938   6
   6  -6   8 2102.93 456.446   6
   6  -6   9 2659.01 516.462   6
  -6   5  13-21.9377 165.206   2
  -6   5  12-197.524 173.074   2
   6  -5 -11 11.7407 107.829   4
  -6   5  11 64.2342 215.651   2
   6  -5 -10 3125.74 466.503   4
  -6   5  10 2751.06 469.929   2
   6  -5  -9 241.779 156.822   4
  -6   5   9 10.0029 121.133   2
   6  -5  -8 1660.16 328.112   4
  -6   5   8 1489.97 319.031   2
  -6   5   7 25613.8 1248.62   2
   6  -5  -7 25825.2 1220.91   4
   6  -5  -6 1918.28 334.880   4
   6  -5  -5 54.4491 104.347   4
   6  -5  -4 16035.3 890.905   4
   6  -5  -3 3785.64 426.312   4
   6  -5  -2 4252.25 448.140   1
   6  -5  -2 4359.57 450.244   4
   6  -5  -1 2167.60 316.162   4
   6  -5  -1 1681.96 295.820   1
   6  -5   0 3932.91 454.096   1
   6  -5   0 3619.01 393.435   4
   6  -5   1 38061.0 1243.94   4
   6  -5   1 40020.2 1430.58   1
   6  -5   2 2927.00 345.908   4
   6  -5   2 2664.29 393.982   1
   6  -5   3 21830.2 1094.59   1
   6  -5   3 22671.5 969.005   4
   6  -5   4 19823.4 1067.24   1
   6  -5   4 21544.9 1031.03   3
   6  -5   4 19654.3 901.748   4
   6  -5   5-128.493 99.3878   4
   6  -5   5 190.263 178.424   6
   6  -5   5 103.660 93.0850   3
   6  -5   6 12018.8 819.429   3
   6  -5   6 10453.7 860.590   6
   6  -5   7 843.224 283.058   6
   6  -5   7 1063.11 268.290   3
   6  -5   8 1904.73 424.063   6
   6  -5   9 559.737 254.263   6
   6  -5  10 2703.77 563.537   6
  -6   4  13 14392.5 1159.17   2
  -6   4  12 583.365 272.238   2
  -6   4  11 346.305 193.043   2
   6  -4 -10-189.355 129.735   4
  -6   4  10-135.108 134.612   2
   6  -4  -9 274.506 167.480   4
  -6   4   9 250.331 170.989   2
  -6   4   8 35570.2 1488.17   2
   6  -4  -8 37914.3 1427.80   4
   6  -4  -7 2920.36 407.834   4
   6  -4  -6 27006.7 1150.91   4
   6  -4  -5 75003.8 1871.94   4
   6  -4  -4 2030.67 309.105   4
   6  -4  -3 55862.8 1534.30   4
   6  -4  -2 1119.74 235.269   4
   6  -4  -1 1307.24 237.129   4
   6  -4   0 13488.8 724.892   4
   6  -4   1 21011.9 899.261   4
   6  -4   2 77482.0 1732.79   4
   6  -4   3 31498.3 1208.88   3
   6  -4   3 32750.6 1147.51   4
   6  -4   4 5947.80 543.881   3
   6  -4   4 5178.83 539.635   6
   6  -4   4 7357.35 553.843   4
   6  -4   5 56523.4 1739.32   3
   6  -4   5 55846.0 1834.47   6
   6  -4   6 2884.12 460.932   6
   6  -4   6 2191.70 353.914   3
   6  -4   7 225.552 152.782   6
   6  -4   7 396.585 177.977   3
   6  -4   8 251.607 182.385   6
   6  -4   9-25.0450 148.106   6
   6  -4  10 6976.84 886.422   6
  -6   3  14 12798.7 1111.78   2
  -6   3  13-45.4031 146.302   2
  -6   3  12 4726.10 633.310   2
  -6   3  11 2037.41 406.948   2
  -6   3  10 3710.83 517.724   2
   6  -3 -10 4106.58 469.404   4
   6  -3  -9 478.804 166.301   4
  -6   3   9 744.505 223.658   2
  -6   3   8 20501.3 1106.22   2
  -6   3   8 18973.1 920.422   5
   6  -3  -8 19337.4 953.672   4
  -6   3   7 12636.0 688.253   5
   6  -3  -7 13117.1 767.164   4
  -6   3   6 38817.6 1091.59   5
   6  -3  -6 37809.4 1276.70   4
  -6   3   5 5538.77 372.545   5
   6  -3  -5 4689.63 439.734   4
  -6   3   4 70881.7 1159.75   5
   6  -3  -4 74480.9 1704.09   4
  -6   3   3 12567.7 416.372   5
   6  -3  -3 12123.8 681.946   4
   6  -3  -2 3878.99 381.464   4
   6  -3  -1 13370.5 706.438   4
   6  -3   0 4013.22 388.698   4
   6  -3   1 27549.3 1005.38   4
   6  -3   2 665.293 177.527   4
   6  -3   2 562.608 156.443   3
   6  -3   3 1622.55 260.891   4
   6  -3   3 1415.11 272.650   6
   6  -3   3 1639.94 285.825   3
   6  -3   4 43205.5 1471.88   3
   6  -3   4 43779.5 1517.31   6
   6  -3   5 1109.64 281.329   6
   6  -3   5 962.536 250.317   3
   6  -3   6 11490.8 834.311   3
   6  -3   6 12473.8 932.066   6
   6  -3   7 5490.60 599.818   3
   6  -3   7 5351.78 659.559   6
   6  -3   8 88.1939 122.856   6
   6  -3   8 10.9022 83.5881   3
   6  -3   9 1007.98 337.652   6
   6  -3  10 1201.27 391.579   6
  -6   2  14 5513.48 726.433   2
  -6   2  13 7077.25 786.796   2
  -6   2  12 10212.7 915.991   2
  -6   2  11 5098.03 619.074   2
  -6   2  10 23904.5 1267.42   2
  -6   2  10 22368.2 1153.05   5
   6  -2 -10 24139.3 1033.07   4
   6  -2  -9 316.225 143.801   4
  -6   2   9 236.346 147.188   2
  -6   2   9 53.3045 93.4987   5
   6  -2  -8 1796.14 278.357   4
  -6   2   8 1876.70 329.973   2
  -6   2   8 1883.74 296.628   5
  -6   2   7 6751.12 507.539   5
   6  -2  -7 6662.13 515.228   4
   6  -2  -6 2435.40 305.760   4
  -6   2   6 2486.62 281.900   5
  -6   2   5 105066. 1643.85   5
   6  -2  -5 104313. 1940.26   4
   6  -2  -4 14761.1 721.070   4
   6  -2  -3 5830.88 451.100   4
   6  -2  -2 96273.7 1833.46   4
   6  -2  -1 73.9761 92.4277   4
   6  -2   0 9440.46 579.671   4
   6  -2   1 473.126 156.399   4
   6  -2   1 385.293 117.573   6
   6  -2   2-17.9117 73.5330   4
   6  -2   2 195.072 114.995   6
   6  -2   2 116.362 92.8504   3
   6  -2   3 8320.59 634.517   3
   6  -2   3 8500.24 622.537   6
   6  -2   4 15637.9 913.355   3
   6  -2   4 14194.8 878.687   6
   6  -2   5 21264.9 1113.08   3
   6  -2   5 19771.8 1094.65   6
   6  -2   6 4540.08 539.295   3
   6  -2   6 4259.83 557.428   6
   6  -2   7 31.8098 170.333   6
   6  -2   7 62.0955 152.662   3
   6  -2   8 4861.80 661.030   6
   6  -2   8 4962.78 598.897   3
   6  -2   9 3783.26 614.894   6
   6  -2   9 4194.10 575.993   3
   6  -2  10 613.457 276.277   6
  -6   1  14 14418.6 1149.17   2
  -6   1  13 884.236 282.829   2
  -6   1  12 685.114 244.474   2
  -6   1  12 1168.43 325.151   5
  -6   1  11 15331.9 1038.46   2
  -6   1  11 17807.2 1099.53   5
  -6   1  10 148.085 147.196   2
  -6   1  10 12.7030 97.4845   5
   6  -1  -9 58.3053 77.8620   4
  -6   1   9 266.779 111.012   1
  -6   1   9 67.5074 88.7268   2
  -6   1   9 306.445 159.332   5
  -6   1   8 4856.78 527.753   2
  -6   1   8 4615.70 455.138   5
   6  -1  -8 4578.96 404.359   4
   6  -1  -7 758.255 169.819   4
  -6   1   7 592.113 164.453   5
  -6   1   6 5016.23 409.909   5
   6  -1  -6 4987.60 419.097   4
   6  -1  -5 1652.88 250.368   4
   6  -1  -4 27208.8 941.008   4
   6  -1  -3 12537.7 641.644   4
   6  -1  -2 194.071 102.812   4
   6  -1  -2 235.126 71.2819   6
   6  -1  -1 15768.8 569.117   6
   6  -1  -1 16127.2 743.138   4
   6  -1   0 10579.6 529.326   6
   6  -1   0 10490.4 606.091   4
   6  -1   1 8093.18 577.728   3
   6  -1   1 7432.66 491.569   6
   6  -1   1 7486.11 527.551   4
   6  -1   2 7636.98 584.172   3
   6  -1   2 7813.55 553.370   6
   6  -1   3 14844.7 860.594   3
   6  -1   3 13816.0 799.256   6
   6  -1   4 43751.2 1561.56   3
   6  -1   4 45278.0 1552.24   6
   6  -1   5 2079.38 373.697   6
   6  -1   5 2551.82 403.432   3
   6  -1   6 183.458 152.779   6
   6  -1   6 89.2179 101.230   3
   6  -1   7 2592.15 465.135   6
   6  -1   7 1733.70 354.856   3
   6  -1   8 1106.35 325.468   6
   6  -1   8 1462.45 361.164   3
   6  -1   9 197.688 161.065   3
   6  -1   9 39.3979 154.814   6
   6  -1  10 945.041 356.204   6
  -6   0  15 1007.67 351.199   2
  -6   0  14 1364.89 369.452   2
  -6   0  13 1306.37 347.601   2
  -6   0  13 1230.90 354.994   5
  -6   0  12 3195.71 498.706   2
  -6   0  12 4170.63 579.915   5
  -6   0  11 1146.69 306.882   2
  -6   0  11 352.420 211.075   5
  -6   0  10 2101.41 375.794   2
  -6   0  10 2637.99 403.061   5
  -6   0   9 4651.92 522.008   2
  -6   0   9 5668.48 427.110   1
  -6   0   9 4523.47 488.752   5
   6   0  -9 4304.31 368.423   4
  -6   0   8 7207.49 575.274   5
  -6   0   8 7791.75 633.933   2
  -6   0   8 8232.96 518.260   1
   6   0  -8 7693.68 487.019   4
  -6   0   7 7557.10 548.687   5
   6   0  -7 6952.12 460.280   4
   6   0  -6 10846.8 575.085   4
   6   0  -5 34223.1 1026.12   4
   6   0  -4 9291.44 541.767   4
   6   0  -3 6422.81 229.479   6
   6   0  -3 6400.07 454.971   4
   6   0  -2 62199.7 959.158   6
   6   0  -2 62399.4 1422.09   4
   6   0  -1 15439.3 567.506   6
   6   0  -1 14065.8 693.499   4
   6   0   0 40.6448 66.8414   6
   6   0   0 76.8738 111.342   3
   6   0   0 203.057 116.691   4
   6   0   1 79.0945 78.0299   6
   6   0   1 182.385 132.281   3
   6   0   2 2675.88 330.103   6
   6   0   2 2806.24 368.124   3
   6   0   3 592.438 180.788   6
   6   0   3 717.412 208.122   3
   6   0   4 17.3916 110.972   6
   6   0   4 727.492 225.938   3
   6   0   5 1246.21 287.427   6
   6   0   5 1056.88 271.282   3
   6   0   6 156.847 128.808   6
   6   0   6 263.191 172.381   3
   6   0   7 1585.77 369.428   6
   6   0   7 1800.08 392.884   3
   6   0   8 1475.45 378.242   6
   6   0   8 1354.33 339.731   3
   6   0   9 2921.24 513.919   3
   6   0   9 3122.08 582.031   6
   6   0  10 154.988 159.212   3
   6   0  10 823.374 370.466   6
  -6  -1  15 2686.96 516.884   2
  -6  -1  14 9803.05 978.170   5
  -6  -1  14 9500.61 903.159   2
  -6  -1  13 2486.11 445.028   2
  -6  -1  13 3074.25 525.508   5
  -6  -1  12 655.464 232.539   2
  -6  -1  12 687.223 240.265   5
  -6  -1  11 27137.9 1320.19   2
  -6  -1  11 26278.3 1342.44   5
  -6  -1  10 1145.51 278.023   2
  -6  -1  10 487.812 203.754   5
  -6  -1   9 5816.09 563.990   2
  -6  -1   9 6031.26 458.279   1
  -6  -1   9 4857.89 508.209   5
   6   1  -9 5861.61 405.696   4
  -6  -1   8 4490.34 474.418   2
  -6  -1   8 4435.33 395.197   1
  -6  -1   8 4728.41 470.903   5
   6   1  -8 4949.94 377.760   4
  -6  -1   7 27648.9 976.076   1
   6   1  -7 26900.8 872.732   4
   6   1  -6 15774.3 675.002   4
   6   1  -5 6094.36 427.473   4
   6   1  -4 8512.08 509.700   4
   6   1  -3 26426.1 915.637   4
   6   1  -2 5672.16 441.613   3
   6   1  -2 6109.81 308.057   6
   6   1  -2 6181.86 459.781   4
   6   1  -1 39582.4 1194.80   3
   6   1  -1 38518.0 924.316   6
   6   1   0 14613.1 768.429   3
   6   1   0 15531.1 673.165   6
   6   1   1 26512.3 1089.39   3
   6   1   1 25618.2 954.668   6
   6   1   2 895.375 214.311   6
   6   1   2 949.580 241.237   3
   6   1   3 53094.4 1739.38   3
   6   1   3 55542.0 1657.76   6
   6   1   4 314.680 144.118   6
   6   1   4 30.2232 108.383   3
   6   1   5 1167.58 294.239   6
   6   1   5 1243.02 296.674   3
   6   1   6 4812.19 605.804   3
   6   1   6 4134.54 572.567   6
   6   1   7 4585.85 617.375   3
   6   1   7 4276.22 617.564   6
   6   1   8 3921.39 606.379   3
   6   1   8 5141.10 723.505   6
   6   1   9 374.234 219.470   3
   6   1   9 1068.06 328.356   6
   6   1  10 154.264 170.048   3
   6   1  10 394.411 258.225   6
  -6  -2  15 7.03956 113.891   2
  -6  -2  15 395.742 257.874   5
  -6  -2  14 1530.03 373.389   2
  -6  -2  14 1657.77 413.577   5
  -6  -2  13 620.063 247.958   2
  -6  -2  13 314.453 199.981   5
  -6  -2  12 5731.17 624.693   2
  -6  -2  12 6572.43 720.903   5
  -6  -2  11 1809.66 352.103   2
  -6  -2  11 1938.95 370.923   5
  -6  -2  10 8862.39 701.703   2
  -6  -2  10 9398.85 597.903   1
  -6  -2  10 9591.01 762.900   5
  -6  -2   9 106.175 103.603   1
  -6  -2   9-74.4080 119.088   2
  -6  -2   9 91.4110 90.2164   5
  -6  -2   8 36792.1 1299.49   2
  -6  -2   8 37060.6 1170.74   1
   6   2  -8 38112.9 997.600   4
  -6  -2   7 14145.4 718.706   1
   6   2  -7 13639.1 608.603   4
  -6  -2   6 55288.7 1421.47   1
   6   2  -6 55138.1 1250.96   4
   6   2  -5 11068.2 569.333   4
   6   2  -4 1088.51 186.860   4
   6   2  -4 1592.15 218.794   3
   6   2  -3 14213.5 669.112   3
   6   2  -2 25553.5 934.103   3
   6   2  -1 19097.4 849.313   3
   6   2  -1 20023.4 704.684   6
   6   2   0 6355.33 523.463   3
   6   2   0 7004.21 470.781   6
   6   2   1 4575.96 473.087   3
   6   2   1 3679.51 378.110   6
   6   2   2 55238.7 1725.68   3
   6   2   2 57135.0 1613.04   6
   6   2   3 22.9983 107.503   6
   6   2   3 83.0205 115.119   3
   6   2   4 12386.1 901.109   3
   6   2   4 13876.1 920.718   6
   6   2   5 3398.37 489.973   6
   6   2   5 3273.46 495.766   3
   6   2   6 9568.15 878.778   3
   6   2   6 10844.4 921.915   6
   6   2   7-213.939 174.155   3
   6   2   7 19.5300 117.823   6
   6   2   8 1610.70 412.360   3
   6   2   8 1863.30 456.366   6
   6   2   9 471.283 260.971   3
   6   2   9 479.041 256.953   6
   6   2  10 2750.21 550.970   3
  -6  -3  15 2054.50 420.337   2
  -6  -3  15 1347.31 394.483   5
  -6  -3  14 4507.16 596.810   2
  -6  -3  14 5667.46 748.656   5
  -6  -3  13 419.906 186.651   2
  -6  -3  13 543.398 223.181   5
  -6  -3  12 10536.3 907.062   5
  -6  -3  12 10654.3 837.215   2
  -6  -3  11 2033.56 357.999   2
  -6  -3  11 2018.87 392.835   5
  -6  -3  10 500.624 179.542   2
  -6  -3  10 582.241 180.241   1
  -6  -3  10 429.750 213.788   5
  -6  -3   9-17.0774 86.0749   2
  -6  -3   9 252.157 120.691   1
  -6  -3   8 5194.47 476.388   2
  -6  -3   8 5359.86 468.839   1
  -6  -3   7 11158.9 662.573   2
  -6  -3   7 11942.8 688.281   1
  -6  -3   6 846.411 194.889   1
   6   3  -6 805.403 149.973   3
  -6  -3   5 740.799 203.674   1
   6   3  -5 690.920 142.149   3
  -6  -3   4 68896.4 1646.71   1
   6   3  -4 70947.0 1442.04   3
  -6  -3   3 3595.01 382.344   1
   6   3  -3 3521.44 343.625   3
   6   3  -2 11867.7 661.569   3
   6   3  -1 1158.55 222.712   3
   6   3   0 1673.65 243.334   6
   6   3   0 1470.98 280.190   3
   6   3   1 23783.5 1106.41   3
   6   3   1 23575.9 994.938   6
   6   3   2 17300.1 996.906   3
   6   3   2 17282.6 923.601   6
   6   3   3 12361.6 884.515   3
   6   3   3 12556.6 843.202   6
  -6  -3  -4 30037.6 1102.99   1
   6   3   4 29002.8 1427.20   3
   6   3   4 28762.0 1359.65   6
   6   3   5 4121.02 565.368   3
   6   3   5 4192.18 558.007   6
   6   3   6 6486.01 752.576   3
   6   3   6 6690.39 753.509   6
   6   3   7 237.674 176.357   3
   6   3   7 845.785 290.223   6
   6   3   8 3946.67 631.956   3
   6   3   8 4217.55 670.351   6
   6   3   9 194.948 198.637   3
   6   3   9 201.270 211.624   6
  -6  -4  15 600.083 282.257   5
  -6  -4  14 400.039 199.208   2
  -6  -4  14 795.856 317.439   5
  -6  -4  13 2452.22 423.326   2
  -6  -4  13 2395.18 480.020   5
  -6  -4  12-22.5883 95.4607   2
  -6  -4  12 233.795 169.809   5
  -6  -4  11 582.985 192.884   1
  -6  -4  11 258.407 131.985   2
  -6  -4  11 260.300 181.114   5
  -6  -4  10-11.9793 96.2776   1
  -6  -4  10 90.8731 78.9631   2
  -6  -4   9 14445.4 797.342   2
  -6  -4   9 13977.9 804.442   1
  -6  -4   8 25102.7 998.179   2
  -6  -4   8 24488.6 1041.89   1
  -6  -4   7 23526.5 916.080   2
  -6  -4   7 22315.8 981.850   1
   6   4  -7 23985.8 730.273   3
  -6  -4   6 1555.54 266.617   1
   6   4  -6 1457.25 192.113   3
  -6  -4   5 32958.8 1171.18   1
   6   4  -5 32775.3 955.113   3
  -6  -4   4 14503.2 773.391   1
   6   4  -4 13232.8 641.242   3
  -6  -4   3 4822.37 451.663   1
   6   4  -3 4457.20 398.744   3
   6   4  -2 15.5362 99.2625   3
  -6  -4   2 164.912 94.4714   1
  -6  -4   1 12355.1 717.054   1
   6   4  -1 11316.0 705.154   3
  -6  -4   0 2562.38 334.714   1
   6   4   0 1955.55 311.838   3
  -6  -4  -1 2862.70 349.452   1
   6   4   1 3012.59 417.432   3
  -6  -4  -2 38233.5 1261.59   1
   6   4   2 41512.3 1588.43   3
  -6  -4  -3 7120.71 545.829   1
   6   4   3 6437.45 664.333   3
   6   4   3 6728.36 643.406   6
  -6  -4  -4 0.99392 75.8899   1
   6   4   4-214.892 163.010   3
   6   4   5 28709.2 1551.92   3
   6   4   5 28979.1 1499.84   6
   6   4   6 55.3514 131.749   3
   6   4   6 129.229 166.563   6
   6   4   7-52.1462 205.536   3
   6   4   7-292.669 196.748   6
   6   4   8 1661.77 434.087   3
   6   4   8 1479.70 417.043   6
   6   4   9-385.653 260.642   3
  -6  -5  14 9292.69 965.792   5
  -6  -5  13 178.843 208.317   5
  -6  -5  12 152.650 154.855   5
  -6  -5  11 1278.10 330.045   5
  -6  -5  11 1366.35 269.730   1
  -6  -5  10 10413.7 679.992   2
  -6  -5  10 11025.9 770.299   1
  -6  -5   9 3925.76 401.220   2
  -6  -5   9 3366.93 419.702   1
  -6  -5   8 289.555 119.452   2
  -6  -5   8 475.326 170.051   1
  -6  -5   7 61292.0 1397.75   2
  -6  -5   7 63448.5 1742.53   1
  -6  -5   6 22079.8 1015.96   1
   6   5  -6 25301.1 812.017   3
  -6  -5   5 487.867 179.121   1
   6   5  -5 504.871 122.945   3
  -6  -5   4 72522.6 1806.00   1
   6   5  -4 70303.2 1543.50   3
  -6  -5   3 189.782 112.078   1
   6   5  -3 199.969 112.972   3
  -6  -5   2 10826.7 695.692   1
   6   5  -2 10207.6 661.143   3
  -6  -5   1 109.973 107.908   1
   6   5  -1 421.874 166.637   3
   6   5   0 3050.01 409.371   3
  -6  -5   0 2586.27 348.200   1
  -6  -5  -1 36571.3 1271.69   1
   6   5   1 33737.0 1417.36   3
  -6  -5  -2 2661.38 352.537   1
   6   5   2 2601.17 429.086   3
  -6  -5  -3 1954.89 307.180   1
   6   5   3 2022.21 394.779   3
   6   5   4 13358.7 1047.99   3
   6   5   5-122.291 141.889   3
   6   5   6-40.1898 116.734   3
   6   5   7 1661.45 424.399   3
   6   5   8 308.385 216.941   3
  -6  -6  14 1537.19 415.483   5
  -6  -6  13 20672.2 1372.19   5
  -6  -6  12 674.915 238.590   5
  -6  -6  11-54.0962 104.200   1
  -6  -6  10 521.973 201.828   1
  -6  -6   9 7561.80 654.391   1
  -6  -6   8 17819.2 985.911   1
  -6  -6   7 4698.68 497.699   1
  -6  -6   6 2621.03 381.967   1
  -6  -6   5 35081.3 1330.06   1
   6   6  -5 36042.9 1085.02   3
  -6  -6   4 7946.80 632.423   1
   6   6  -4 8640.06 567.950   3
  -6  -6   3 11947.4 770.901   1
   6   6  -3 13705.0 760.505   3
  -6  -6   2 5143.60 503.085   1
   6   6  -2 5109.36 491.538   3
  -6  -6   1 6646.97 571.337   1
   6   6  -1 6436.63 583.706   3
  -6  -6   0 373.876 154.177   1
   6   6   0 953.945 240.801   3
  -6  -6  -1 14437.8 833.121   1
   6   6   1 15743.0 1006.68   3
  -6  -6  -2 6538.76 565.011   1
   6   6   2 7125.08 722.238   3
  -6  -6  -3 20417.5 989.702   1
   6   6   3 22147.0 1323.21   3
   6   6   4 2490.62 477.324   3
   6   6   5 31839.4 1755.09   3
   6   6   6 1051.90 332.612   3
   6   6   7-216.785 203.338   3
  -6  -7  14 11052.9 1061.12   5
  -6  -7  13 6176.99 761.894   5
  -6  -7  12-9.01456 95.6631   1
  -6  -7  12 181.432 198.892   5
  -6  -7  11 14825.2 1009.45   1
  -6  -7  10 226.436 196.721   1
  -6  -7   9 132.219 145.027   1
  -6  -7   8 23592.7 1196.22   1
  -6  -7   7 692.730 215.662   1
  -6  -7   6 50069.6 1685.27   1
  -6  -7   5 33039.9 1356.42   1
   6   7  -5 32390.4 1079.35   3
  -6  -7   4 32559.9 1343.32   1
   6   7  -4 33553.0 1179.80   3
  -6  -7   3 31422.1 1308.24   1
   6   7  -3 32222.7 1233.48   3
  -6  -7   2 272.411 145.232   1
   6   7  -2 336.531 159.806   3
  -6  -7   1 15420.0 909.087   1
   6   7  -1 16430.2 975.762   3
  -6  -7   0 9083.78 703.760   1
   6   7   0 7756.14 713.278   3
  -6  -7  -1 154.099 97.0763   1
   6   7   1 437.592 212.222   3
  -6  -7  -2 3850.89 462.688   1
   6   7   2 3627.47 535.405   3
   6   7   3 7792.02 820.603   3
   6   7   4 13363.9 1135.50   3
   6   7   5 424.788 238.677   3
   6   7   6 2132.76 515.753   3
   6   7   7 3494.79 677.937   3
  -6  -8  13 1422.38 391.002   5
  -6  -8  12 5905.82 687.979   1
  -6  -8  11 6989.14 741.042   1
  -6  -8  10 8322.47 780.404   1
  -6  -8   9 2238.35 404.996   1
  -6  -8   8 419.033 199.844   1
  -6  -8   7 1029.73 269.760   1
  -6  -8   6 2035.62 370.605   1
  -6  -8   5 16484.9 1015.38   1
  -6  -8   4 1489.32 321.888   1
   6   8  -4 997.964 229.811   3
  -6  -8   3 345.104 180.074   1
   6   8  -3 207.930 139.196   3
  -6  -8   2 13168.1 888.661   1
   6   8  -2 11998.8 833.207   3
  -6  -8   1 1204.51 278.021   1
   6   8  -1 1674.52 340.812   3
  -6  -8   0 138.881 148.085   1
   6   8   0-170.514 138.675   3
  -6  -8  -1 4333.08 512.128   1
   6   8   1 3967.17 570.268   3
  -6  -8  -2-54.6737 101.939   1
   6   8   2-117.137 154.568   3
   6   8   3 160.895 189.145   3
   6   8   4 3195.20 590.763   3
   6   8   5 588.684 280.428   3
   6   8   6-133.167 141.784   3
  -6  -9  13 570.504 265.038   5
  -6  -9  12 1015.55 316.398   1
  -6  -9  11 5024.37 658.347   1
  -6  -9  10 14.7765 188.601   1
  -6  -9   9 969.220 290.728   1
  -6  -9   8 72.8221 126.865   1
  -6  -9   7-99.4063 176.704   1
  -6  -9   6-92.7406 116.489   1
  -6  -9   5 3845.74 527.203   1
  -6  -9   4 973.541 281.768   1
  -6  -9   3 2054.54 372.529   1
   6   9  -3 2477.46 384.059   3
  -6  -9   2 474.140 184.308   1
   6   9  -2 261.785 156.199   3
  -6  -9   1 605.118 209.904   1
   6   9  -1 1473.94 326.648   3
  -6  -9   0 1613.90 337.401   1
   6   9   0 1688.73 366.074   3
  -6  -9  -1 154.981 134.635   1
   6   9   1 389.710 248.626   3
   6   9   2 673.035 283.239   3
   6   9   3 3437.06 611.385   3
   6   9   4 1338.84 400.555   3
   6   9   5 510.679 278.978   3
  -6 -10  12 2360.79 485.789   1
  -6 -10  11 67.7429 170.485   1
  -6 -10  10 3969.13 602.227   1
  -6 -10   9 139.070 152.403   1
  -6 -10   8 1104.88 336.981   1
  -6 -10   7 4549.47 625.028   1
  -6 -10   6 3313.60 519.540   1
  -6 -10   5 7230.09 759.600   1
  -6 -10   4 5047.75 630.441   1
  -6 -10   3 9.02133 110.926   1
  -6 -10   2 15888.5 1088.22   1
   6  10  -2 17238.2 1102.15   3
   6  10  -1 4645.81 608.992   3
  -6 -10   1 4499.49 591.096   1
   6  10   0 4367.39 614.068   3
  -6 -10   0 3428.67 508.809   1
   6  10   1 961.670 324.653   3
  -6 -10  -1 689.295 247.884   1
   6  10   2 17905.6 1348.51   3
   6  10   3 1633.77 442.630   3
   6  10   4 3179.49 614.515   3
  -6 -11  12 618.778 308.678   1
  -6 -11  11 3211.33 589.150   1
  -6 -11  10-110.350 163.966   1
  -6 -11   9 4228.98 647.583   1
  -6 -11   8 3502.06 567.616   1
  -6 -11   7 13909.6 1124.09   1
  -6 -11   6 2863.89 511.192   1
  -6 -11   5 405.282 236.196   1
  -6 -11   4 1062.71 324.160   1
  -6 -11   3 1977.46 432.648   1
   6  11  -2 4100.59 568.461   3
  -6 -11   2 2198.82 442.337   1
   6  11  -1 2286.91 455.904   3
  -6 -11   1 2981.72 501.545   1
   6  11   0 549.432 273.043   3
  -6 -11   0 326.153 214.712   1
   6  11   1 3965.22 636.634   3
   6  11   2 4324.43 696.415   3
   6  11   3 1214.27 404.188   3
  -6 -12  10 648.064 315.032   1
  -6 -12   9 3679.91 624.413   1
  -6 -12   8 1694.70 446.197   1
  -6 -12   7 5220.55 722.520   1
  -6 -12   6 580.601 262.844   1
  -6 -12   5 17220.4 1287.64   1
  -6 -12   4 156.328 170.188   1
  -6 -12   3 6325.54 784.428   1
  -6 -12   2 50.7478 152.437   1
  -6 -12   1-453.291 230.465   1
   6  12   0 321.621 197.405   3
  -6 -12   0 115.639 141.021   1
   6  12   1 4208.83 680.227   3
   6  12   2 3622.11 662.122   3
  -6 -13   8 1781.38 480.992   1
  -6 -13   7 1909.32 493.290   1
  -6 -13   6 666.507 318.339   1
  -6 -13   5 4355.99 688.399   1
  -6 -13   4 1929.45 462.032   1
  -6 -13   3 68.3268 170.124   1
  -6 -13   2 867.384 318.975   1
  -6 -13   1-50.5803 169.389   1
   7 -13  -3 2643.91 560.192   4
   7 -13  -3 2712.82 512.076   1
   7 -13  -2 501.973 276.049   4
   7 -13  -2 416.586 241.331   1
   7 -13  -1 163.867 169.402   4
   7 -13  -1 538.102 244.472   1
   7 -13   0 2623.87 515.949   4
   7 -13   0 3414.71 605.104   1
   7 -13   1 320.520 201.113   4
   7 -13   1-594.135 289.888   1
   7 -13   2 6893.31 767.434   4
   7 -12  -6 4904.17 752.682   4
   7 -12  -5 4098.51 683.397   4
   7 -12  -4 4088.47 670.255   4
   7 -12  -4 3552.62 567.061   1
   7 -12  -3 3302.59 579.732   4
   7 -12  -3 3760.69 604.497   1
   7 -12  -2 120.777 173.373   4
   7 -12  -2 252.796 209.192   1
   7 -12  -1 354.893 217.360   4
   7 -12  -1 652.956 268.118   1
   7 -12   0 7608.16 865.784   1
   7 -12   0 5702.57 700.260   4
   7 -12   1 5192.70 661.692   4
   7 -12   1 7380.06 866.693   1
   7 -12   2 274.816 167.948   4
   7 -12   2 94.5690 239.654   1
   7 -12   3 329.864 274.063   1
   7 -12   4 2962.10 574.813   1
  -7  11   9 379.457 252.940   2
  -7  11   8 438.914 233.915   2
   7 -11  -7 104.223 168.539   4
  -7  11   7 18.9036 135.234   2
   7 -11  -6 2603.94 520.808   4
  -7  11   6 2829.82 505.010   2
   7 -11  -5 4172.22 640.537   4
  -7  11   5 4478.01 601.560   2
   7 -11  -4 3843.75 617.077   4
   7 -11  -4 3554.81 535.752   1
   7 -11  -3 39.5485 124.031   4
   7 -11  -3 15.8396 138.843   1
   7 -11  -2 2061.96 428.142   4
   7 -11  -2 1524.04 388.304   1
   7 -11  -1 2607.41 470.613   4
   7 -11  -1 2521.07 498.494   1
   7 -11   0 209.006 155.859   4
   7 -11   0 371.473 252.495   1
   7 -11   1 3974.72 563.354   4
   7 -11   1 3352.34 571.785   1
   7 -11   2 2161.33 399.383   4
   7 -11   2 4240.52 646.537   1
   7 -11   3 822.838 251.190   4
   7 -11   3 1068.11 357.571   1
   7 -11   4 1962.29 448.819   1
   7 -11   5 147.543 183.734   1
   7 -11   6 21.4771 152.423   1
   7 -10  -9-710.720 304.058   4
  -7  10   9 99.4717 142.948   2
   7 -10  -8 1073.59 342.719   4
  -7  10   8 1052.50 314.759   2
   7 -10  -7 361.619 247.121   4
  -7  10   7 346.574 189.650   2
   7 -10  -6 173.944 189.979   4
  -7  10   6-25.0501 161.491   2
   7 -10  -5 2779.44 511.814   4
   7 -10  -5 2572.56 436.464   1
   7 -10  -4-12.1127 168.066   4
   7 -10  -4 2.92722 117.976   1
   7 -10  -3 561.180 223.214   4
   7 -10  -3 375.653 162.400   1
   7 -10  -2 1698.89 379.854   4
   7 -10  -2 2568.01 459.588   1
   7 -10  -1-119.963 149.893   4
   7 -10  -1 225.431 195.867   1
   7 -10   0 9805.06 908.001   1
   7 -10   0 9641.95 824.631   4
   7 -10   1 14.2529 95.7522   4
   7 -10   1-64.3268 153.502   1
   7 -10   2 1951.01 357.381   4
   7 -10   2 2310.99 470.264   1
   7 -10   3 6240.51 755.517   1
   7 -10   3 5329.45 573.348   4
   7 -10   4 3004.55 551.570   1
   7 -10   5 549.996 260.790   1
   7 -10   6 571.794 280.774   1
   7 -10   7-87.4283 181.026   1
   7  -9 -11 548.676 218.030   4
   7  -9 -10 506.646 261.863   4
  -7   9  10 393.633 204.932   2
   7  -9  -9 3817.99 628.299   4
  -7   9   9 3406.95 558.305   2
   7  -9  -8 364.939 277.440   4
  -7   9   8 389.148 243.434   2
   7  -9  -7 3851.07 606.609   4
  -7   9   7 3173.12 513.811   2
   7  -9  -6 885.898 293.186   4
  -7   9   6 587.753 251.729   2
   7  -9  -5 3863.63 580.142   4
   7  -9  -4 3785.35 545.565   4
   7  -9  -4 4162.03 538.466   1
   7  -9  -3 60.8673 135.187   4
   7  -9  -3 314.443 186.209   1
   7  -9  -2 502.617 227.495   4
   7  -9  -2 732.870 297.182   1
   7  -9  -1 15504.0 1084.45   1
   7  -9  -1 15729.0 1032.45   4
   7  -9   0 589.386 236.970   4
   7  -9   0 105.685 153.847   1
   7  -9   1 13733.4 1046.11   1
   7  -9   1 10739.1 812.601   4
   7  -9   2 2647.85 405.069   4
   7  -9   2 2556.27 466.115   1
   7  -9   3 2898.99 412.257   4
   7  -9   3 2582.70 469.323   1
   7  -9   4 160.585 119.161   4
   7  -9   4 10.8416 123.195   1
   7  -9   5 374.438 248.736   1
   7  -9   6 7195.40 812.897   1
   7  -9   7 1127.35 341.820   1
   7  -9   7 1039.91 382.131   6
   7  -8 -11 1090.09 354.319   4
  -7   8  11 1838.04 437.886   2
   7  -8 -10 4880.06 681.922   4
  -7   8  10 5345.40 706.771   2
   7  -8  -9 498.794 243.404   4
  -7   8   9 285.155 243.958   2
   7  -8  -8 2020.16 442.471   4
  -7   8   8 1469.66 365.249   2
  -7   8   7 10320.1 898.218   2
   7  -8  -7 9790.51 894.647   4
   7  -8  -6 700.434 258.579   4
   7  -8  -5 5029.81 621.598   4
   7  -8  -4 94.4158 167.127   4
   7  -8  -4 105.322 118.688   1
   7  -8  -3 5484.43 605.271   1
   7  -8  -3 4895.81 579.101   4
   7  -8  -2 7563.09 719.465   1
   7  -8  -2 7804.02 712.455   4
   7  -8  -1 20423.8 1187.37   1
   7  -8  -1 19686.6 1102.83   4
   7  -8   0 24052.7 1308.65   1
   7  -8   0 23719.6 1175.83   4
   7  -8   1 4797.48 602.061   1
   7  -8   1 4484.49 518.249   4
   7  -8   2 16885.7 1120.56   1
   7  -8   2 15913.1 937.190   4
   7  -8   3 17734.9 1169.65   1
   7  -8   3 17607.6 978.044   4
   7  -8   4 148.727 123.988   4
   7  -8   4 113.234 176.606   1
   7  -8   5 764.879 298.787   1
   7  -8   5 741.001 216.447   3
   7  -8   6 383.152 212.638   1
   7  -8   7 485.735 229.027   6
   7  -8   8 9192.90 956.390   6
  -7   7  12-96.0304 211.497   2
   7  -7 -11 2518.62 483.193   4
  -7   7  11 2570.77 494.233   2
   7  -7 -10 67.4190 112.977   4
  -7   7  10 459.082 253.236   2
  -7   7   9 11547.0 977.251   2
   7  -7  -9 10468.7 925.676   4
  -7   7   8 21058.2 1281.60   2
   7  -7  -8 18697.8 1208.85   4
  -7   7   7 11080.6 910.121   2
   7  -7  -7 9986.63 867.023   4
   7  -7  -6 14765.4 1023.49   4
   7  -7  -5 5025.82 590.182   4
   7  -7  -4 17041.7 1044.37   4
   7  -7  -3 556.467 231.847   4
   7  -7  -3 317.525 159.258   1
   7  -7  -2 6926.66 666.527   1
   7  -7  -2 6798.17 639.909   4
   7  -7  -1 15731.9 1005.47   1
   7  -7  -1 13148.1 859.287   4
   7  -7   0 9355.17 796.856   1
   7  -7   0 8203.05 670.721   4
   7  -7   1 6076.23 655.208   1
   7  -7   1 6032.15 568.848   4
   7  -7   2 40400.3 1674.17   1
   7  -7   2 42857.9 1482.45   4
   7  -7   3 1795.68 321.894   4
   7  -7   3 1692.84 371.806   1
   7  -7   4 11566.9 930.121   1
   7  -7   4 13497.7 886.226   3
   7  -7   4 12877.4 812.568   4
   7  -7   5 789.720 263.092   1
   7  -7   5 1134.87 267.987   3
   7  -7   6 3274.28 524.999   6
   7  -7   7 1550.77 390.121   6
   7  -7   8 2529.51 519.683   6
  -7   6  12-54.0619 116.692   2
   7  -6 -11-67.3796 134.853   4
  -7   6  11 180.827 199.164   2
   7  -6 -10 1591.55 368.528   4
  -7   6  10 1519.86 370.562   2
   7  -6  -9 1091.80 302.744   4
  -7   6   9 1314.99 366.736   2
   7  -6  -8 1357.10 325.071   4
  -7   6   8 1218.00 315.868   2
   7  -6  -7 30903.8 1440.64   4
   7  -6  -6 465.688 209.190   4
   7  -6  -5 4435.35 528.484   4
   7  -6  -4 12671.7 857.231   4
   7  -6  -3-30.2393 115.139   4
   7  -6  -2 2580.62 383.053   4
   7  -6  -1 2018.75 327.657   4
   7  -6  -1 1920.27 353.701   1
   7  -6   0 243.455 115.743   4
   7  -6   0 277.408 137.325   1
   7  -6   1 68601.1 2063.35   1
   7  -6   1 67443.5 1813.02   4
   7  -6   2 680.324 208.425   4
   7  -6   2 462.718 225.074   1
   7  -6   3 11990.3 901.210   1
   7  -6   3 11077.7 739.243   4
   7  -6   4 8596.33 706.212   3
   7  -6   4 8981.30 669.510   4
   7  -6   5 1682.42 301.045   4
   7  -6   5 2193.77 408.199   6
   7  -6   5 1263.45 289.846   3
   7  -6   6 231.490 168.548   6
   7  -6   6 678.321 222.070   3
   7  -6   7 701.908 266.888   6
   7  -6   8 463.781 230.342   6
   7  -6   9 134.161 175.389   6
  -7   5  13 3764.18 620.694   2
  -7   5  12 266.677 215.289   2
   7  -5 -11 285.196 167.459   4
  -7   5  11 841.332 324.596   2
   7  -5 -10 111.365 119.505   4
  -7   5  10 380.096 250.599   2
   7  -5  -9 851.494 270.932   4
  -7   5   9 518.097 234.722   2
  -7   5   8 16835.7 1092.57   2
   7  -5  -8 18241.2 1073.19   4
   7  -5  -7 215.446 145.439   4
   7  -5  -6 1328.43 288.754   4
   7  -5  -5 43517.5 1547.50   4
   7  -5  -4 12909.7 822.228   4
   7  -5  -3 566.315 199.212   4
   7  -5  -2 17212.4 923.159   4
   7  -5  -1 42.0950 74.2647   4
   7  -5   0 5696.58 522.244   4
   7  -5   1 2136.86 322.678   4
   7  -5   2 6791.76 565.615   4
   7  -5   3 643.244 185.895   4
   7  -5   3 744.923 215.558   3
   7  -5   4 372.028 148.507   4
   7  -5   4 338.630 177.011   6
   7  -5   4 562.741 198.639   3
   7  -5   5 5079.70 562.900   3
   7  -5   5 5908.31 650.761   6
   7  -5   6 815.610 272.533   6
   7  -5   6 986.254 259.499   3
   7  -5   7 672.677 223.026   3
   7  -5   7 248.624 187.215   6
   7  -5   8 103.566 145.241   6
   7  -5   9 227.228 175.034   6
  -7   4  13 766.348 300.165   2
  -7   4  12 571.095 251.697   2
  -7   4  11 5700.03 696.597   2
   7  -4 -10 27.0699 120.815   4
  -7   4  10 329.072 206.919   2
  -7   4   9 5731.46 647.633   2
   7  -4  -9 6514.66 623.185   4
  -7   4   8 5334.45 607.140   2
   7  -4  -8 4473.39 500.633   4
   7  -4  -7 23490.6 1118.40   4
   7  -4  -6 70.2682 86.9577   4
   7  -4  -5 5161.94 513.682   4
   7  -4  -4 8789.65 649.928   4
   7  -4  -3 21921.2 1011.25   4
   7  -4  -2 3313.24 398.723   4
   7  -4  -1 7315.12 573.157   4
   7  -4   0 1831.34 295.885   4
   7  -4   1 33814.8 1236.34   4
   7  -4   2 1039.52 225.057   4
   7  -4   3 460.470 180.349   4
   7  -4   3 479.357 188.181   6
   7  -4   3 495.958 194.535   3
   7  -4   4 4492.94 509.010   3
   7  -4   4 4957.57 547.637   6
   7  -4   4 4531.03 477.340   4
   7  -4   5 13600.5 917.633   3
   7  -4   5 11770.1 898.762   6
   7  -4   6 2227.10 431.262   6
   7  -4   6 1848.23 357.675   3
   7  -4   7 3156.88 525.223   6
   7  -4   7 4262.14 552.708   3
   7  -4   8 1140.24 364.238   6
   7  -4   9 12821.4 1171.93   6
  -7   3  14 2158.49 503.915   2
  -7   3  13 2803.29 517.720   2
  -7   3  12 8513.89 869.675   2
  -7   3  11 77.2737 158.988   2
   7  -3 -10 212.143 133.362   4
  -7   3  10 633.411 240.280   2
   7  -3  -9 3019.09 405.002   4
  -7   3   9 2658.02 440.248   2
  -7   3   9 2426.47 358.281   5
  -7   3   8 14232.9 963.764   2
  -7   3   8 15296.8 825.987   5
   7  -3  -8 14758.7 852.862   4
   7  -3  -7 532.131 175.450   4
  -7   3   7 855.929 193.484   5
  -7   3   6 6960.61 464.364   5
   7  -3  -6 6129.66 534.907   4
  -7   3   5 24044.1 775.190   5
   7  -3  -5 24853.4 1055.56   4
  -7   3   4 32387.9 797.023   5
   7  -3  -4 33364.9 1201.61   4
   7  -3  -3 6.74887 92.8994   4
   7  -3  -2 216.991 123.690   4
   7  -3  -1 16059.5 832.952   4
   7  -3   0 47023.8 1423.84   4
   7  -3   1 12193.1 695.883   6
   7  -3   1 13849.9 783.660   4
   7  -3   2 35578.4 1342.69   3
   7  -3   2 37151.4 1288.41   6
   7  -3   2 37504.5 1300.49   4
   7  -3   3 12792.8 833.678   3
   7  -3   3 13005.1 825.833   6
   7  -3   3 13818.7 808.272   4
   7  -3   4 4801.96 536.318   6
   7  -3   4 3471.96 460.258   3
   7  -3   5 7336.36 689.994   3
   7  -3   5 6709.73 679.960   6
   7  -3   6 10979.8 880.645   3
   7  -3   6 12218.9 973.711   6
   7  -3   7 436.924 231.797   6
   7  -3   7 643.052 259.116   3
   7  -3   8 2540.41 509.935   6
   7  -3   8 2939.08 494.920   3
   7  -3   9 12275.3 1165.20   6
  -7   2  14 9752.97 977.236   2
  -7   2  13-91.0556 172.560   2
  -7   2  12 500.761 228.178   2
  -7   2  11 2508.78 445.186   2
  -7   2  11 2830.31 446.134   5
  -7   2  10 11313.1 906.275   2
  -7   2  10 11868.0 845.077   5
   7  -2 -10 12250.3 759.878   4
  -7   2   9 5345.77 612.855   2
  -7   2   9 5828.71 552.068   5
   7  -2  -9 6768.01 555.806   4
  -7   2   8 10585.5 690.902   5
   7  -2  -8 10615.3 682.505   4
  -7   2   7 3101.96 348.411   5
   7  -2  -7 3656.09 400.821   4
  -7   2   6 49668.9 1268.04   5
   7  -2  -6 50418.1 1457.06   4
   7  -2  -5 3778.80 401.146   4
   7  -2  -4 52399.7 1453.51   4
   7  -2  -3 9877.40 642.642   4
   7  -2  -2 29893.0 1102.62   4
   7  -2  -1 7464.56 445.088   6
   7  -2  -1 7346.09 548.889   4
   7  -2   0 93315.0 1720.10   6
   7  -2   0 87136.8 1916.14   4
   7  -2   1 14176.3 826.124   3
   7  -2   1 15778.7 776.477   6
   7  -2   1 13843.7 776.720   4
   7  -2   2 10009.5 722.109   3
   7  -2   2 9387.05 646.312   6
   7  -2   2 10819.1 704.492   4
   7  -2   3 26757.8 1220.71   3
   7  -2   3 24880.0 1138.27   6
   7  -2   4 4720.17 540.857   3
   7  -2   4 5310.56 571.128   6
   7  -2   5 2967.80 452.265   6
   7  -2   5 2277.36 388.627   3
   7  -2   6 317.722 212.257   6
   7  -2   6 52.8645 132.732   3
   7  -2   7 288.003 225.511   6
   7  -2   7-366.731 193.263   3
   7  -2   8 14510.0 1110.17   3
   7  -2   8 17115.8 1294.97   6
   7  -2   9 1120.25 372.848   6
  -7   1  14-119.036 174.487   2
  -7   1  13 6048.70 742.391   2
  -7   1  12 2771.64 484.121   2
  -7   1  12 2083.29 411.192   5
  -7   1  11 11385.4 925.712   2
  -7   1  11 11738.2 899.735   5
  -7   1  10 12114.7 919.924   2
  -7   1  10 12103.8 853.584   5
   7  -1 -10 13380.1 739.159   4
  -7   1   9 19304.1 1110.67   2
  -7   1   9 18196.8 980.636   5
   7  -1  -9 21037.8 919.003   4
  -7   1   8 5496.68 503.818   5
   7  -1  -8 6426.97 507.326   4
  -7   1   7 2722.27 340.692   5
   7  -1  -7 2604.91 327.119   4
   7  -1  -6 13962.5 731.711   4
   7  -1  -5 6394.57 503.155   4
   7  -1  -4 87.1935 111.836   4
   7  -1  -3 154.329 100.513   4
   7  -1  -3 92.8455 44.0044   6
   7  -1  -2 46.5898 99.6753   4
   7  -1  -2 56.3178 45.8217   6
   7  -1  -1 39146.9 998.467   6
   7  -1  -1 39189.6 1263.17   4
   7  -1   0 6607.17 555.538   3
   7  -1   0 6657.81 460.257   6
   7  -1   0 7253.85 555.737   4
   7  -1   1 9406.44 677.130   3
   7  -1   1 9807.80 611.562   6
   7  -1   1 8602.06 610.973   4
   7  -1   2 25914.6 1163.90   3
   7  -1   2 28345.8 1129.90   6
   7  -1   3 1061.32 257.788   6
   7  -1   3 1211.07 275.668   3
   7  -1   4 6505.80 646.410   3
   7  -1   4 6457.44 632.096   6
   7  -1   5 1371.89 318.076   6
   7  -1   5 1487.22 329.781   3
   7  -1   6 1282.97 346.586   6
   7  -1   6 1040.03 311.911   3
   7  -1   7 756.133 285.447   6
   7  -1   7 442.022 216.089   3
   7  -1   8 528.411 253.444   6
   7  -1   8 499.674 227.649   3
   7  -1   9 8443.23 909.564   3
   7  -1   9 9964.32 1052.07   6
  -7   0  15 947.109 338.297   2
  -7   0  14 527.470 269.551   2
  -7   0  14 852.253 296.374   5
  -7   0  13 678.948 238.831   2
  -7   0  13 737.695 281.660   5
  -7   0  12 310.779 194.301   2
  -7   0  12 115.643 141.934   5
  -7   0  11 3030.20 465.029   2
  -7   0  11 3731.38 523.801   5
  -7   0  10 11838.5 891.458   2
  -7   0  10 12497.6 874.634   5
   7   0  -9 1058.02 206.410   4
  -7   0   9 1162.20 219.913   1
  -7   0   9 962.974 278.505   2
  -7   0   9 553.195 188.881   5
   7   0  -8 79.7501 77.7970   4
  -7   0   8 201.735 88.5441   5
   7   0  -7 21777.1 887.038   4
   7   0  -6 411.206 136.320   4
   7   0  -5 9808.18 601.384   4
   7   0  -4 12131.9 670.999   4
   7   0  -3 22387.5 517.946   6
   7   0  -3 22154.7 919.155   4
   7   0  -2 4687.87 300.301   6
   7   0  -2 4108.68 405.571   4
   7   0  -1-34.1765 74.5285   4
   7   0  -1 44.6287 51.2643   6
   7   0  -1 41.7361 92.4989   3
   7   0   0 24015.4 1051.58   3
   7   0   0 22502.7 850.020   6
   7   0   1 838.869 196.224   6
   7   0   1 1111.49 249.543   3
   7   0   2 2448.84 345.003   6
   7   0   2 2189.43 349.412   3
   7   0   3-76.4648 102.442   6
   7   0   3 32.2181 110.720   3
   7   0   4 189.698 153.939   6
   7   0   4 154.817 98.3148   3
   7   0   5 7887.41 777.653   3
   7   0   5 7451.92 734.829   6
   7   0   6 188.647 199.242   6
   7   0   6-14.1590 120.042   3
   7   0   7 2109.95 447.880   6
   7   0   7 1200.21 349.736   3
   7   0   8 13044.6 1115.45   3
   7   0   8 13438.3 1169.37   6
   7   0   9 1317.51 371.950   3
   7   0   9 1342.76 451.216   6
  -7  -1  15 1101.47 348.155   2
  -7  -1  15 662.217 276.211   5
  -7  -1  14 188.919 166.861   2
  -7  -1  14-3.06861 140.198   5
  -7  -1  13 298.463 185.638   2
  -7  -1  13 648.858 262.227   5
  -7  -1  12 883.025 271.135   2
  -7  -1  12 233.108 167.688   5
  -7  -1  11 9261.16 797.656   2
  -7  -1  11 10557.2 864.539   5
  -7  -1  10 699.402 186.117   1
  -7  -1  10 630.274 242.950   2
  -7  -1  10 801.612 249.042   5
  -7  -1   9 7897.02 673.233   2
  -7  -1   9 7675.43 562.826   1
  -7  -1   9 8755.28 705.018   5
   7   1  -9 8949.15 547.194   4
  -7  -1   8 8212.67 583.173   1
   7   1  -8 8526.24 543.383   4
   7   1  -7 5946.20 453.102   4
   7   1  -6 28765.0 1004.87   4
   7   1  -5 70.4303 85.6285   4
   7   1  -4 4356.02 405.090   4
   7   1  -3 6480.68 505.900   3
   7   1  -3 6315.47 494.826   4
   7   1  -2 6298.05 511.053   3
   7   1  -2 5231.04 321.361   6
   7   1  -1 87638.7 1947.09   3
   7   1  -1 88272.4 1541.67   6
   7   1   0 6827.81 574.264   3
   7   1   0 7133.56 497.000   6
   7   1   1 47152.1 1569.16   3
   7   1   1 51020.6 1445.78   6
   7   1   2 115066. 2576.90   3
   7   1   2 116255. 2367.59   6
   7   1   3 10615.0 836.486   3
   7   1   3 11594.3 807.679   6
   7   1   4 7426.37 741.995   3
   7   1   4 7477.50 690.052   6
   7   1   5 1756.60 373.314   6
   7   1   5 2520.06 472.260   3
   7   1   6 49.7503 172.563   6
   7   1   6-307.313 187.535   3
   7   1   7 6669.43 801.661   3
   7   1   7 7774.71 852.419   6
   7   1   8-4.79870 174.898   3
   7   1   8-210.578 177.815   6
   7   1   9 4970.10 732.846   3
   7   1   9 6815.45 894.109   6
  -7  -2  15 2617.96 503.208   2
  -7  -2  15 3318.92 607.662   5
  -7  -2  14 1044.05 326.549   2
  -7  -2  14 781.801 289.901   5
  -7  -2  13 1396.92 334.097   2
  -7  -2  13 1408.86 376.547   5
  -7  -2  12 4089.29 538.492   2
  -7  -2  12 4531.26 606.896   5
  -7  -2  11 3910.47 505.853   2
  -7  -2  11 3379.50 497.539   5
  -7  -2  10 31601.2 1367.31   2
  -7  -2  10 32660.6 1198.37   1
  -7  -2  10 31291.1 1409.01   5
  -7  -2   9 43445.2 1543.64   2
  -7  -2   9 46975.8 1423.33   1
  -7  -2   8 13006.8 813.632   2
  -7  -2   8 13695.5 772.518   1
   7   2  -8 12668.6 645.438   4
  -7  -2   7 125943. 2318.92   1
   7   2  -7 124352. 2041.96   4
  -7  -2   6 3682.66 405.410   1
   7   2  -6 3691.45 363.704   4
   7   2  -5 20508.1 862.974   4
   7   2  -4 1966.87 273.814   3
   7   2  -3 33999.0 1139.83   3
   7   2  -2 33685.6 1184.67   3
   7   2  -1 7886.95 595.514   3
   7   2  -1 8020.00 486.065   6
   7   2   0 15598.6 882.782   3
   7   2   0 14075.0 720.701   6
   7   2   1 42770.0 1536.18   3
   7   2   1 43379.2 1375.79   6
   7   2   2 4099.87 521.282   3
   7   2   2 4700.90 493.416   6
   7   2   3 22440.7 1248.68   3
   7   2   3 24502.8 1196.56   6
   7   2   4 4182.77 535.008   6
   7   2   4 4038.90 565.172   3
   7   2   5 9284.65 900.041   3
   7   2   5 9940.78 869.286   6
   7   2   6 78.1861 178.502   3
   7   2   6 47.5505 137.889   6
   7   2   7 1421.76 387.559   3
   7   2   7 1197.43 383.152   6
   7   2   8 3364.33 617.093   3
   7   2   8 3132.00 591.139   6
   7   2   9 2547.53 548.668   3
  -7  -3  15 608.823 253.856   2
  -7  -3  15 833.097 352.500   5
  -7  -3  14 923.362 287.183   2
  -7  -3  14 1245.05 374.229   5
  -7  -3  13 14100.8 1019.32   2
  -7  -3  13 14580.2 1148.45   5
  -7  -3  12 1666.22 340.768   2
  -7  -3  12 1888.37 411.599   5
  -7  -3  11 1466.37 307.024   2
  -7  -3  11 1186.89 314.870   5
  -7  -3  10 1220.95 262.315   2
  -7  -3  10 1104.99 245.603   1
  -7  -3   9 156.563 110.549   1
  -7  -3   9 132.263 135.906   2
  -7  -3   8 48960.6 1522.31   2
  -7  -3   8 51391.8 1532.39   1
   7   3  -7 911.511 172.279   3
  -7  -3   7 664.170 194.884   1
  -7  -3   6 20968.5 975.780   1
   7   3  -6 21092.2 821.301   3
  -7  -3   5 57591.7 1614.20   1
   7   3  -5 59580.9 1419.91   3
  -7  -3   4 1320.68 266.760   1
   7   3  -4 1597.40 245.255   3
   7   3  -3 3213.21 359.669   3
   7   3  -2 15498.1 821.270   3
   7   3  -1 736.282 193.276   3
   7   3   0 25534.5 1164.23   3
   7   3   1 1457.62 269.093   6
   7   3   1 1589.20 319.785   3
   7   3   2 26219.8 1319.23   3
   7   3   2 26011.8 1190.78   6
   7   3   3 6910.28 713.766   3
   7   3   3 7751.32 697.286   6
  -7  -3  -4 4243.21 453.660   1
   7   3   4 4804.75 592.716   6
   7   3   4 3540.98 539.164   3
   7   3   5 13419.7 1109.98   3
   7   3   5 11240.9 953.567   6
   7   3   6 92.5202 155.831   3
   7   3   6 370.078 230.118   6
   7   3   7 1788.45 455.647   3
   7   3   7 1616.95 411.692   6
   7   3   8-346.443 227.436   3
   7   3   8-49.8379 177.458   6
  -7  -4  14 13732.0 1167.07   5
  -7  -4  13 245.056 146.784   5
  -7  -4  12 701.897 215.060   2
  -7  -4  12 644.062 239.881   5
  -7  -4  11 3096.67 413.573   1
  -7  -4  11 3251.64 439.601   2
  -7  -4  11 2433.70 429.722   5
  -7  -4  10-173.051 117.604   2
  -7  -4  10 258.320 141.220   1
  -7  -4   9 1732.25 292.919   2
  -7  -4   9 1856.51 320.726   1
  -7  -4   8 1864.99 317.704   1
  -7  -4   8 1914.62 297.848   2
  -7  -4   7 4429.47 471.494   1
   7   4  -7 4084.67 346.440   3
  -7  -4   6 18232.7 940.025   1
   7   4  -6 17585.6 750.108   3
  -7  -4   5 99.5700 80.9906   1
   7   4  -5-175.608 96.2581   3
  -7  -4   4 38786.6 1366.47   1
   7   4  -4 38517.3 1213.13   3
  -7  -4   3 2608.38 356.501   1
   7   4  -3 1909.06 288.845   3
  -7  -4   2 72.0175 111.014   1
   7   4  -2 211.503 122.900   3
  -7  -4   1 11384.8 745.169   1
   7   4  -1 12131.6 791.808   3
  -7  -4   0 3273.89 408.605   1
   7   4   0 3684.95 461.627   3
  -7  -4  -1 20294.1 991.231   1
   7   4   1 20432.1 1132.84   3
  -7  -4  -2 3858.46 441.930   1
   7   4   2 3634.03 507.536   3
  -7  -4  -3 8069.61 638.821   1
   7   4   3 7966.35 789.231   3
   7   4   4 3240.11 527.085   3
   7   4   4 4064.89 556.619   6
   7   4   5 9016.61 938.607   3
   7   4   5 8875.76 870.357   6
   7   4   6 279.217 205.248   3
   7   4   6-259.568 201.280   6
   7   4   7 141.853 186.353   3
   7   4   8 203.122 202.633   3
  -7  -5  14 678.535 283.779   5
  -7  -5  13 4537.16 652.959   5
  -7  -5  12 73.5829 142.998   5
  -7  -5  11 4406.81 512.825   1
  -7  -5  10 226.800 139.426   1
  -7  -5   9 161.481 115.305   1
  -7  -5   8 46003.3 1570.25   1
  -7  -5   7 1129.86 211.199   2
  -7  -5   7 1448.39 294.322   1
  -7  -5   6 8877.22 681.799   1
   7   5  -6 8837.27 540.940   3
  -7  -5   5 9723.43 711.930   1
   7   5  -5 9429.33 591.390   3
  -7  -5   4 22585.5 1076.57   1
   7   5  -4 22049.0 954.418   3
  -7  -5   3 3567.15 434.302   1
   7   5  -3 3232.48 387.288   3
  -7  -5   2 13941.9 844.883   1
   7   5  -2 14260.7 844.048   3
  -7  -5   1 686.536 203.724   1
   7   5  -1 949.889 244.288   3
  -7  -5   0 37578.3 1379.13   1
   7   5   0 35954.2 1486.20   3
   7   5   1 371.816 192.085   3
  -7  -5  -1 146.519 136.385   1
   7   5   2 2673.26 451.732   3
  -7  -5  -2 2378.57 353.789   1
  -7  -5  -3 247.958 130.458   1
   7   5   3 375.018 215.961   3
   7   5   4 339.583 202.464   3
   7   5   5 996.492 335.188   3
   7   5   6 11174.5 1110.67   3
   7   5   7 678.927 303.082   3
  -7  -6  14 5677.14 780.946   5
  -7  -6  13 1762.63 449.335   5
  -7  -6  12 483.085 216.322   5
  -7  -6  11 228.893 157.532   1
  -7  -6  10 3241.74 460.180   1
  -7  -6   9 6221.60 620.377   1
  -7  -6   8 1000.52 249.621   1
  -7  -6   7 7731.45 669.321   1
  -7  -6   6 8698.70 709.287   1
  -7  -6   5 9177.28 719.404   1
   7   6  -5 10449.4 645.914   3
  -7  -6   4 8883.04 704.702   1
   7   6  -4 9297.96 640.922   3
  -7  -6   3 400.404 142.365   1
   7   6  -3 695.560 199.641   3
  -7  -6   2 376.481 170.986   1
   7   6  -2 251.908 122.855   3
  -7  -6   1 2831.24 409.106   1
   7   6  -1 3271.71 455.368   3
  -7  -6   0 10261.7 752.068   1
   7   6   0 8682.78 765.800   3
  -7  -6  -1 17560.2 975.504   1
   7   6   1 16994.8 1125.05   3
  -7  -6  -2-46.2305 89.4388   1
   7   6   2 243.980 168.297   3
   7   6   3 318.750 238.669   3
   7   6   4 11619.3 1070.50   3
   7   6   5 280.897 302.447   3
   7   6   6 745.387 325.862   3
  -7  -7  14 789.835 316.869   5
  -7  -7  13 8806.18 945.849   5
  -7  -7  12 898.932 280.128   1
  -7  -7  11 3732.74 527.847   1
  -7  -7  10 1750.53 355.860   1
  -7  -7   9 9553.77 798.940   1
  -7  -7   8 604.740 216.178   1
  -7  -7   7 4854.55 565.786   1
  -7  -7   6 11615.5 848.188   1
  -7  -7   5 23275.6 1201.98   1
   7   7  -5 24220.9 1031.77   3
   7   7  -4 247.308 148.313   3
  -7  -7   4 520.129 218.783   1
  -7  -7   3 7928.85 696.831   1
   7   7  -3 7757.43 647.743   3
   7   7  -2 2993.35 428.912   3
  -7  -7   2 3021.39 432.721   1
  -7  -7   1 43823.8 1607.27   1
   7   7  -1 43478.4 1694.21   3
  -7  -7   0 6350.72 624.971   1
   7   7   0 6266.64 677.673   3
  -7  -7  -1 10184.9 780.592   1
   7   7   1 9055.87 855.700   3
  -7  -7  -2 12205.4 847.104   1
   7   7   2 13175.0 1081.63   3
   7   7   3 678.030 291.037   3
   7   7   4 1042.30 370.360   3
   7   7   5 246.159 260.413   3
  -7  -8  13 919.731 335.991   5
  -7  -8  12 2320.05 461.093   1
  -7  -8  11 1300.38 344.503   1
  -7  -8  10 8339.53 806.740   1
  -7  -8   9 1382.47 331.725   1
  -7  -8   8 558.359 243.874   1
  -7  -8   7 8079.45 754.144   1
  -7  -8   6 1039.46 280.613   1
  -7  -8   5 215.920 171.251   1
  -7  -8   4-4.74118 112.020   1
   7   8  -4-13.6638 82.2309   3
  -7  -8   3 289.516 173.273   1
   7   8  -3 406.530 163.922   3
  -7  -8   2 5834.33 620.821   1
   7   8  -2 5664.47 611.153   3
  -7  -8   1 2021.12 378.242   1
   7   8  -1 2684.33 456.943   3
  -7  -8   0 22474.7 1207.18   1
   7   8   0 22193.3 1326.53   3
  -7  -8  -1 185.424 114.604   1
   7   8   1 45.2507 138.369   3
   7   8   2 1450.24 389.182   3
   7   8   3 8788.98 964.419   3
   7   8   4 481.864 260.319   3
   7   8   5 35.9325 166.829   3
  -7  -9  12-437.903 234.734   1
  -7  -9  11 1667.63 399.291   1
  -7  -9  10-168.956 211.146   1
  -7  -9   9 2060.63 429.480   1
  -7  -9   8 5188.94 651.263   1
  -7  -9   7-45.2079 154.574   1
  -7  -9   6 1330.28 334.249   1
  -7  -9   5 450.889 204.976   1
  -7  -9   4 8436.28 791.773   1
  -7  -9   3-95.6792 130.112   1
   7   9  -3 3.11041 84.7462   3
  -7  -9   2 7.40101 158.121   1
   7   9  -2 299.385 161.838   3
  -7  -9   1 5050.55 604.878   1
   7   9  -1 5783.87 678.125   3
  -7  -9   0 2729.96 441.215   1
   7   9   0 2141.56 449.939   3
  -7  -9  -1 70.2780 156.487   1
   7   9   1 30.6120 136.009   3
   7   9   2 2268.82 495.375   3
   7   9   3 130.594 164.911   3
   7   9   4 1160.61 382.508   3
  -7 -10  13-293.236 213.868   1
  -7 -10  12 1525.95 386.887   1
  -7 -10  11 411.006 317.786   1
  -7 -10  10 7285.53 837.817   1
  -7 -10   9 4803.37 669.406   1
  -7 -10   8 292.665 212.610   1
  -7 -10   7 15272.1 1152.99   1
  -7 -10   6-204.484 198.500   1
  -7 -10   5 507.448 251.163   1
  -7 -10   4 296.435 221.780   1
  -7 -10   3-36.3757 127.653   1
  -7 -10   2 13442.5 1034.01   1
   7  10  -2 10310.4 903.588   3
  -7 -10   1 1253.22 357.910   1
   7  10  -1 1016.29 309.609   3
  -7 -10   0 6897.03 749.223   1
   7  10   0 6249.36 775.844   3
   7  10   1 21264.3 1473.17   3
   7  10   2 561.315 295.660   3
   7  10   3 9330.58 1063.82   3
  -7 -11  11 9574.14 1006.85   1
  -7 -11  10 771.573 300.273   1
  -7 -11   9 3063.83 563.187   1
  -7 -11   8 22465.0 1473.63   1
  -7 -11   7 213.843 232.814   1
  -7 -11   6 5359.19 718.337   1
  -7 -11   5 2451.37 490.776   1
  -7 -11   4 806.293 285.546   1
  -7 -11   3 5.67038 205.930   1
  -7 -11   2 739.332 287.133   1
   7  11  -1 6169.35 757.401   3
  -7 -11   1 5785.52 723.283   1
   7  11   0 1424.50 404.098   3
  -7 -11   0 1751.20 402.151   1
   7  11   1 3358.88 629.622   3
   7  11   2 3656.26 660.912   3
  -7 -12   9 3751.61 645.214   1
  -7 -12   8 145.672 180.902   1
  -7 -12   7 8805.26 970.186   1
  -7 -12   6 1678.51 451.927   1
  -7 -12   5 56.9527 178.001   1
  -7 -12   4 3895.90 630.492   1
  -7 -12   3 92.7041 143.590   1
  -7 -12   2 478.702 237.625   1
  -7 -12   1 501.193 256.301   1
   7  12   0 910.176 354.035   3
   8 -13  -3 624.359 274.362   1
   8 -13   0 45.1053 130.960   4
   8 -13   1 118.845 167.098   4
   8 -12  -4 7261.11 874.792   4
   8 -12  -4 6952.11 820.226   1
   8 -12  -3 572.891 311.727   4
   8 -12  -3 609.141 266.292   1
   8 -12  -2 9682.84 988.350   1
   8 -12  -2 9516.44 969.254   4
   8 -12  -1 966.209 328.533   4
   8 -12  -1 665.590 277.106   1
   8 -12   0 16437.7 1305.37   1
   8 -12   0 14981.7 1136.51   4
   8 -12   1 749.957 283.879   4
   8 -12   1 921.637 305.231   1
   8 -12   2 1228.46 324.887   4
   8 -12   2 2042.15 489.605   1
  -8  11   8 1253.62 376.408   2
  -8  11   7-216.640 171.521   2
   8 -11  -6 456.393 229.289   4
  -8  11   6-66.7168 161.752   2
   8 -11  -5 906.957 334.304   4
   8 -11  -4 25.4624 171.965   4
   8 -11  -4 401.081 210.369   1
   8 -11  -3 3125.79 541.597   4
   8 -11  -3 3373.17 561.983   1
   8 -11  -2 8169.53 878.595   1
   8 -11  -2 7259.93 798.612   4
   8 -11  -1 11881.3 1070.58   1
   8 -11  -1 13009.0 1047.90   4
   8 -11   0 8585.64 920.930   1
   8 -11   0 7806.80 790.035   4
   8 -11   1 455.587 224.832   4
   8 -11   1 176.063 228.157   1
   8 -11   2 9658.23 992.080   1
   8 -11   2 8817.33 809.088   4
   8 -11   3 893.700 347.039   1
   8 -11   4 220.656 234.768   1
  -8  10   9 5105.08 731.817   2
   8 -10  -8 1635.30 435.727   4
  -8  10   8 904.749 328.242   2
  -8  10   7 17299.3 1268.91   2
   8 -10  -7 17386.3 1315.18   4
   8 -10  -6 1657.12 411.514   4
  -8  10   6 1993.51 443.300   2
   8 -10  -5 123.727 180.700   4
   8 -10  -4 2471.67 469.365   4
   8 -10  -3 5191.08 666.531   1
   8 -10  -3 5384.54 686.932   4
   8 -10  -2 383.099 199.571   4
   8 -10  -2 645.649 286.297   1
   8 -10  -1 2827.83 474.750   4
   8 -10  -1 2929.02 517.879   1
   8 -10   0 1778.43 386.289   4
   8 -10   0 1261.59 345.874   1
   8 -10   1 3286.87 484.053   4
   8 -10   1 3723.77 595.306   1
   8 -10   2 6963.35 819.713   1
   8 -10   2 7471.18 721.312   4
   8 -10   3 1444.04 331.399   4
   8 -10   3 2388.93 498.617   1
   8 -10   4 272.165 218.211   1
   8 -10   5 186.664 186.684   1
   8  -9 -10 2176.32 490.535   4
  -8   9  10 824.664 324.757   2
   8  -9  -9 1525.64 423.214   4
  -8   9   9 1094.85 344.033   2
   8  -9  -8 195.136 155.486   4
  -8   9   8-153.806 158.205   2
   8  -9  -7 2847.80 520.233   4
  -8   9   7 2831.78 514.261   2
   8  -9  -6 1519.38 367.442   4
   8  -9  -5 2568.04 487.340   4
   8  -9  -4 1046.24 330.890   4
   8  -9  -3 3261.80 511.337   4
   8  -9  -2 3969.66 552.554   4
   8  -9  -2 4724.42 620.776   1
   8  -9  -1 13732.9 1069.61   1
   8  -9  -1 13997.3 994.248   4
   8  -9   0 805.893 252.680   4
   8  -9   0 738.249 281.058   1
   8  -9   1 61.7758 139.556   4
   8  -9   1 416.777 210.436   1
   8  -9   2 3515.06 485.347   4
   8  -9   2 4832.32 654.561   1
   8  -9   3 534.666 219.458   4
   8  -9   3 189.547 188.843   1
   8  -9   4 368.155 225.450   1
   8  -9   6-137.686 190.502   6
   8  -8 -11 1012.76 371.766   4
  -8   8  11 1065.55 354.490   2
  -8   8  10 12165.1 1107.52   2
   8  -8 -10 11611.1 1052.42   4
   8  -8  -9 4363.41 631.570   4
  -8   8   9 5368.50 728.614   2
   8  -8  -8-114.573 201.419   4
  -8   8   8 567.227 259.184   2
   8  -8  -7 7684.31 809.954   4
   8  -8  -6 165.650 183.811   4
   8  -8  -5 4744.38 617.550   4
   8  -8  -4 209.159 214.783   4
   8  -8  -3 2948.71 453.669   4
   8  -8  -2 6636.29 687.325   4
   8  -8  -1 27293.4 1444.68   1
   8  -8  -1 24283.9 1252.09   4
   8  -8   0 6045.09 687.600   1
   8  -8   0 5654.88 612.337   4
   8  -8   1 9713.73 897.773   1
   8  -8   1 8989.03 747.468   4
   8  -8   2 300.442 199.590   4
   8  -8   2 140.266 192.220   1
   8  -8   3 14888.0 941.525   4
   8  -8   4 2690.32 412.766   4
   8  -8   4 3666.58 505.034   3
   8  -8   5 2267.13 440.289   6
   8  -8   5 2179.51 401.806   3
   8  -8   6 329.220 208.496   6
   8  -8   7 4085.72 640.398   6
   8  -7 -11 433.238 210.718   4
  -8   7  11 558.478 302.850   2
   8  -7 -10 2022.47 447.152   4
  -8   7  10 3221.94 556.049   2
  -8   7   9 5306.00 699.758   2
   8  -7  -9 6402.29 729.731   4
  -8   7   8 6748.77 768.636   2
   8  -7  -8 9344.22 863.975   4
   8  -7  -7 9720.71 861.676   4
   8  -7  -6 39975.1 1695.19   4
   8  -7  -5 1142.56 317.716   4
   8  -7  -4 2758.26 455.031   4
   8  -7  -3 24387.2 1250.50   4
   8  -7  -2 5894.78 608.752   4
   8  -7  -1 2723.65 421.392   4
   8  -7   0 444.221 167.780   4
   8  -7   1 12113.0 839.658   4
   8  -7   2 9032.59 727.316   4
   8  -7   3 1919.97 342.445   4
   8  -7   4 568.687 203.568   4
   8  -7   4 1140.70 286.711   3
   8  -7   5 2950.03 497.445   6
   8  -7   5 3466.56 500.355   3
   8  -7   6 12813.3 1064.01   6
   8  -7   7 498.183 233.201   6
  -8   6  12 5586.54 769.033   2
   8  -6 -11 4184.70 579.666   4
  -8   6  11 4162.04 654.427   2
   8  -6 -10 511.770 202.955   4
  -8   6  10 590.375 274.863   2
   8  -6  -9 215.124 173.007   4
  -8   6   9 45.5212 167.532   2
  -8   6   8 17584.7 1199.55   2
   8  -6  -8 17931.3 1132.59   4
   8  -6  -7 374.037 206.666   4
   8  -6  -6 4574.10 556.549   4
   8  -6  -5-55.6858 115.778   4
   8  -6  -4 6354.96 635.359   4
   8  -6  -3 15091.8 943.227   4
   8  -6  -2 1752.32 322.987   4
   8  -6  -1 644.619 208.013   4
   8  -6   0 6396.23 598.493   4
   8  -6   1 556.531 179.143   4
   8  -6   2 3444.44 451.305   4
   8  -6   3 1060.33 255.863   4
   8  -6   3 981.946 261.803   3
   8  -6   4 397.359 181.749   4
   8  -6   4 271.575 163.887   6
   8  -6   4 17.6221 98.8377   3
   8  -6   5-136.347 147.212   6
   8  -6   5 91.8226 97.3952   3
   8  -6   6 7622.73 753.538   3
   8  -6   6 7508.33 821.114   6
   8  -6   7 2682.93 515.335   6
   8  -6   8 958.887 371.452   6
  -8   5  12 170.618 178.900   2
   8  -5 -11 1177.97 331.531   4
  -8   5  11 381.017 226.847   2
   8  -5 -10 2569.85 433.219   4
  -8   5  10 3100.50 540.880   2
   8  -5  -9 1018.70 290.055   4
  -8   5   9 1084.82 325.476   2
   8  -5  -8 1499.48 331.201   4
   8  -5  -7 3357.46 467.043   4
   8  -5  -6 305.061 142.064   4
   8  -5  -5 35.3916 90.6232   4
   8  -5  -4 8322.13 684.792   4
   8  -5  -3 10169.5 753.360   4
   8  -5  -2 417.055 202.101   4
   8  -5  -1 691.606 230.217   4
   8  -5   0 1069.92 256.448   4
   8  -5   1 314.297 165.533   4
   8  -5   2 81.9358 108.354   4
   8  -5   3 8195.99 719.285   3
   8  -5   3 8743.33 737.265   6
   8  -5   3 7995.87 658.272   4
   8  -5   4 3110.83 426.452   4
   8  -5   4 2940.15 459.802   6
   8  -5   4 2199.54 388.029   3
   8  -5   5 308.670 165.489   6
   8  -5   5 377.421 220.516   3
   8  -5   6 14798.2 1051.52   3
   8  -5   6 13325.5 1076.03   6
   8  -5   7 4082.39 635.538   6
   8  -5   7 5537.30 680.692   3
   8  -5   8 572.532 267.347   6
  -8   4  13 373.484 263.114   2
  -8   4  12 1776.47 425.866   2
  -8   4  11 704.426 272.872   2
  -8   4  10 3448.74 560.442   2
   8  -4 -10 4543.41 540.668   4
  -8   4   9 6883.75 746.092   2
   8  -4  -9 6423.12 632.442   4
   8  -4  -8 5347.99 563.418   4
   8  -4  -7 166.284 156.059   4
   8  -4  -6 571.175 206.988   4
   8  -4  -5 21340.9 1068.63   4
   8  -4  -4 7428.07 626.180   4
   8  -4  -3 20121.5 1021.39   4
   8  -4  -2 47892.2 1565.46   4
   8  -4  -1 10236.4 724.110   4
   8  -4   0 39375.6 1426.96   4
   8  -4   1 3407.15 406.796   6
   8  -4   1 4080.28 464.109   4
   8  -4   2 54.8805 95.9442   4
   8  -4   2-48.8034 108.424   6
   8  -4   2-48.8973 97.9046   3
   8  -4   3 337.983 146.725   4
   8  -4   3 417.043 183.290   6
   8  -4   3 278.535 148.702   3
   8  -4   4 1254.01 304.550   6
   8  -4   4 1355.94 310.681   3
   8  -4   5 5829.44 653.114   3
   8  -4   5 5327.01 649.103   6
   8  -4   6 10466.3 899.888   3
   8  -4   6 10241.6 939.324   6
   8  -4   7 3000.16 547.571   6
   8  -4   7 2351.85 454.657   3
   8  -4   8 3308.50 608.950   6
  -8   3  13 9896.75 993.091   2
  -8   3  12-32.0925 141.357   2
  -8   3  11 15558.2 1163.29   2
   8  -3 -10 2950.28 410.734   4
  -8   3  10 3007.89 507.883   2
  -8   3  10 2719.78 408.566   5
  -8   3   9 30933.3 1527.25   2
  -8   3   9 30785.2 1257.73   5
   8  -3  -9 30717.3 1297.29   4
   8  -3  -8 370.987 172.787   4
   8  -3  -7 7317.25 623.288   4
   8  -3  -6 3972.37 454.014   4
   8  -3  -5 33208.8 1287.63   4
   8  -3  -4 7482.31 611.523   4
   8  -3  -3 36278.9 1333.41   4
   8  -3  -2 2507.19 361.587   4
   8  -3  -1 35271.4 1323.17   4
   8  -3   0 5221.39 453.496   6
   8  -3   0 3964.76 459.661   4
   8  -3   1 4000.21 481.079   3
   8  -3   1 3846.47 417.818   6
   8  -3   1 4595.42 488.622   4
   8  -3   2 2247.42 348.455   4
   8  -3   2 2405.09 360.855   6
   8  -3   2 2894.50 418.772   3
   8  -3   3 642.752 209.617   6
   8  -3   3 765.400 243.080   3
   8  -3   4 1188.67 314.721   6
   8  -3   4 1104.09 268.737   3
   8  -3   5 19365.9 1196.75   3
   8  -3   5 18515.9 1184.32   6
   8  -3   6 578.451 261.062   6
   8  -3   6 686.830 277.059   3
   8  -3   7 16497.3 1186.74   3
   8  -3   7 14142.7 1161.01   6
   8  -3   8 5676.40 780.879   6
   8  -3   8 5151.22 694.643   3
  -8   2  14 2402.32 528.008   2
  -8   2  13 2443.40 505.621   2
  -8   2  12 4320.88 650.516   2
  -8   2  12 3823.31 552.983   5
  -8   2  11 9266.60 879.423   2
  -8   2  11 9591.31 809.311   5
  -8   2  10 7684.54 772.914   2
  -8   2  10 7287.48 665.080   5
   8  -2 -10 7599.94 620.415   4
  -8   2   9 20203.4 1215.08   2
  -8   2   9 19530.4 1011.71   5
   8  -2  -9 18347.3 952.873   4
  -8   2   8 7689.27 597.373   5
   8  -2  -8 7897.92 619.237   4
   8  -2  -7 331.228 143.885   4
  -8   2   7 530.085 159.407   5
  -8   2   6 6545.32 474.418   5
   8  -2  -6 6136.17 544.554   4
   8  -2  -5 6600.77 564.606   4
   8  -2  -4 9032.82 652.061   4
   8  -2  -3 16973.2 893.677   4
   8  -2  -2 39121.6 996.449   6
   8  -2  -2 37186.9 1347.87   4
   8  -2  -1 67142.3 1442.69   6
   8  -2  -1 66698.1 1789.09   4
   8  -2   0 6934.53 615.102   3
   8  -2   0 6730.34 502.841   6
   8  -2   0 5630.05 531.759   4
   8  -2   1 10548.7 777.301   3
   8  -2   1 10666.5 686.993   6
   8  -2   1 9861.41 710.548   4
   8  -2   2 14857.8 945.327   3
   8  -2   2 15109.1 878.768   6
   8  -2   3 6073.26 630.331   3
   8  -2   3 6018.08 599.148   6
   8  -2   4 789.619 243.783   6
   8  -2   4 285.881 141.719   3
   8  -2   5 2279.19 433.963   6
   8  -2   5 3498.93 529.942   3
   8  -2   6 1325.64 357.519   6
   8  -2   6 1285.04 351.306   3
   8  -2   7 598.597 263.406   6
   8  -2   7 448.151 234.130   3
   8  -2   8 7517.69 859.857   3
   8  -2   8 6898.07 865.541   6
  -8   1  14-159.823 177.604   2
  -8   1  13-317.109 198.115   2
  -8   1  13-35.2376 157.387   5
  -8   1  12 1380.33 350.826   2
  -8   1  12 1111.54 304.610   5
  -8   1  11 1829.99 393.922   2
  -8   1  11 1734.01 360.207   5
  -8   1  10 17545.1 1133.78   2
  -8   1  10 15607.4 981.520   5
   8  -1 -10 18664.5 926.648   4
   8  -1  -9 151.283 112.454   4
  -8   1   9 189.983 172.481   2
  -8   1   9-66.0870 102.130   5
  -8   1   8 32395.0 1240.40   5
   8  -1  -8 33230.1 1220.10   4
  -8   1   7 23252.7 993.854   5
   8  -1  -7 23843.1 1033.05   4
   8  -1  -6 26449.2 1081.39   4
   8  -1  -5 2038.02 308.548   4
   8  -1  -4 20247.7 961.094   4
   8  -1  -3 1506.81 264.410   4
   8  -1  -2 20586.7 699.395   6
   8  -1  -2 20833.1 983.420   4
   8  -1  -1 38037.8 1394.03   3
   8  -1  -1 40426.3 1105.77   6
   8  -1  -1 38012.3 1348.69   4
   8  -1   0 44642.1 1538.17   3
   8  -1   0 43999.8 1274.03   6
   8  -1   0 44690.5 1483.32   4
   8  -1   1 379.917 144.841   6
   8  -1   1 491.724 198.445   3
   8  -1   2 36695.6 1490.98   3
   8  -1   2 35533.4 1350.65   6
   8  -1   3 556.918 206.916   6
   8  -1   3 894.441 257.162   3
   8  -1   4 341.754 163.370   6
   8  -1   4 361.127 198.656   3
   8  -1   5 710.444 249.512   6
   8  -1   5 453.410 238.438   3
   8  -1   6 1136.77 327.499   6
   8  -1   6 1396.50 380.299   3
   8  -1   7 784.339 296.178   6
   8  -1   7 509.795 271.122   3
   8  -1   8 3713.52 654.032   6
   8  -1   8 3536.92 609.692   3
   8  -1   9 299.006 192.902   3
  -8   0  14 2064.97 452.785   2
  -8   0  14 1212.69 363.288   5
  -8   0  13 4336.71 624.061   2
  -8   0  13 4537.84 642.477   5
  -8   0  12 345.234 227.614   2
  -8   0  12 330.507 177.587   5
  -8   0  11 14856.7 1063.36   2
  -8   0  11 14777.2 1023.35   5
  -8   0  10 12845.8 956.119   2
  -8   0  10 13101.4 766.866   1
  -8   0  10 12481.1 888.193   5
  -8   0   9 7397.38 707.114   2
  -8   0   9 6832.27 561.570   1
  -8   0   9 5902.49 581.148   5
   8   0  -9 7276.36 558.367   4
   8   0  -8 1730.87 283.065   4
   8   0  -7 15181.2 815.128   4
   8   0  -6 4634.59 454.950   4
   8   0  -5 872.117 198.122   4
   8   0  -4 10034.1 664.297   4
   8   0  -3 10567.6 690.754   4
   8   0  -2 19083.9 958.270   3
   8   0  -2 16724.7 884.116   4
   8   0  -1 3694.51 438.719   3
   8   0  -1 4496.31 373.884   6
   8   0  -1 4197.65 454.132   4
   8   0   0 233.336 102.542   6
   8   0   0 384.883 157.624   3
   8   0   1 454.969 165.200   6
   8   0   1 520.955 205.299   3
   8   0   2 7443.37 696.757   3
   8   0   2 6651.86 599.829   6
   8   0   3 4791.35 584.483   3
   8   0   3 4933.02 551.051   6
   8   0   4 5671.62 670.457   3
   8   0   4 7785.58 739.318   6
   8   0   5 1235.99 329.815   6
   8   0   5 1237.98 339.850   3
   8   0   6 553.159 259.821   6
   8   0   6 737.764 284.945   3
   8   0   7 10098.3 1009.50   3
   8   0   7 10347.8 1011.64   6
   8   0   8 2850.17 572.881   3
   8   0   8 3435.86 623.524   6
  -8  -1  15-66.7014 160.202   2
  -8  -1  15-244.311 197.887   5
  -8  -1  14 20.9371 115.529   2
  -8  -1  14-144.534 153.884   5
  -8  -1  13 484.105 231.506   2
  -8  -1  13 379.876 224.915   5
  -8  -1  12 56.3483 135.749   2
  -8  -1  12 652.577 268.860   5
  -8  -1  11 7385.86 739.406   2
  -8  -1  11 6019.29 662.275   5
  -8  -1  10 11741.6 892.627   2
  -8  -1  10 12075.8 759.233   1
  -8  -1  10 11756.4 872.378   5
   8   1  -9 80.3166 88.6771   4
  -8  -1   9-10.0463 153.392   2
  -8  -1   9 149.649 106.611   1
  -8  -1   9-31.6386 108.793   5
  -8  -1   8 14278.7 829.594   1
   8   1  -8 13580.6 740.500   4
   8   1  -7 16130.3 813.149   4
   8   1  -6 334.312 123.971   4
   8   1  -5 340.933 131.322   4
   8   1  -4 21549.1 972.689   4
   8   1  -3 123.366 115.453   4
   8   1  -3 139.032 121.299   3
   8   1  -2 66670.7 1787.98   3
   8   1  -1 25111.3 1142.96   3
   8   1  -1 27976.4 946.225   6
   8   1   0 7927.37 669.585   3
   8   1   0 8183.78 570.259   6
   8   1   1 13691.1 910.311   3
   8   1   1 14635.5 827.695   6
   8   1   2 7141.40 684.519   3
   8   1   2 6800.30 614.546   6
   8   1   3 223.554 165.778   6
   8   1   3 282.805 167.178   3
   8   1   4-181.285 155.690   6
   8   1   4-366.785 191.334   3
   8   1   5 277.081 207.873   6
   8   1   5 121.831 149.763   3
   8   1   6 3037.10 533.439   6
   8   1   6 3271.48 566.009   3
   8   1   7 94.2475 196.918   3
   8   1   7-285.203 224.377   6
   8   1   8 815.079 328.407   3
   8   1   8 445.691 280.004   6
  -8  -2  15 223.504 174.021   2
  -8  -2  15 3.47416 141.173   5
  -8  -2  14 1170.41 329.337   2
  -8  -2  14 664.249 233.385   5
  -8  -2  13 563.170 225.121   2
  -8  -2  13-8.61469 166.795   5
  -8  -2  12 1372.96 331.510   2
  -8  -2  12 854.038 303.493   5
  -8  -2  11 14106.0 986.393   2
  -8  -2  11 14065.7 1022.23   5
  -8  -2  10 562.169 180.658   1
  -8  -2  10 636.404 231.244   2
  -8  -2  10 879.895 263.864   5
   8   2  -9 2263.41 300.240   4
  -8  -2   9 1345.07 285.648   2
  -8  -2   9 1944.28 317.269   1
  -8  -2   8 26391.2 1149.06   1
   8   2  -8 26641.2 1026.22   4
  -8  -2   7 36466.5 1353.00   1
   8   2  -7 34195.0 1179.71   4
   8   2  -6 4967.54 459.565   4
   8   2  -5 3307.68 371.989   3
   8   2  -4 34090.5 1212.38   3
   8   2  -3 4613.43 464.819   3
   8   2  -2 17547.5 930.901   3
   8   2  -1 4707.28 506.503   3
   8   2  -1 4324.39 389.412   6
   8   2   0 3762.53 404.404   6
   8   2   0 3353.00 445.103   3
   8   2   1 18695.6 1090.51   3
   8   2   1 18291.4 953.341   6
   8   2   2 620.642 200.872   6
   8   2   2 433.206 197.599   3
   8   2   3 31050.6 1550.09   3
   8   2   3 28849.6 1374.84   6
   8   2   4-166.573 151.171   6
   8   2   4-109.756 141.105   3
   8   2   5 3481.87 553.236   6
   8   2   5 5209.96 729.541   3
   8   2   6 9433.66 992.880   3
   8   2   6 8220.27 886.770   6
   8   2   7 10199.1 1081.51   3
   8   2   7 9101.66 982.457   6
  -8  -3  14-24.9429 100.186   2
  -8  -3  14-62.5326 138.957   5
  -8  -3  13 4138.66 565.093   2
  -8  -3  13 4320.52 653.801   5
  -8  -3  12 364.625 171.808   2
  -8  -3  12 495.898 225.172   5
  -8  -3  11 2641.77 414.585   2
  -8  -3  11 2777.35 397.704   1
  -8  -3  11 3084.27 487.562   5
  -8  -3  10 1380.83 279.063   1
  -8  -3  10 1704.37 335.355   2
  -8  -3   9 11775.2 818.158   2
  -8  -3   9 11623.0 785.207   1
  -8  -3   8 3669.88 449.167   1
  -8  -3   7 5938.13 561.989   1
   8   3  -7 5608.39 456.661   3
  -8  -3   6 6975.85 609.483   1
   8   3  -6 6383.03 504.325   3
  -8  -3   5 1873.40 319.500   1
   8   3  -5 2092.32 301.342   3
   8   3  -4 18399.2 897.937   3
   8   3  -3 21355.8 1002.90   3
   8   3  -2 34081.9 1318.34   3
   8   3  -1 3504.02 452.370   3
   8   3   0 9084.55 747.416   3
   8   3   1 23611.1 1261.32   3
   8   3   1 23698.3 1113.19   6
   8   3   2 858.517 227.955   6
   8   3   2 1478.10 340.766   3
   8   3   3-259.379 160.913   6
   8   3   3-63.2316 130.190   3
   8   3   4 1394.89 366.334   3
   8   3   4 1879.61 390.156   6
   8   3   5 4682.56 689.379   3
   8   3   5 4792.74 656.742   6
   8   3   6 5263.53 769.574   3
   8   3   6 6025.30 769.453   6
   8   3   7 2617.40 572.959   3
   8   3   7 1171.83 368.516   6
  -8  -4  14 1268.69 379.466   5
  -8  -4  13 280.904 204.517   5
  -8  -4  12 2199.94 453.077   5
  -8  -4  11 149.641 155.503   1
  -8  -4  10 1557.78 300.254   2
  -8  -4  10 1131.47 276.372   1
  -8  -4   9 3826.65 455.627   2
  -8  -4   9 4344.22 500.869   1
  -8  -4   8 7637.40 616.666   2
  -8  -4   8 6821.58 620.232   1
   8   4  -7 2527.26 306.897   3
  -8  -4   7 2770.96 399.620   1
  -8  -4   6 314.568 219.972   1
   8   4  -6-135.192 88.2930   3
  -8  -4   5 6868.16 619.885   1
   8   4  -5 6656.70 531.370   3
  -8  -4   4 13684.8 866.733   1
   8   4  -4 14235.1 812.812   3
  -8  -4   3 1404.65 297.887   1
   8   4  -3 782.409 205.828   3
  -8  -4   2 1957.54 338.822   1
   8   4  -2 2977.24 412.379   3
  -8  -4   1 1026.53 246.293   1
   8   4  -1 1190.05 282.187   3
  -8  -4   0 292.800 173.809   1
   8   4   0 583.662 224.190   3
   8   4   1 1396.30 334.008   3
  -8  -4  -1 929.604 246.794   1
  -8  -4  -2-70.1482 106.155   1
   8   4   2 12.5548 121.198   3
   8   4   3 1913.07 422.709   3
  -8  -4  -3 2103.66 340.468   1
   8   4   4 1368.35 358.384   3
   8   4   5-334.977 227.415   3
   8   4   6 5426.70 811.736   3
  -8  -5  14 913.909 352.697   5
  -8  -5  13 5918.05 760.629   5
  -8  -5  12 42.1023 136.459   5
  -8  -5  11 2405.57 407.955   1
  -8  -5  10 3089.83 443.264   1
  -8  -5   9 1249.50 286.306   1
  -8  -5   8 1426.99 300.579   1
  -8  -5   7 976.687 247.604   1
  -8  -5   6 215.537 172.229   1
   8   5  -6 531.222 158.392   3
  -8  -5   5 4027.46 492.640   1
   8   5  -5 4527.17 452.666   3
   8   5  -4 3130.81 392.380   3
  -8  -5   4 3090.87 440.755   1
  -8  -5   3 22768.6 1147.39   1
   8   5  -3 23683.3 1125.93   3
  -8  -5   2 9036.81 725.987   1
   8   5  -2 8647.27 711.265   3
  -8  -5   1 19234.2 1055.26   1
   8   5  -1 18751.4 1090.09   3
  -8  -5   0 18723.7 1045.75   1
   8   5   0 19690.2 1175.47   3
  -8  -5  -1 218.489 138.144   1
   8   5   1 844.157 251.571   3
   8   5   2 1317.85 354.919   3
  -8  -5  -2 1264.52 274.552   1
   8   5   3 3174.94 542.545   3
   8   5   4 7025.89 853.837   3
   8   5   5 4656.24 741.972   3
   8   5   6 3871.51 691.691   3
  -8  -6  14 2261.04 501.878   5
  -8  -6  13 2341.17 510.771   5
  -8  -6  12 3072.07 479.877   1
  -8  -6  11 4657.41 580.994   1
  -8  -6  10 9514.73 809.333   1
  -8  -6   9 1966.98 380.319   1
  -8  -6   8 189.179 137.599   1
  -8  -6   7-194.519 145.985   1
  -8  -6   6-53.1600 132.894   1
  -8  -6   5 3797.72 493.987   1
   8   6  -5 4344.48 453.683   3
  -8  -6   4 22643.8 1180.73   1
   8   6  -4 24819.5 1138.20   3
  -8  -6   3 11428.3 843.010   1
   8   6  -3 11766.3 817.874   3
  -8  -6   2 26966.2 1284.04   1
   8   6  -2 27458.7 1311.08   3
  -8  -6   1 1415.67 304.204   1
   8   6  -1 1267.56 287.683   3
  -8  -6   0 9526.64 765.713   1
   8   6   0 8948.02 822.745   3
  -8  -6  -1 4538.40 527.914   1
   8   6   1 4072.29 591.472   3
  -8  -6  -2-5.84663 72.8863   1
   8   6   2 195.830 169.601   3
   8   6   3-48.2867 156.156   3
   8   6   4 7760.03 919.326   3
   8   6   5 5547.10 839.822   3
  -8  -7  13 4938.22 711.875   5
  -8  -7  12 186.939 175.797   1
  -8  -7  11 5432.56 653.142   1
  -8  -7  10 21026.8 1251.08   1
  -8  -7   9 2531.61 433.047   1
  -8  -7   8 7863.66 749.748   1
  -8  -7   7 603.711 232.375   1
  -8  -7   6 112.010 104.977   1
  -8  -7   5 8585.17 761.679   1
   8   7  -5 7908.14 641.852   3
   8   7  -4-66.5982 97.6553   3
  -8  -7   4-91.1500 159.440   1
  -8  -7   3 11728.0 884.784   1
   8   7  -3 10312.3 806.030   3
  -8  -7   2 25781.6 1307.99   1
   8   7  -2 26985.5 1357.42   3
  -8  -7   1 11365.4 873.594   1
   8   7  -1 12246.9 958.400   3
   8   7   0 3315.62 530.469   3
  -8  -7   0 3405.86 479.030   1
   8   7   1 5009.86 676.516   3
  -8  -7  -1 4136.54 531.516   1
   8   7   2 4286.63 675.540   3
  -8  -7  -2 2628.28 434.155   1
   8   7   3 204.569 218.885   3
   8   7   4 1409.85 420.430   3
  -8  -8  12 1374.08 387.185   1
  -8  -8  11 21706.6 1356.27   1
  -8  -8  10 3793.55 561.226   1
  -8  -8   9 11240.5 943.523   1
  -8  -8   8 12595.5 983.280   1
  -8  -8   7 9607.32 850.725   1
  -8  -8   6 1117.06 305.022   1
  -8  -8   5 445.583 212.108   1
  -8  -8   4 370.211 184.278   1
   8   8  -4 326.286 144.280   3
  -8  -8   3 5516.44 640.743   1
   8   8  -3 4010.09 528.807   3
  -8  -8   2 1375.05 320.942   1
   8   8  -2 880.910 271.674   3
  -8  -8   1 32899.4 1532.22   1
   8   8  -1 33165.0 1635.33   3
  -8  -8   0 84.8296 161.283   1
   8   8   0 146.089 184.065   3
  -8  -8  -1 10154.5 852.886   1
   8   8   1 12319.5 1090.44   3
   8   8   2 4337.34 682.573   3
   8   8   3 1891.99 482.265   3
  -8  -9  12 78.3936 176.273   1
  -8  -9  11 433.321 243.794   1
  -8  -9  10 7313.15 810.669   1
  -8  -9   9 553.439 262.404   1
  -8  -9   8 372.280 274.995   1
  -8  -9   7 12399.8 1017.63   1
  -8  -9   6 269.915 203.995   1
  -8  -9   5 641.868 269.113   1
  -8  -9   4 1049.56 296.535   1
  -8  -9   3-298.538 189.431   1
   8   9  -3-143.781 130.863   3
  -8  -9   2 2627.92 465.631   1
   8   9  -2 1704.41 392.089   3
  -8  -9   1 4042.84 573.612   1
   8   9  -1 3215.91 533.033   3
  -8  -9   0-40.2700 123.592   1
   8   9   0 236.544 187.230   3
  -8  -9  -1 4313.62 590.130   1
   8   9   1 4227.66 672.365   3
   8   9   2 6856.81 879.269   3
  -8 -10  12-208.654 185.987   1
  -8 -10  11 2773.48 536.763   1
  -8 -10  10 454.515 235.444   1
  -8 -10   9 809.431 270.012   1
  -8 -10   8 4083.90 622.623   1
  -8 -10   7 2987.06 540.808   1
  -8 -10   6 435.036 256.308   1
  -8 -10   5 1101.44 318.227   1
  -8 -10   4-396.349 226.995   1
  -8 -10   3 3168.17 531.103   1
  -8 -10   2 937.146 298.957   1
   8  10  -2 1971.96 427.076   3
  -8 -10   1 2706.79 500.701   1
   8  10  -1 4442.32 658.525   3
  -8 -10   0 102.398 151.501   1
   8  10   0 338.222 214.327   3
   8  10   1 5.28555 122.162   3
  -8 -11  10 6830.22 872.266   1
  -8 -11   9 923.236 380.118   1
  -8 -11   8 4595.19 690.692   1
  -8 -11   7 3515.73 628.875   1
  -8 -11   6 4475.59 675.331   1
  -8 -11   5 161.128 186.056   1
  -8 -11   4 961.510 332.631   1
  -8 -11   3 1403.12 382.641   1
  -8 -11   2 5330.77 716.124   1
   8  11  -1 284.206 199.339   3
  -8 -11   1 416.340 219.375   1
   8  11   0 903.355 346.227   3
  -8 -12   6 1367.01 453.010   1
  -8 -12   5 170.184 180.498   1
  -8 -12   4 10862.8 1068.38   1
  -8 -12   3 273.197 247.045   1
  -8 -12   2 1557.15 425.608   1
   9 -12  -1 7317.32 835.609   4
   9 -12   0-32.0047 139.659   4
   9 -12   1 267.781 198.564   4
  -9  11   7 329.875 218.992   2
  -9  11   6 1735.51 439.571   2
   9 -11  -5 1187.06 369.474   4
   9 -11  -4 4119.94 659.579   4
   9 -11  -3 630.417 305.600   4
   9 -11  -2 6487.05 770.932   4
   9 -11  -1 100.066 144.196   4
   9 -11   0 7511.97 903.721   1
   9 -11   0 8151.31 834.873   4
   9 -11   1 706.280 256.094   4
   9 -11   1 925.908 369.897   1
   9 -11   2 1233.15 322.747   4
  -9  10   8 1466.71 411.355   2
   9 -10  -7 833.621 302.727   4
  -9  10   7 693.232 280.393   2
   9 -10  -6 4846.17 693.237   4
   9 -10  -5 47.8529 160.780   4
   9 -10  -4 381.768 212.074   4
   9 -10  -3-111.824 182.263   4
   9 -10  -2 2884.92 499.207   4
   9 -10  -1-10.8518 161.554   4
   9 -10   0 229.477 195.580   4
   9 -10   1-4.81244 112.361   4
   9 -10   2-27.0987 118.649   4
   9 -10   3 4065.17 549.529   4
   9  -9  -9 214.011 196.741   4
  -9   9   9 160.105 198.064   2
   9  -9  -8 1262.29 377.765   4
  -9   9   8 928.835 315.827   2
   9  -9  -7 40.3553 128.271   4
   9  -9  -6 7649.49 837.666   4
   9  -9  -5 1550.78 374.040   4
   9  -9  -4 166.880 210.496   4
   9  -9  -3 5777.50 688.229   4
   9  -9  -2-204.315 171.812   4
   9  -9  -1 66.4247 121.159   4
   9  -9   0 136.540 161.516   4
   9  -9   1-306.688 187.116   4
   9  -9   2 473.863 216.830   4
   9  -9   3 214.197 163.247   4
   9  -9   4 2766.37 485.014   3
   9  -9   5 377.438 212.849   6
   9  -8 -10 2336.74 479.493   4
  -9   8  10 1410.30 408.672   2
   9  -8  -9 155.748 180.376   4
  -9   8   9-175.821 202.079   2
   9  -8  -8 1648.70 387.065   4
  -9   8   8 2241.50 486.130   2
   9  -8  -7 3351.56 560.900   4
   9  -8  -6 170.432 177.869   4
   9  -8  -5 9399.19 868.829   4
   9  -8  -4 482.046 248.781   4
   9  -8  -3 3851.20 549.986   4
   9  -8  -2 970.499 288.030   4
   9  -8  -1 2307.72 409.349   4
   9  -8   0 431.725 184.866   4
   9  -8   1 3169.97 462.058   4
   9  -8   2 1552.83 345.304   4
   9  -8   3 17692.0 1157.09   3
   9  -8   3 19788.2 1153.15   4
   9  -8   4 2336.54 455.735   6
   9  -8   4 2178.46 429.911   3
   9  -8   5 948.835 330.306   6
   9  -8   6 6249.56 789.025   6
   9  -7 -11 49.4948 135.153   4
  -9   7  11 119.868 180.300   2
   9  -7 -10 927.295 304.626   4
  -9   7  10 592.381 296.301   2
   9  -7  -9 1804.66 394.196   4
  -9   7   9 921.315 329.425   2
   9  -7  -8 1550.59 370.270   4
   9  -7  -7 5469.96 659.884   4
   9  -7  -6 2068.78 412.188   4
   9  -7  -5 15182.9 1056.70   4
   9  -7  -4 1627.23 356.841   4
   9  -7  -3 27723.4 1381.38   4
   9  -7  -2 607.992 235.511   4
   9  -7  -1 958.844 251.804   4
   9  -7   0 4655.13 559.870   4
   9  -7   1 425.687 196.081   4
   9  -7   2 6275.57 637.381   4
   9  -7   3 1396.56 308.245   4
   9  -7   3 1803.04 388.093   6
   9  -7   3 972.138 296.490   3
   9  -7   4 5909.44 673.223   3
   9  -7   4 7017.00 752.816   6
   9  -7   4 5627.69 615.829   4
   9  -7   5 17883.7 1183.79   3
   9  -7   5 16803.5 1222.99   6
   9  -7   6 227.924 220.894   6
  -9   6  11 6111.35 803.313   2
   9  -6 -11 6618.49 750.841   4
   9  -6 -10 2476.09 463.376   4
  -9   6  10 1685.70 431.213   2
  -9   6   9 12834.0 1094.91   2
   9  -6  -9 12581.3 991.406   4
   9  -6  -8 56.6392 127.459   4
   9  -6  -7 3230.59 481.791   4
   9  -6  -6 505.509 193.048   4
   9  -6  -5-18.1959 108.303   4
   9  -6  -4 49292.6 1805.37   4
   9  -6  -3 7503.07 702.989   4
   9  -6  -2 21411.9 1164.49   4
   9  -6  -1 26691.5 1293.89   4
   9  -6   0 515.229 201.132   4
   9  -6   1 3807.95 496.140   4
   9  -6   2 1966.75 353.583   4
   9  -6   2 2554.39 414.568   6
   9  -6   3 867.976 228.128   4
   9  -6   3 1065.87 312.828   6
   9  -6   3 719.970 240.440   3
   9  -6   4 4501.22 544.777   4
   9  -6   4 3016.41 497.229   6
   9  -6   4 3619.96 530.135   3
   9  -6   5 3503.88 561.942   6
   9  -6   5 3224.09 513.695   3
   9  -6   6 6920.43 819.978   6
   9  -6   6 6033.29 716.028   3
  -9   5  12 440.649 239.122   2
   9  -5 -11 579.435 239.983   4
  -9   5  11 772.210 294.668   2
  -9   5  10 8276.66 889.707   2
   9  -5 -10 6748.62 710.914   4
   9  -5  -9 1814.41 367.397   4
  -9   5   9 1927.93 430.409   2
   9  -5  -8 1389.77 321.937   4
   9  -5  -7 1767.01 357.993   4
   9  -5  -6 363.179 167.903   4
   9  -5  -5 4931.67 561.891   4
   9  -5  -4 997.692 277.053   4
   9  -5  -3 6813.73 646.304   4
   9  -5  -2 2592.02 409.654   4
   9  -5  -1 7055.29 653.001   4
   9  -5   0 9467.42 763.814   4
   9  -5   1 340.532 189.267   4
   9  -5   1 272.356 154.295   6
   9  -5   2 6637.64 675.760   3
   9  -5   2 5526.87 587.942   6
   9  -5   2 5572.54 595.942   4
   9  -5   3 101.308 101.636   4
   9  -5   3-5.41204 89.5917   6
   9  -5   3 323.470 187.481   3
   9  -5   4-15.1570 114.638   6
   9  -5   4 150.491 142.784   3
   9  -5   5 11456.0 962.056   3
   9  -5   5 10752.8 962.975   6
   9  -5   6 684.231 294.551   6
   9  -5   6 990.683 285.021   3
   9  -5   7 317.859 193.058   6
  -9   4  12 2276.28 509.251   2
   9  -4 -11 3749.26 514.501   4
  -9   4  11 4068.04 628.785   2
  -9   4  10 7694.50 840.467   2
   9  -4 -10 7631.03 711.857   4
   9  -4  -9 12.8217 99.1716   4
   9  -4  -8 5335.80 587.175   4
   9  -4  -7 16367.4 1003.95   4
   9  -4  -6 128.573 141.782   4
   9  -4  -5 2330.49 381.774   4
   9  -4  -4 35960.1 1449.99   4
   9  -4  -3 2738.45 413.698   4
   9  -4  -2-5.03756 136.327   4
   9  -4  -1 10765.2 805.055   4
   9  -4   0 186.487 158.934   4
   9  -4   0 520.717 164.655   6
   9  -4   1 84.1787 128.601   4
   9  -4   1 492.492 174.586   6
   9  -4   1 219.505 147.819   3
   9  -4   2 143.459 140.372   4
   9  -4   2 69.0294 100.126   6
   9  -4   2-94.7419 125.901   3
   9  -4   3 1703.65 353.984   6
   9  -4   3 1427.89 322.643   3
   9  -4   4 1980.58 398.434   6
   9  -4   4 2515.40 446.761   3
   9  -4   5 352.143 197.447   6
   9  -4   5 131.437 138.773   3
   9  -4   6 7142.18 789.982   3
   9  -4   6 5515.85 734.122   6
   9  -4   7-12.3952 176.838   6
   9  -4   7 129.218 153.363   3
  -9   3  13 6601.17 850.817   2
  -9   3  12 1153.83 355.105   2
  -9   3  11 53.3601 150.881   2
  -9   3  10 23635.2 1435.63   2
   9  -3 -10 25262.8 1239.06   4
   9  -3  -9 714.272 222.024   4
   9  -3  -8 629.819 207.423   4
   9  -3  -7 1911.62 346.627   4
   9  -3  -6 46.5028 131.768   4
   9  -3  -5 5115.33 556.421   4
   9  -3  -4 5035.32 532.804   4
   9  -3  -3 18983.7 1029.38   4
   9  -3  -2 26317.2 1221.48   4
   9  -3  -1 1449.47 296.047   4
   9  -3   0 34635.5 1472.20   3
   9  -3   0 34114.5 1228.54   6
   9  -3   0 34390.2 1402.26   4
   9  -3   1 5983.73 625.107   3
   9  -3   1 5156.70 517.348   6
   9  -3   1 5001.83 542.381   4
   9  -3   2 668.207 236.140   6
   9  -3   2 540.882 204.332   3
   9  -3   3 664.832 242.807   6
   9  -3   3 1054.21 298.370   3
   9  -3   4 11033.7 926.906   3
   9  -3   4 9429.10 842.711   6
   9  -3   5 7431.38 792.611   3
   9  -3   5 6449.17 747.001   6
   9  -3   6 3233.96 552.871   6
   9  -3   6 4061.70 615.900   3
   9  -3   7-316.849 219.812   6
   9  -3   7 492.665 213.936   3
  -9   2  13 3204.13 578.773   2
  -9   2  12 97.9549 159.543   2
  -9   2  11 11894.8 1028.95   2
   9  -2 -10 254.406 153.202   4
  -9   2  10 378.850 204.956   2
   9  -2  -9 18783.7 1015.08   4
   9  -2  -8 552.014 195.025   4
   9  -2  -7 10798.3 771.323   4
   9  -2  -6 125.812 88.3416   4
   9  -2  -5 35806.8 1381.59   4
   9  -2  -4 8884.53 689.827   4
   9  -2  -3 5403.60 546.814   4
   9  -2  -2 7499.25 651.095   4
   9  -2  -1 24652.5 1168.41   4
   9  -2   0 481.026 177.688   4
   9  -2   0 245.728 120.981   6
   9  -2   0 718.626 242.206   3
   9  -2   1 4122.09 453.520   6
   9  -2   1 3998.36 512.594   3
   9  -2   2 1741.05 333.228   6
   9  -2   2 1433.84 325.947   3
   9  -2   3 9586.59 843.358   3
   9  -2   3 9700.91 805.931   6
   9  -2   4 75.4290 97.2681   6
   9  -2   4 200.581 182.748   3
   9  -2   5 7904.61 840.477   3
   9  -2   5 7967.94 827.024   6
   9  -2   6 1263.42 357.259   6
   9  -2   6 905.752 320.393   3
   9  -2   7 2624.64 559.789   6
   9  -2   7 2714.91 530.248   3
  -9   1  14 1905.64 457.633   2
  -9   1  14 1864.76 431.508   5
  -9   1  13 234.477 197.683   2
  -9   1  13 25.9812 135.336   5
  -9   1  12 1641.90 418.532   2
  -9   1  12 1491.91 350.874   5
  -9   1  11 7592.12 806.757   2
  -9   1  11 7611.38 736.285   5
  -9   1  10 12029.8 978.070   2
  -9   1  10 13601.4 932.433   5
   9  -1 -10 13651.0 841.399   4
  -9   1   9 5227.45 544.013   5
   9  -1  -9 5298.10 524.647   4
   9  -1  -8 1691.38 307.278   4
  -9   1   8 1651.78 290.851   5
   9  -1  -7 28214.1 1195.84   4
   9  -1  -6 1306.03 271.291   4
   9  -1  -5 2038.11 347.510   4
   9  -1  -4 4980.12 519.726   4
   9  -1  -3 4874.53 515.850   4
   9  -1  -2 1755.03 315.511   4
   9  -1  -1 8067.77 692.116   3
   9  -1  -1 9341.00 721.021   4
   9  -1   0 344.706 169.162   3
   9  -1   1 1627.31 296.784   6
   9  -1   1 2242.77 384.223   3
   9  -1   2 1111.83 271.075   6
   9  -1   2 392.439 214.095   3
   9  -1   3 4052.59 518.500   6
   9  -1   3 4302.58 588.121   3
   9  -1   4 6471.63 735.263   3
   9  -1   4 7116.54 742.666   6
   9  -1   5 2355.00 470.784   6
   9  -1   5 2119.93 448.652   3
   9  -1   6 271.895 208.181   6
   9  -1   6-50.9987 156.633   3
   9  -1   7 5529.25 778.433   6
   9  -1   7 3907.31 642.706   3
  -9   0  14 456.430 244.254   2
  -9   0  14 102.680 196.113   5
  -9   0  13 274.945 193.006   2
  -9   0  13 7.12852 124.125   5
  -9   0  12 2890.54 506.288   2
  -9   0  12 2957.89 500.226   5
  -9   0  11 421.394 220.165   2
  -9   0  11 623.933 221.596   5
  -9   0  10 380.754 198.294   2
  -9   0  10 34.1923 122.718   5
   9   0  -9 56.7317 91.7107   4
  -9   0   9 58.1190 108.496   5
   9   0  -8 971.318 231.358   4
   9   0  -7 108.166 148.063   4
   9   0  -6 7800.55 628.017   4
   9   0  -5 82.8317 81.3139   4
   9   0  -4 11758.2 778.915   4
   9   0  -3 2950.54 407.919   4
   9   0  -3 3871.00 466.028   3
   9   0  -2 8030.30 675.949   3
   9   0  -2 9163.55 709.720   4
   9   0  -1 1654.06 321.427   3
   9   0   0 4172.18 514.169   3
   9   0   1 2179.05 340.678   6
   9   0   1 1991.91 387.224   3
   9   0   2 375.974 185.112   6
   9   0   2 377.506 187.952   3
   9   0   3 14591.6 1078.65   3
   9   0   3 13130.6 946.050   6
   9   0   4 720.023 240.718   6
   9   0   4 285.174 181.547   3
   9   0   5-239.629 192.823   6
   9   0   5 135.705 188.399   3
   9   0   6 3939.98 629.149   6
   9   0   6 3186.14 597.849   3
   9   0   7 545.327 277.168   6
   9   0   7-145.353 180.711   3
  -9  -1  14-163.710 175.078   2
  -9  -1  14 152.396 178.240   5
  -9  -1  13 961.167 327.662   2
  -9  -1  13 599.477 274.104   5
  -9  -1  12-103.344 140.010   2
  -9  -1  12 121.246 132.215   5
  -9  -1  11 819.216 266.882   2
  -9  -1  11 609.163 251.023   5
  -9  -1  10 469.845 188.885   1
  -9  -1  10 357.352 172.026   2
  -9  -1  10 523.671 198.419   5
   9   1  -9 1067.53 241.874   4
  -9  -1   9 2188.90 361.741   1
   9   1  -8 3236.90 393.538   4
   9   1  -7 2115.92 326.750   4
   9   1  -6 45355.9 1486.70   4
   9   1  -5 1150.40 249.493   4
   9   1  -4 2456.47 372.907   4
   9   1  -4 2711.53 384.004   3
   9   1  -3 8911.14 694.188   3
   9   1  -2 156.895 143.493   3
   9   1  -1 17.9907 109.724   3
   9   1   0 93.4154 119.633   3
   9   1   1-7.14384 99.4246   3
   9   1   2 22062.5 1295.46   3
   9   1   2 20516.4 1115.16   6
   9   1   3 1742.67 373.728   6
   9   1   3 1750.27 396.835   3
   9   1   4 7307.60 815.966   3
   9   1   4 6232.42 708.607   6
   9   1   5 11219.5 1059.66   3
   9   1   5 9616.59 923.539   6
   9   1   6 206.597 193.597   3
   9   1   6-610.720 285.744   6
   9   1   7 4447.61 709.412   6
  -9  -2  15 1155.49 344.625   2
  -9  -2  14 3252.22 553.850   2
  -9  -2  14 2632.38 542.665   5
  -9  -2  13 66.3158 132.376   2
  -9  -2  13-242.437 200.379   5
  -9  -2  12 9375.30 859.220   2
  -9  -2  12 8728.27 871.569   5
  -9  -2  11-131.990 123.903   1
  -9  -2  11-11.2457 172.439   2
  -9  -2  11-219.965 162.686   5
  -9  -2  10 395.178 185.675   2
  -9  -2  10 287.107 168.873   1
  -9  -2   9-2.72815 94.8527   1
   9   2  -9-115.820 91.6685   4
  -9  -2   8 7382.96 660.548   1
   9   2  -8 6981.96 575.103   4
  -9  -2   7 11128.7 803.312   1
   9   2  -6 22437.4 1028.77   3
   9   2  -5 1988.35 326.165   3
   9   2  -4 52511.7 1646.65   3
   9   2  -3 64.3237 96.1958   3
   9   2  -2 6934.09 640.516   3
   9   2  -1 4816.77 549.391   3
   9   2   0 218.849 142.990   3
   9   2   1 94.0269 162.256   3
   9   2   2 6868.03 748.915   3
   9   2   2 6592.08 652.145   6
   9   2   3 6115.08 737.417   3
   9   2   3 5120.12 609.907   6
   9   2   4 9987.78 974.367   3
   9   2   4 8490.85 835.563   6
   9   2   5 555.880 257.984   3
   9   2   5 713.396 286.735   6
   9   2   6 17962.9 1439.53   3
   9   2   6 14578.2 1219.04   6
   9   2   7-223.876 212.968   6
  -9  -3  14 1240.37 359.321   5
  -9  -3  13 21740.0 1443.30   5
  -9  -3  12 2328.01 436.180   2
  -9  -3  12 1874.00 417.601   5
  -9  -3  11 1972.25 418.394   5
  -9  -3  11 1958.04 348.721   1
  -9  -3  10 8154.51 732.004   2
  -9  -3  10 7735.85 692.291   1
  -9  -3   9 520.615 192.520   2
  -9  -3   9 352.310 183.357   1
  -9  -3   8 186.809 145.507   1
  -9  -3   7 4871.14 547.181   1
   9   3  -7 4905.19 471.628   3
  -9  -3   6 89.0971 126.093   1
   9   3  -6 151.829 88.2377   3
  -9  -3   5 21158.4 1129.01   1
   9   3  -5 22524.4 1049.65   3
   9   3  -4 33743.6 1320.51   3
   9   3  -3 41712.1 1518.65   3
   9   3  -2 24685.9 1213.00   3
   9   3  -1 67.5184 137.697   3
   9   3   0 12979.9 956.231   3
   9   3   1 719.983 262.849   3
   9   3   2 6784.38 763.234   3
   9   3   3 980.192 295.727   3
   9   3   3 763.859 258.125   6
  -9  -3  -3 813.049 235.478   1
   9   3   4 1342.21 400.152   3
   9   3   4 815.896 286.887   6
   9   3   5 13937.9 1254.32   3
   9   3   5 12791.6 1096.73   6
   9   3   6 3673.79 634.680   6
  -9  -4  14 571.272 276.776   5
  -9  -4  13 10352.5 1015.04   5
  -9  -4  12 1850.67 448.989   5
  -9  -4  11 12922.4 922.053   1
  -9  -4  10 8423.58 742.690   1
  -9  -4   9 10064.3 802.827   1
  -9  -4   8 2140.83 385.022   1
   9   4  -7 4178.32 430.497   3
  -9  -4   7 3889.94 494.374   1
  -9  -4   6 130.539 154.096   1
   9   4  -6 169.625 108.486   3
  -9  -4   5 791.814 234.987   1
   9   4  -5 806.788 216.877   3
  -9  -4   4 19332.2 1105.90   1
   9   4  -4 19466.4 1033.22   3
  -9  -4   3 6123.99 626.528   1
   9   4  -3 5993.22 596.827   3
  -9  -4   2 3554.64 473.242   1
   9   4  -2 3743.86 492.129   3
  -9  -4   1 28960.3 1351.26   1
   9   4  -1 29611.3 1426.39   3
  -9  -4   0 291.555 165.986   1
   9   4   0 1398.09 350.060   3
  -9  -4  -1 332.052 174.176   1
   9   4   1 181.734 172.678   3
  -9  -4  -2 230.212 142.381   1
   9   4   2 94.1697 107.803   3
   9   4   3 2429.88 500.136   3
   9   4   4 2411.60 522.688   3
   9   4   5 2085.95 528.765   3
  -9  -5  13 3411.13 586.210   5
  -9  -5  12 2425.32 437.713   1
  -9  -5  11 2861.83 458.857   1
  -9  -5  10 12416.7 930.436   1
  -9  -5   9 418.537 212.568   1
  -9  -5   8 1803.17 366.687   1
  -9  -5   7 105.252 162.838   1
  -9  -5   6 184.860 183.519   1
   9   5  -6 264.521 128.117   3
  -9  -5   5 17422.0 1069.34   1
   9   5  -5 16942.5 947.087   3
   9   5  -4 1934.63 339.229   3
  -9  -5   4 1444.58 333.811   1
  -9  -5   3 11794.9 887.078   1
   9   5  -3 11479.2 845.258   3
  -9  -5   2 540.979 209.513   1
   9   5  -2 342.293 171.963   3
  -9  -5   1 4178.36 529.604   1
   9   5  -1 3500.13 514.245   3
  -9  -5   0 4548.98 547.255   1
   9   5   0 3922.31 563.194   3
  -9  -5  -1 136.422 130.634   1
   9   5   1 171.697 163.452   3
   9   5   2 595.029 244.700   3
  -9  -5  -2 1014.98 275.575   1
   9   5   3-600.678 275.752   3
   9   5   4 4542.28 718.583   3
  -9  -6  13 4089.07 659.221   5
  -9  -6  12 6734.39 725.976   1
  -9  -6  11 4652.08 610.764   1
  -9  -6  10 295.354 171.733   1
  -9  -6   9 3433.20 502.741   1
  -9  -6   8 1098.53 302.991   1
  -9  -6   7 1145.69 293.620   1
  -9  -6   6 1365.76 305.351   1
  -9  -6   5 9323.83 806.756   1
   9   6  -5 10989.1 790.085   3
  -9  -6   4 11711.8 901.082   1
   9   6  -4 10603.3 804.244   3
  -9  -6   3 9737.69 824.578   1
   9   6  -3 8811.93 761.589   3
  -9  -6   2 162.506 132.949   1
   9   6  -2 27.3143 116.008   3
  -9  -6   1 20336.3 1186.19   1
   9   6  -1 21116.7 1288.66   3
  -9  -6   0 3664.78 516.328   1
   9   6   0 3307.36 530.712   3
  -9  -6  -1 234.982 143.910   1
   9   6   1 111.642 149.950   3
  -9  -6  -2-74.9164 110.184   1
   9   6   2 57.8725 132.464   3
   9   6   3 2102.68 485.937   3
   9   6   4 1.90930 124.587   3
  -9  -7  12 3479.92 546.161   1
  -9  -7  11 1879.33 412.838   1
  -9  -7  10 11617.2 967.894   1
  -9  -7   9 1072.12 326.231   1
  -9  -7   8 275.981 177.710   1
  -9  -7   7 7634.77 765.404   1
  -9  -7   6 5472.09 649.229   1
  -9  -7   5-82.2476 109.708   1
   9   7  -4 2376.86 403.908   3
  -9  -7   4 2507.36 436.787   1
  -9  -7   3 1686.19 356.346   1
   9   7  -3 1408.38 326.827   3
  -9  -7   2 5822.22 657.974   1
   9   7  -2 8193.10 798.777   3
  -9  -7   1 7032.23 718.753   1
   9   7  -1 8854.97 865.834   3
  -9  -7   0 13317.4 981.735   1
   9   7   0 12505.8 1068.52   3
   9   7   1 220.999 177.037   3
  -9  -7  -1-214.199 153.205   1
   9   7   2 259.578 195.956   3
   9   7   3 886.889 414.618   3
  -9  -8  12 6043.82 749.286   1
  -9  -8  11 1474.41 392.346   1
  -9  -8  10 8831.76 882.128   1
  -9  -8   9 1910.11 427.800   1
  -9  -8   8 4704.04 648.840   1
  -9  -8   7 1049.72 311.404   1
  -9  -8   6 7863.64 803.135   1
  -9  -8   5 5011.84 645.825   1
  -9  -8   4 411.189 213.624   1
   9   8  -4 560.244 221.827   3
   9   8  -3 37.6328 94.3163   3
  -9  -8   3 209.626 161.845   1
   9   8  -2 2103.20 432.851   3
  -9  -8   2 2745.10 483.171   1
   9   8  -1 876.006 294.764   3
  -9  -8   1 676.450 244.092   1
  -9  -8   0 232.225 156.276   1
   9   8   0-132.573 169.128   3
  -9  -8  -1-189.001 171.336   1
   9   8   1 173.545 178.203   3
   9   8   2 3409.11 635.208   3
  -9  -9  12 60.4956 147.950   1
  -9  -9  11-184.013 177.973   1
  -9  -9  10 516.240 244.481   1
  -9  -9   9-325.092 203.440   1
  -9  -9   8-91.7456 194.846   1
  -9  -9   7 1684.51 409.832   1
  -9  -9   6 1012.17 306.673   1
  -9  -9   5 32.8067 100.183   1
  -9  -9   4 304.881 229.238   1
  -9  -9   3 2132.91 434.483   1
   9   9  -3 3423.29 530.833   3
  -9  -9   2-81.9610 156.524   1
   9   9  -2 216.702 165.924   3
  -9  -9   1 6.01176 135.612   1
   9   9  -1 312.687 194.406   3
  -9  -9   0 269.599 178.212   1
   9   9   0 634.707 276.221   3
   9   9   1 1203.07 391.815   3
  -9 -10  10 1717.07 447.826   1
  -9 -10   9-71.3570 167.573   1
  -9 -10   8 329.610 223.011   1
  -9 -10   7 2037.48 464.808   1
  -9 -10   6 4365.92 655.132   1
  -9 -10   5 166.293 183.723   1
  -9 -10   4 4961.66 689.936   1
  -9 -10   3 3683.76 596.172   1
  -9 -10   2 1577.67 386.341   1
   9  10  -2 1027.98 328.794   3
  -9 -10   1 244.524 180.333   1
   9  10  -1 158.599 184.647   3
  -9 -10   0 485.609 248.251   1
   9  10   0 236.883 192.971   3
  -9 -11   6 738.450 293.923   1
  -9 -11   5 9714.87 996.208   1
  -9 -11   4 383.699 228.576   1
  -9 -11   3 5615.34 764.264   1
  -9 -11   2 651.870 316.829   1
  10 -10  -5 90.2077 137.531   4
  10 -10  -4 237.934 204.422   4
  10 -10  -3 5287.71 693.368   4
  10 -10  -2 667.231 229.923   4
  10 -10  -1 150.126 164.382   4
  10 -10   0 8.61283 157.556   4
  10 -10   1 1810.85 382.847   4
  10 -10   2 1930.25 413.597   4
 -10   9   8-202.071 205.186   2
  10  -9  -7 2809.27 533.211   4
  10  -9  -6 235.326 183.023   4
  10  -9  -5 1828.43 412.738   4
  10  -9  -4 2476.36 475.191   4
  10  -9  -3 230.599 187.966   4
  10  -9  -2 1085.59 317.990   4
  10  -9  -1 659.728 245.671   4
  10  -9   0 1304.85 340.157   4
  10  -9   1-188.865 220.702   4
  10  -9   2 655.322 239.631   4
  10  -9   3 5394.31 651.449   4
  10  -9   3 7159.60 786.379   3
  10  -9   4 392.068 205.652   6
  10  -8  -9 568.530 287.069   4
 -10   8   9 453.263 267.005   2
  10  -8  -8 882.784 287.055   4
  10  -8  -7 2832.92 519.192   4
  10  -8  -6 13219.0 1062.94   4
  10  -8  -5-18.4735 148.329   4
  10  -8  -4 2482.42 452.598   4
  10  -8  -3 7862.33 794.047   4
  10  -8  -2 775.403 273.959   4
  10  -8  -1 1276.05 315.276   4
  10  -8   0 76.2498 136.194   4
  10  -8   1 2767.18 461.877   4
  10  -8   2 6382.11 698.378   4
  10  -8   3 226.034 163.364   4
  10  -8   3-195.323 154.617   6
  10  -8   3-197.719 156.393   3
  10  -8   4 6286.27 760.988   6
  10  -8   4 5300.92 679.204   3
  10  -7 -11 939.268 308.278   4
  10  -7 -10-339.151 200.212   4
 -10   7  10-650.679 309.427   2
  10  -7  -9 703.002 272.352   4
 -10   7   9 351.412 228.043   2
  10  -7  -8 192.790 165.480   4
  10  -7  -7 13812.0 1063.75   4
  10  -7  -6-178.837 155.316   4
  10  -7  -5 8119.30 801.079   4
  10  -7  -4 7831.72 775.845   4
  10  -7  -3 3292.34 511.934   4
  10  -7  -2 3926.21 548.415   4
  10  -7  -1 522.606 235.918   4
  10  -7   0 1342.20 322.708   4
  10  -7   1 4881.02 606.427   4
  10  -7   2 431.766 202.568   4
  10  -7   2 405.567 199.440   6
  10  -7   2 735.771 245.641   3
  10  -7   3 3076.82 479.319   4
  10  -7   3 3264.17 518.172   6
  10  -7   3 2698.55 475.712   3
  10  -7   4 2526.14 490.044   6
  10  -7   4 1948.89 421.843   3
  10  -7   5 871.969 322.119   6
  10  -7   5 1535.95 393.372   3
  10  -6 -11 1679.69 393.517   4
  10  -6 -10 3113.89 514.673   4
 -10   6  10 2523.43 537.515   2
  10  -6  -9 3151.30 516.083   4
 -10   6   9 2415.59 529.885   2
  10  -6  -8 791.153 264.835   4
  10  -6  -7 1625.24 360.530   4
  10  -6  -6 1140.45 305.965   4
  10  -6  -5 15972.4 1079.78   4
  10  -6  -4 52.8482 129.816   4
  10  -6  -3 11986.4 923.726   4
  10  -6  -2 135.723 107.647   4
  10  -6  -1 1940.89 379.406   4
  10  -6   0 17.2668 112.883   4
  10  -6   1 6458.39 682.943   4
  10  -6   2 3250.67 483.836   4
  10  -6   2 3093.74 469.790   6
  10  -6   2 4094.47 572.620   3
  10  -6   3 4085.56 543.761   4
  10  -6   3 2920.17 488.477   6
  10  -6   3 4116.11 591.318   3
  10  -6   4-129.405 164.925   6
  10  -6   4-235.311 186.242   3
  10  -6   5 3757.37 609.663   6
  10  -6   5 4352.88 634.398   3
  10  -5 -11 1496.65 356.634   4
 -10   5  11 1370.17 411.393   2
  10  -5 -10 904.515 266.775   4
 -10   5  10 541.083 268.053   2
  10  -5  -9 3555.51 522.404   4
  10  -5  -8 1326.37 344.958   4
  10  -5  -7-2.82107 120.907   4
  10  -5  -6 194.055 179.938   4
  10  -5  -5 2731.98 446.659   4
  10  -5  -4 7716.69 737.394   4
  10  -5  -3-68.6328 140.775   4
  10  -5  -2 1814.39 354.758   4
  10  -5  -1 2796.30 451.933   4
  10  -5   0 3652.72 500.479   4
  10  -5   1 89.5978 107.770   4
  10  -5   1 91.1400 114.701   3
  10  -5   2-26.6962 98.2717   4
  10  -5   2 30.9512 120.219   3
  10  -5   3 3101.46 491.275   6
  10  -5   3 2288.77 436.895   3
  10  -5   4 2342.42 465.960   6
  10  -5   4 3274.50 543.710   3
  10  -5   5-168.014 174.829   6
  10  -5   5 274.420 183.742   3
  10  -5   6 544.855 249.592   6
  10  -5   6 640.995 257.217   3
 -10   4  12 366.577 248.308   2
  10  -4 -11-15.5295 107.580   4
 -10   4  11 118.526 160.714   2
  10  -4 -10 1077.69 297.727   4
 -10   4  10 1240.96 389.052   2
  10  -4  -9 5168.19 607.627   4
  10  -4  -8 1270.67 294.444   4
  10  -4  -7 40.8189 121.889   4
  10  -4  -6 110.063 112.820   4
  10  -4  -5 2282.39 408.143   4
  10  -4  -4 952.493 265.843   4
  10  -4  -3 313.417 167.118   4
  10  -4  -2 3.64008 114.989   4
  10  -4  -1 1597.51 336.950   4
  10  -4   0 854.598 266.497   4
  10  -4   0 391.119 169.975   3
  10  -4   1 9099.99 820.491   3
  10  -4   1 10524.1 847.075   4
  10  -4   2-10.2851 141.710   3
  10  -4   2 69.1322 136.995   4
  10  -4   3 2460.60 441.381   6
  10  -4   3 1824.10 392.596   3
  10  -4   4 7665.61 821.659   3
  10  -4   4 6846.93 766.194   6
  10  -4   5 197.265 183.707   6
  10  -4   5 834.516 318.117   3
  10  -4   6 171.273 172.200   6
  10  -4   6 56.6507 149.055   3
 -10   3  12-8.28870 135.523   2
 -10   3  11 780.983 300.641   2
 -10   3  10 4489.17 662.990   2
  10  -3 -10 5090.35 591.288   4
  10  -3  -9 9.77031 129.683   4
  10  -3  -8 9829.66 797.764   4
  10  -3  -7 1295.48 304.800   4
  10  -3  -6 4205.01 523.778   4
  10  -3  -5 6830.89 662.243   4
  10  -3  -4 4025.73 511.426   4
  10  -3  -3 472.153 208.961   4
  10  -3  -2 222.997 162.329   4
  10  -3  -1-42.8460 105.096   4
  10  -3   0 18899.4 1162.60   3
  10  -3   0 20626.1 1161.14   4
  10  -3   1 790.898 250.331   3
  10  -3   1 769.083 249.973   4
  10  -3   2 7414.32 756.919   3
  10  -3   3 7661.23 803.942   3
  10  -3   4 9513.36 917.283   3
  10  -3   4 8634.23 852.362   6
  10  -3   5-90.8169 217.201   6
  10  -3   5 233.902 196.741   3
  10  -3   6-327.623 216.259   6
  10  -3   6 20.0163 124.831   3
 -10   2  13 2351.74 525.768   2
 -10   2  12 321.972 262.754   2
 -10   2  11 331.539 199.738   2
  10  -2 -10 2290.20 378.697   4
 -10   2  10 2301.16 460.035   2
  10  -2  -9 8355.47 723.163   4
  10  -2  -8 4235.96 511.118   4
  10  -2  -7 895.083 267.669   4
  10  -2  -6 38036.2 1506.79   4
  10  -2  -5 1713.01 346.025   4
  10  -2  -4 8352.44 723.039   4
  10  -2  -3 3192.10 445.346   4
  10  -2  -2 3439.17 475.646   4
  10  -2  -1 13371.2 958.388   3
  10  -2  -1 12723.9 902.950   4
  10  -2   0 673.182 235.014   3
  10  -2   0 129.073 107.600   4
  10  -2   1 9962.38 863.265   3
  10  -2   2 21137.0 1293.62   3
  10  -2   3 288.821 201.292   3
  10  -2   4 19314.8 1316.88   3
  10  -2   4 16871.2 1178.98   6
  10  -2   5 382.470 216.399   6
  10  -2   5 726.045 282.942   3
  10  -2   6 117.849 164.824   6
  10  -2   6 133.160 137.771   3
 -10   1  13 1514.56 411.217   2
 -10   1  12 8173.84 902.368   2
 -10   1  11 1438.08 347.590   2
  10  -1 -10 1400.92 298.549   4
 -10   1  10 1057.28 309.246   2
  10  -1  -9 745.618 235.696   4
  10  -1  -8 1281.11 275.989   4
  10  -1  -7 26357.5 1238.85   4
  10  -1  -6 1084.89 266.181   4
  10  -1  -5 14414.6 917.237   4
  10  -1  -4 13339.2 900.093   4
  10  -1  -3 469.644 208.790   4
  10  -1  -2 3914.91 516.358   3
  10  -1  -2 4180.35 517.788   4
  10  -1  -1 1081.42 282.092   3
  10  -1   0 5137.28 611.546   3
  10  -1   1 2995.03 480.105   3
  10  -1   2-5.07385 156.433   3
  10  -1   3 26164.0 1507.19   3
  10  -1   4 372.933 225.795   3
  10  -1   5 3742.86 600.894   6
  10  -1   5 5212.73 736.254   3
  10  -1   6 6246.18 806.501   6
 -10   0  14 418.219 251.753   2
 -10   0  14-59.1801 131.379   5
 -10   0  13 6312.53 785.389   2
 -10   0  13 4771.69 674.695   5
 -10   0  12 196.511 205.820   2
 -10   0  12 198.440 173.075   5
 -10   0  11 1061.25 332.579   2
 -10   0  11 1597.25 363.533   5
 -10   0  10 7.88551 106.072   2
 -10   0  10 192.126 182.019   5
 -10   0  10 225.485 143.191   1
  10   0  -9 1815.39 321.401   4
 -10   0   9 1419.92 320.486   5
  10   0  -8 4575.07 512.667   4
  10   0  -7 175.218 139.944   4
  10   0  -6 24557.8 1179.74   4
  10   0  -5 3034.19 419.730   4
  10   0  -4 46.1051 111.535   4
  10   0  -4 226.186 155.567   3
  10   0  -3 21093.9 1146.97   3
  10   0  -3 20779.1 1124.79   4
  10   0  -2 163.762 118.585   3
  10   0  -1 2985.00 463.033   3
  10   0   0 1828.60 380.900   3
  10   0   1 107.167 162.278   3
  10   0   2 10863.4 953.660   3
  10   0   3 659.723 259.365   3
  10   0   4 2350.97 492.745   3
  10   0   5 1237.86 381.208   3
  10   0   6 191.229 179.058   6
 -10  -1  14 160.028 168.749   2
 -10  -1  14 230.162 225.591   5
 -10  -1  13-4.48445 132.089   2
 -10  -1  13-95.2284 163.215   5
 -10  -1  12 536.698 247.763   2
 -10  -1  12 874.564 294.907   5
 -10  -1  11 612.954 243.442   2
 -10  -1  11 326.008 187.902   5
 -10  -1  10 6868.61 731.423   2
 -10  -1  10 5734.78 606.033   1
 -10  -1  10 5072.42 612.471   5
  10   1  -9 457.821 203.255   4
 -10  -1   9 822.232 246.752   1
  10   1  -8 301.716 149.448   4
  10   1  -7 20706.4 1072.74   4
  10   1  -6 51.7663 96.9250   4
  10   1  -6-2.25309 91.9359   3
  10   1  -5 4945.55 547.017   3
  10   1  -4 17076.5 1007.79   3
  10   1  -3 4137.33 510.556   3
  10   1  -2 1419.38 322.777   3
  10   1  -1 275.529 165.897   3
  10   1   0 2198.07 430.776   3
  10   1   1 1892.96 392.667   3
  10   1   2 894.244 294.912   3
  10   1   3 14962.2 1186.76   3
  10   1   4 2100.66 461.669   3
  10   1   5 533.004 282.863   3
 -10  -2  14 403.893 202.549   2
 -10  -2  14 981.686 333.923   5
 -10  -2  13 14209.6 1124.95   2
 -10  -2  13 13186.1 1137.03   5
 -10  -2  12 1003.36 311.422   2
 -10  -2  12 790.188 284.283   5
 -10  -2  11 1815.42 352.653   1
 -10  -2  11 1818.51 376.739   2
 -10  -2  11 1910.06 424.146   5
 -10  -2  10 2629.15 450.631   2
 -10  -2  10 1982.50 352.858   1
 -10  -2   9 70.6467 117.964   1
 -10  -2   8 5503.40 610.255   1
  10   2  -8 5939.28 562.780   3
 -10  -2   7-52.5905 106.066   1
  10   2  -7-102.781 125.835   3
  10   2  -6 11565.9 799.765   3
  10   2  -5 15695.8 948.782   3
  10   2  -4 319.808 145.059   3
  10   2  -3 16856.2 1030.06   3
  10   2  -2 604.762 224.924   3
  10   2  -1 301.811 173.620   3
  10   2   0 1827.47 384.486   3
  10   2   1 3284.75 529.009   3
  10   2   2 14883.1 1161.05   3
  10   2   3 995.023 321.061   3
  10   2   4 725.856 306.265   3
 -10  -3  14 8267.02 965.600   5
 -10  -3  13 1022.45 371.443   5
 -10  -3  12 8305.93 883.140   5
 -10  -3  11 751.687 250.775   1
 -10  -3  11 821.991 261.902   2
 -10  -3  10 4972.74 599.814   2
 -10  -3  10 3972.16 529.159   1
 -10  -3   9 192.978 144.775   1
 -10  -3   8 9490.46 817.716   1
 -10  -3   7 14758.7 1006.24   1
  10   3  -7 16001.3 916.066   3
 -10  -3   6 3682.14 509.010   1
  10   3  -6 3578.65 450.558   3
 -10  -3   5 342.391 188.231   1
  10   3  -5 352.157 166.446   3
  10   3  -4 31910.3 1387.58   3
  10   3  -3 318.843 167.329   3
  10   3  -2 3332.23 493.571   3
  10   3  -1 4587.27 586.623   3
  10   3   0 4978.11 636.500   3
  10   3   1 837.423 305.648   3
 -10  -3  -2 4732.69 589.958   1
  10   3   2 4929.37 693.332   3
  10   3   3-43.0338 120.224   3
  10   3   4 5049.54 760.937   3
 -10  -4  13 10353.3 1033.79   5
 -10  -4  12-38.0960 138.411   5
 -10  -4  11-101.906 120.172   1
 -10  -4  10 8222.39 769.883   1
 -10  -4   9 1022.26 285.687   1
 -10  -4   8 489.075 232.101   1
 -10  -4   7 107.661 124.097   1
 -10  -4   6 1729.89 375.227   1
  10   4  -6 1988.48 342.887   3
 -10  -4   5 7971.71 769.598   1
  10   4  -5 6909.99 643.033   3
 -10  -4   4 544.643 239.115   1
  10   4  -4 326.297 164.083   3
 -10  -4   3 1838.09 370.813   1
  10   4  -3 2043.54 377.446   3
 -10  -4   2-49.7173 122.730   1
  10   4  -2 39.7197 103.653   3
  10   4  -1 3074.23 504.699   3
 -10  -4   1 2628.42 451.513   1
 -10  -4   0 1149.76 292.903   1
  10   4   0 1161.48 320.516   3
 -10  -4  -1 5797.23 653.839   1
  10   4   1 5496.58 715.172   3
  10   4   2 1781.50 426.128   3
 -10  -4  -2 1555.28 340.286   1
  10   4   3-483.758 257.006   3
 -10  -5  13-107.380 172.685   5
 -10  -5  12 196.656 170.019   1
 -10  -5  11 141.531 143.656   1
 -10  -5  10 1517.68 361.125   1
 -10  -5   9 2819.29 481.345   1
 -10  -5   8 701.996 245.574   1
 -10  -5   7 4760.55 607.611   1
 -10  -5   6 1031.83 306.084   1
  10   5  -6 1256.01 284.289   3
 -10  -5   5 10891.2 900.791   1
  10   5  -5 9915.50 782.391   3
 -10  -5   4 1935.97 389.456   1
  10   5  -4 1384.64 308.665   3
 -10  -5   3 40.1943 132.486   1
  10   5  -3 365.686 182.058   3
 -10  -5   2-4.07859 107.157   1
  10   5  -2-379.656 197.112   3
 -10  -5   1 520.394 213.541   1
  10   5  -1 162.010 175.925   3
 -10  -5   0 5813.59 661.487   1
  10   5   0 6078.22 740.354   3
  10   5   1 1455.80 388.468   3
 -10  -5  -1 894.637 273.088   1
  10   5   2 325.958 175.257   3
  10   5   3 2843.89 589.066   3
 -10  -6  12 2041.50 421.558   1
 -10  -6  11 1.96195 119.454   1
 -10  -6  10 1553.69 357.034   1
 -10  -6   9 9531.05 877.172   1
 -10  -6   8 121.211 148.427   1
 -10  -6   7 3722.71 549.218   1
 -10  -6   6 3659.06 542.872   1
 -10  -6   5 2557.90 453.816   1
  10   6  -5 2109.41 380.796   3
 -10  -6   4 214.006 174.647   1
  10   6  -4 192.247 141.141   3
 -10  -6   3-117.839 118.642   1
  10   6  -3-34.0882 101.988   3
 -10  -6   2-78.7044 143.419   1
  10   6  -2-61.1860 101.893   3
 -10  -6   1 5316.16 644.482   1
  10   6  -1 6590.02 765.849   3
 -10  -6   0 610.526 270.425   1
  10   6   0 984.207 323.239   3
 -10  -6  -1 2694.66 470.969   1
  10   6   1 2049.79 448.011   3
  10   6   2 3951.44 689.170   3
 -10  -7  12 833.376 302.798   1
 -10  -7  11 1285.91 351.866   1
 -10  -7  10 6405.70 754.924   1
 -10  -7   9 2892.04 513.060   1
 -10  -7   8 1311.23 337.892   1
 -10  -7   7 9161.31 874.231   1
 -10  -7   6 331.662 207.769   1
 -10  -7   5 4754.48 629.807   1
 -10  -7   4-47.1902 162.634   1
  10   7  -4 199.077 189.180   3
 -10  -7   3 85.7431 180.564   1
  10   7  -3 520.058 219.121   3
 -10  -7   2 253.256 183.619   1
  10   7  -2 678.065 252.371   3
 -10  -7   1-121.932 149.276   1
  10   7  -1 182.696 171.316   3
 -10  -7   0 9488.48 878.570   1
  10   7   0 11352.4 1077.69   3
  10   7   1 3791.48 656.343   3
 -10  -7  -1 2743.59 472.536   1
 -10  -8  12 170.755 190.112   1
 -10  -8  11-401.139 247.113   1
 -10  -8  10 325.506 211.910   1
 -10  -8   9 3615.22 581.435   1
 -10  -8   8 6942.75 800.824   1
 -10  -8   7 1722.96 416.676   1
 -10  -8   6 27050.1 1546.31   1
 -10  -8   5 9184.95 901.777   1
 -10  -8   4 3413.40 557.025   1
 -10  -8   3 9752.30 916.334   1
  10   8  -3 8139.00 837.387   3
  10   8  -2 1988.98 445.033   3
 -10  -8   2 1776.67 399.574   1
  10   8  -1 1454.20 389.198   3
 -10  -8   1 869.311 281.951   1
 -10  -8   0 198.420 175.033   1
  10   8   0 797.582 309.990   3
 -10  -9  10-78.6414 172.250   1
 -10  -9   9 299.716 204.371   1
 -10  -9   8 460.837 288.057   1
 -10  -9   7 7390.26 847.674   1
 -10  -9   6 611.517 326.858   1
 -10  -9   5 1034.92 352.344   1
 -10  -9   4 7441.97 839.592   1
 -10  -9   3 265.063 183.157   1
 -10  -9   2-140.526 158.752   1
  10   9  -2 396.345 203.863   3
 -10  -9   1 218.251 185.850   1
  10   9  -1-75.2960 141.934   3
 -10  -9   0 309.070 198.689   1
  11  -9  -4 473.138 216.434   4
  11  -9  -3-163.739 195.633   4
  11  -9  -2 744.774 291.163   4
  11  -9  -1 524.843 241.780   4
  11  -9   0 66.6037 129.892   4
  11  -8  -7 1394.13 379.425   4
  11  -8  -6 3083.04 538.359   4
  11  -8  -5 98.3302 119.620   4
  11  -8  -4-137.008 150.967   4
  11  -8  -3 1618.01 391.640   4
  11  -8  -2 4397.79 617.670   4
  11  -8  -1 113.617 147.061   4
  11  -8   0 1756.27 391.514   4
  11  -8   1 4241.00 595.630   4
  11  -8   2 2660.97 479.540   4
  11  -8   2 3162.26 543.779   3
  11  -7  -9 401.224 229.591   4
  11  -7  -8 5466.70 709.551   4
  11  -7  -7 306.032 232.345   4
  11  -7  -6 109.750 197.710   4
  11  -7  -5 272.808 188.694   4
  11  -7  -4 5194.91 662.708   4
  11  -7  -3 2371.61 469.940   4
  11  -7  -2 8808.98 852.498   4
  11  -7  -1 223.854 199.429   4
  11  -7   0 4236.60 601.978   4
  11  -7   1 5777.17 721.141   3
  11  -7   1 7595.30 783.481   4
  11  -7   2 8637.27 888.776   3
  11  -7   2 6345.02 722.871   4
  11  -7   3 698.001 298.131   3
  11  -7   3 270.677 196.620   4
  11  -6 -10 2397.70 463.472   4
  11  -6  -9 2833.36 512.351   4
  11  -6  -8 5826.09 710.193   4
  11  -6  -7 6455.10 730.649   4
  11  -6  -6 767.682 273.314   4
  11  -6  -5 289.249 245.326   4
  11  -6  -4 4349.87 599.020   4
  11  -6  -3 6298.13 716.804   4
  11  -6  -2 178.637 186.779   4
  11  -6  -1 4399.08 596.280   4
  11  -6   0 7801.76 790.467   4
  11  -6   1 9120.70 889.150   3
  11  -6   1 8230.49 807.992   4
  11  -6   2 13641.7 1096.64   3
  11  -6   2 13430.3 1035.54   4
  11  -6   3 376.345 220.821   3
  11  -5 -11 406.180 210.715   4
  11  -5 -10 1413.66 365.861   4
 -11   5  10 1021.41 350.828   2
  11  -5  -9 10017.3 902.039   4
  11  -5  -8 116.163 136.090   4
  11  -5  -7 7402.08 765.131   4
  11  -5  -6 5562.19 668.674   4
  11  -5  -5 1661.13 376.790   4
  11  -5  -4 85.0381 136.466   4
  11  -5  -3 882.671 269.971   4
  11  -5  -2 1504.32 357.219   4
  11  -5  -1 4311.19 569.213   4
  11  -5   0 1987.89 411.637   4
  11  -5   0 3418.00 547.920   3
  11  -5   1 4640.46 616.646   4
  11  -5   1 4550.27 625.432   3
  11  -5   2 272.429 213.787   3
  11  -5   3-410.756 238.222   3
 -11   4  11 136.316 192.344   2
  11  -4 -10 1777.53 398.546   4
 -11   4  10 2087.44 478.866   2
  11  -4  -9 4910.75 614.821   4
  11  -4  -8 3562.68 520.750   4
  11  -4  -7 1101.02 283.884   4
  11  -4  -6 5368.87 636.774   4
  11  -4  -5 8745.99 803.104   4
  11  -4  -4 301.931 190.087   4
  11  -4  -3 771.951 261.686   4
  11  -4  -2 3423.67 504.202   4
  11  -4  -1 5336.40 646.166   4
  11  -4  -1 4739.88 628.463   3
  11  -4   0 14104.9 1075.37   3
  11  -4   0 12611.0 971.974   4
  11  -4   1 1116.93 315.785   3
  11  -4   1 755.053 270.461   4
  11  -4   2 7500.27 807.195   3
  11  -4   3 2368.16 473.179   3
  11  -4   4-316.025 217.288   3
 -11   3  11 513.664 298.636   2
  11  -3 -10 1949.39 390.982   4
  11  -3  -9 8502.24 784.422   4
  11  -3  -8 73.2276 163.819   4
  11  -3  -7 5368.18 620.894   4
  11  -3  -6 573.466 224.578   4
  11  -3  -5 533.049 209.175   4
  11  -3  -4 1079.73 290.896   4
  11  -3  -3 226.564 150.432   4
  11  -3  -2 1980.45 394.963   4
  11  -3  -1 7977.97 796.071   3
  11  -3  -1 7659.56 760.943   4
  11  -3   0 4403.18 607.566   3
  11  -3   0 3948.73 557.313   4
  11  -3   1 6702.47 766.434   3
  11  -3   2 369.027 208.017   3
  11  -3   3 9915.16 964.784   3
  11  -3   4 1081.25 349.570   3
 -11   2  12 1537.23 423.703   2
 -11   2  11 888.401 319.563   2
  11  -2 -10 14118.6 998.538   4
  11  -2  -9 2178.92 397.591   4
  11  -2  -8 12138.7 927.470   4
  11  -2  -7 17218.8 1081.15   4
  11  -2  -6 18018.0 1115.88   4
  11  -2  -5 4720.33 575.569   4
  11  -2  -4 489.316 208.668   4
  11  -2  -3 155.797 136.487   4
  11  -2  -2 2204.22 418.549   4
  11  -2  -2 2653.10 451.359   3
  11  -2  -1 1571.12 378.235   3
  11  -2  -1 758.867 286.894   4
  11  -2   0 17197.0 1177.87   3
  11  -2   1 1274.64 330.005   3
  11  -2   2 3230.24 552.827   3
  11  -2   3 2307.71 479.296   3
  11  -2   4 116.004 157.004   3
 -11   1  12 2281.25 495.211   2
 -11   1  11 829.496 306.693   2
  11  -1 -10 511.834 224.426   4
  11  -1  -9 1750.73 348.541   4
  11  -1  -8 2720.99 435.941   4
  11  -1  -7 4538.51 548.675   4
  11  -1  -6 10500.6 835.514   4
  11  -1  -5 2492.10 427.048   4
  11  -1  -4 15644.4 1052.74   3
  11  -1  -4 14520.5 995.909   4
  11  -1  -3-25.4315 134.337   4
  11  -1  -3-13.7329 89.5833   3
  11  -1  -2 5654.44 653.513   3
  11  -1  -1 1096.56 297.525   3
  11  -1   0 430.252 248.108   3
  11  -1   1 1370.37 372.698   3
  11  -1   2 9468.63 925.996   3
  11  -1   3 5011.21 708.329   3
 -11   0  13 3865.29 634.761   2
 -11   0  12 1314.11 389.100   2
 -11   0  11 823.231 298.466   2
 -11   0  10 930.937 301.907   1
  11   0  -9 966.954 267.587   4
  11   0  -8 455.986 200.553   4
  11   0  -7 15656.1 1007.01   4
  11   0  -6 87.8366 133.196   4
  11   0  -5 94.6125 107.168   4
  11   0  -5 89.8600 113.391   3
  11   0  -4 7960.81 748.211   3
  11   0  -3 2580.49 445.433   3
  11   0  -2 4880.62 609.085   3
  11   0  -1 218.746 142.735   3
  11   0   0 0.65161 143.301   3
  11   0   1 7275.19 800.842   3
  11   0   2 139.623 164.096   3
  11   0   3 6.38712 162.875   3
 -11  -1  13 2841.54 542.424   2
 -11  -1  12 3116.12 550.240   2
 -11  -1  11 3392.01 564.664   2
 -11  -1  11 3537.50 511.527   1
 -11  -1  10 281.115 154.843   1
  11   1  -9 85.4200 125.684   4
 -11  -1   9-35.7091 131.424   1
  11   1  -8 3523.20 486.949   4
  11   1  -7 2114.42 383.930   3
  11   1  -6 2237.50 389.469   3
  11   1  -5 134.090 122.178   3
  11   1  -4 2460.98 426.244   3
  11   1  -3 220.514 157.582   3
  11   1  -2 163.588 161.298   3
  11   1  -1-48.5384 124.298   3
  11   1   0 2079.18 434.050   3
  11   1   1 473.594 245.226   3
  11   1   2 3220.46 579.861   3
  11   1   3 177.100 119.954   3
 -11  -2  13 1841.69 451.834   5
 -11  -2  12 133.107 142.904   2
 -11  -2  12 797.297 292.713   5
 -11  -2  11 1494.88 383.516   2
 -11  -2  11 1849.96 405.877   1
 -11  -2  11 1800.49 411.223   5
 -11  -2  10-275.851 178.948   1
 -11  -2  10 272.843 148.735   2
 -11  -2   9 1526.81 356.608   1
 -11  -2   8 944.618 305.457   1
  11   2  -8 396.293 166.923   3
 -11  -2   7 1750.63 367.055   1
  11   2  -7 1510.19 321.555   3
  11   2  -6 430.275 173.269   3
  11   2  -5 106.581 114.158   3
  11   2  -4 256.350 161.782   3
  11   2  -3 28080.7 1428.76   3
  11   2  -2 5866.35 680.177   3
  11   2  -1 10289.8 921.492   3
  11   2   0 11894.2 1025.87   3
  11   2   1 8102.16 883.647   3
  11   2   2 414.065 228.942   3
 -11  -3  13 504.493 253.406   5
 -11  -3  12 9389.91 960.647   5
 -11  -3  11 139.526 151.755   1
 -11  -3  10 1512.88 356.479   1
 -11  -3   9 22945.2 1324.78   1
 -11  -3   8 4728.55 611.229   1
 -11  -3   7 3603.87 537.422   1
  11   3  -7 4233.20 516.404   3
  11   3  -6-41.7752 89.7552   3
 -11  -3   6-35.7077 129.476   1
 -11  -3   5 2718.74 468.792   1
  11   3  -5 2765.94 441.344   3
 -11  -3   4 1965.23 413.416   1
  11   3  -4 1870.67 369.617   3
  11   3  -3-129.420 136.297   3
  11   3  -2 5989.86 695.347   3
  11   3  -1 1849.04 412.121   3
  11   3   0 9963.65 956.658   3
 -11  -3  -1 7066.52 761.170   1
  11   3   1 6584.43 807.534   3
  11   3   2 690.132 291.610   3
 -11  -3  -2 578.078 228.018   1
 -11  -4  13 406.964 231.770   5
 -11  -4  12 1798.50 401.213   1
 -11  -4  11 2035.41 426.178   1
 -11  -4  10 5152.40 659.262   1
 -11  -4   9 615.739 246.759   1
 -11  -4   8 14676.6 1083.94   1
 -11  -4   7 2511.44 463.566   1
 -11  -4   6 3602.92 551.367   1
  11   4  -6 4071.66 516.473   3
 -11  -4   5 1318.40 349.376   1
  11   4  -5 998.941 267.490   3
 -11  -4   4-101.402 141.986   1
  11   4  -4-58.4410 107.518   3
 -11  -4   3 3681.86 554.779   1
  11   4  -3 3295.73 507.268   3
 -11  -4   2 894.143 307.500   1
  11   4  -2 601.947 265.065   3
 -11  -4   1 320.503 197.961   1
  11   4  -1-203.132 170.882   3
 -11  -4   0 20398.8 1281.69   1
  11   4   0 20554.0 1401.17   3
  11   4   1 403.152 218.539   3
 -11  -4  -1 549.754 239.665   1
 -11  -5  12 829.395 305.850   1
 -11  -5  11 950.208 309.654   1
 -11  -5  10 187.803 196.562   1
 -11  -5   9 9620.47 894.486   1
 -11  -5   8 301.443 212.357   1
 -11  -5   7 1118.94 332.110   1
 -11  -5   6 11486.6 977.318   1
  11   5  -5 208.039 145.611   3
 -11  -5   5 98.8406 188.261   1
 -11  -5   4-207.760 221.107   1
  11   5  -4 198.256 152.530   3
 -11  -5   3 2150.10 451.843   1
  11   5  -3 2280.48 436.773   3
 -11  -5   2 2819.04 505.745   1
  11   5  -2 2836.59 518.538   3
 -11  -5   1 4133.44 589.435   1
  11   5  -1 4442.66 650.358   3
 -11  -5   0 2538.83 466.670   1
  11   5   0 2517.12 503.292   3
 -11  -5  -1 6791.43 748.123   1
  11   5   1 7671.91 914.711   3
 -11  -6  12 3876.17 603.447   1
 -11  -6  11 3751.14 588.703   1
 -11  -6  10 1410.43 375.008   1
 -11  -6   9 805.002 312.782   1
 -11  -6   8 7217.30 801.774   1
 -11  -6   7 6199.72 749.275   1
 -11  -6   6 1431.11 387.120   1
 -11  -6   5-22.5618 105.023   1
  11   6  -5-125.191 126.695   3
 -11  -6   4 1559.71 375.697   1
  11   6  -4 1353.78 344.301   3
 -11  -6   3 981.364 313.159   1
  11   6  -3 787.727 280.934   3
 -11  -6   2 1697.61 386.185   1
  11   6  -2 1974.85 440.981   3
 -11  -6   1 1838.32 404.441   1
  11   6  -1 1181.98 360.942   3
 -11  -6   0 5599.87 692.982   1
  11   6   0 5422.61 763.909   3
 -11  -7  11 5737.68 743.047   1
 -11  -7  10 881.733 336.689   1
 -11  -7   9 6462.37 779.026   1
 -11  -7   8 4421.74 660.890   1
 -11  -7   7 6133.58 756.829   1
 -11  -7   6 9454.74 936.107   1
 -11  -7   5 610.602 261.777   1
 -11  -7   4 376.892 239.186   1
  11   7  -4 298.727 174.364   3
 -11  -7   3 184.712 228.118   1
  11   7  -3-77.9192 131.037   3
 -11  -7   2 104.060 179.281   1
  11   7  -2 420.917 229.655   3
 -11  -7   1 6252.91 750.281   1
  11   7  -1 6380.10 819.751   3
 -11  -7   0 248.461 173.098   1
 -11  -8   8 2515.77 504.604   1
 -11  -8   7 8604.11 926.098   1
 -11  -8   6 1139.15 358.153   1
 -11  -8   5 1143.89 342.240   1
 -11  -8   4 554.536 250.541   1
  11   8  -3 3788.14 608.977   3
 -11  -8   3 3807.74 630.012   1
  11   8  -2 1894.90 465.358   3
 -11  -8   2 2112.64 459.948   1
  12  -7  -5 244.165 191.951   4
  12  -7  -4 3971.83 599.844   4
  12  -7  -3 3224.67 566.309   4
  12  -7  -2 6273.03 750.844   4
  12  -7  -1 2415.89 471.326   4
  12  -6  -8 9133.65 907.927   4
  12  -6  -7 2151.43 462.550   4
  12  -6  -6 473.371 245.311   4
  12  -6  -5 264.651 195.743   4
  12  -6  -4 1412.94 367.203   4
  12  -6  -3 5409.79 687.174   4
  12  -6  -2 13252.2 1074.02   4
  12  -6  -1 71.7856 151.418   4
  12  -6   0 24156.5 1495.69   3
  12  -6   0 22818.3 1407.00   4
  12  -5 -10 3561.38 575.809   4
  12  -5  -9 7138.64 796.059   4
  12  -5  -8 224.381 164.611   4
  12  -5  -7 139.180 160.509   4
  12  -5  -6 2453.32 484.545   4
  12  -5  -5 761.580 280.607   4
  12  -5  -4-53.9526 152.402   4
  12  -5  -3 672.458 256.949   4
  12  -5  -2 1114.48 325.287   4
  12  -5  -1 1850.90 408.235   4
  12  -5  -1 1235.59 360.930   3
  12  -5   0 2808.83 510.047   4
  12  -5   0 1631.43 410.285   3
  12  -5   1 4085.90 639.578   3
  12  -4 -10 1724.49 388.320   4
  12  -4  -9 5256.60 663.582   4
  12  -4  -8 986.433 315.487   4
  12  -4  -7 5873.70 700.519   4
  12  -4  -6 653.609 269.576   4
  12  -4  -5 2800.80 490.690   4
  12  -4  -4 85.9487 161.480   4
  12  -4  -3-48.9917 118.826   4
  12  -4  -2 580.496 239.619   4
  12  -4  -2 455.899 228.005   3
  12  -4  -1 5367.08 672.262   4
  12  -4  -1 3988.09 598.607   3
  12  -4   0 175.602 190.376   3
  12  -4   0 635.761 266.265   4
  12  -4   1-63.3999 137.830   3
  12  -3 -10 276.180 186.647   4
  12  -3  -9 1047.06 302.628   4
  12  -3  -8 209.681 159.932   4
  12  -3  -7 80.5348 109.266   4
  12  -3  -6 6952.72 743.259   4
  12  -3  -5 5540.04 665.960   4
  12  -3  -4 7.52688 124.045   4
  12  -3  -3 1.91205 106.355   4
  12  -3  -3-72.4601 171.116   3
  12  -3  -2 1877.47 395.239   4
  12  -3  -2 2228.42 449.669   3
  12  -3  -1 8191.86 850.604   3
  12  -3  -1 7577.67 797.187   4
  12  -3   0 312.871 202.807   3
  12  -3   1 3941.00 613.912   3
 -12   2  11 4275.96 688.546   2
  12  -2 -10 5073.92 632.591   4
  12  -2  -9 1782.97 378.515   4
  12  -2  -8 1231.49 316.227   4
  12  -2  -7 862.554 268.926   4
  12  -2  -6 1382.11 346.329   4
  12  -2  -5 2066.32 433.438   4
  12  -2  -4 2979.36 482.925   4
  12  -2  -4 3895.80 573.563   3
  12  -2  -3 4873.19 649.984   3
  12  -2  -3 5667.08 680.434   4
  12  -2  -2 602.953 249.558   3
  12  -2  -1 6206.10 747.303   3
  12  -2   0 109.688 150.401   3
  12  -2   1 545.538 281.824   3
 -12   1  11 3935.26 639.606   2
  12  -1 -10 3378.00 499.974   4
  12  -1  -9 2485.18 428.227   4
  12  -1  -8 847.521 256.131   4
  12  -1  -7 760.786 253.247   4
  12  -1  -6 7103.36 738.933   4
  12  -1  -5 997.944 315.039   4
  12  -1  -5 881.879 275.355   3
  12  -1  -4 5618.60 670.845   4
  12  -1  -4 4685.61 630.578   3
  12  -1  -3 5172.05 664.651   3
  12  -1  -2 25255.6 1463.26   3
  12  -1  -1 2400.36 464.518   3
  12  -1   0 1585.37 403.778   3
  12  -1   1 14014.4 1165.78   3
 -12   0  12 2454.68 512.479   2
 -12   0  11 4218.84 652.929   2
 -12   0  10 2065.86 433.585   1
  12   0  -9 1063.72 302.341   4
  12   0  -8 11529.9 914.849   4
  12   0  -7-15.7100 139.866   4
  12   0  -7 15.3207 104.897   3
  12   0  -6 26.5993 147.658   4
  12   0  -6 7.78293 98.8879   3
  12   0  -5 3087.84 495.521   3
  12   0  -4 625.414 258.262   3
  12   0  -3 8902.45 860.728   3
  12   0  -2 8771.90 863.311   3
  12   0  -1 880.751 335.385   3
  12   0   0 1688.16 411.560   3
  12   0   1 622.448 258.672   3
 -12  -1  12 795.460 297.719   2
 -12  -1  11 4897.53 631.875   1
 -12  -1  11 4747.08 685.809   2
 -12  -1  10 32.6873 106.372   1
 -12  -1   9 1608.82 387.206   1
 -12  -1   8 1053.05 294.406   1
  12   1  -8 1495.25 345.743   3
  12   1  -7 3981.11 549.155   3
  12   1  -6 94.6818 151.144   3
  12   1  -5 1949.65 399.446   3
  12   1  -4 4288.88 589.555   3
  12   1  -3 1914.51 432.145   3
  12   1  -2 3781.09 580.063   3
  12   1  -1 3474.29 582.615   3
  12   1   0 4150.38 644.042   3
  12   1   1 2866.03 556.626   3
 -12  -2  11 651.345 269.461   1
 -12  -2  10 10875.6 954.744   1
 -12  -2   9 2455.73 489.589   1
 -12  -2   8 7007.06 774.098   1
 -12  -2   7 74.9825 148.102   1
  12   2  -7 145.393 134.069   3
  12   2  -6 3788.80 531.460   3
  12   2  -5 240.105 186.731   3
  12   2  -4 217.336 155.443   3
  12   2  -3 9482.58 898.008   3
  12   2  -2 5781.77 731.216   3
  12   2  -1 1306.77 381.721   3
  12   2   0 9446.15 973.970   3
 -12  -3  12 2553.59 519.241   5
 -12  -3  11 4465.47 627.292   1
 -12  -3  10 255.598 223.321   1
 -12  -3   9 10323.1 946.594   1
 -12  -3   8 606.137 264.546   1
  12   3  -7 2464.34 429.098   3
 -12  -3   7 2493.43 485.811   1
 -12  -3   6 1172.49 346.568   1
  12   3  -6 1192.26 321.176   3
 -12  -3   5 10802.9 983.392   1
  12   3  -5 10065.2 883.168   3
 -12  -3   4 4345.74 642.362   1
  12   3  -4 4247.68 601.440   3
 -12  -3   3 9590.78 926.750   1
  12   3  -3 8090.32 839.410   3
 -12  -3   2 343.820 220.134   1
  12   3  -2-101.633 130.272   3
 -12  -3   1 12497.7 1061.66   1
  12   3  -1 14849.5 1206.35   3
 -12  -3   0 1880.48 425.964   1
  12   3   0 1441.95 419.808   3
 -12  -3  -1 1704.10 403.393   1
 -12  -4  12 481.241 242.464   1
 -12  -4  11 2461.10 476.783   1
 -12  -4  10 11209.2 1007.19   1
 -12  -4   9 4698.42 666.665   1
 -12  -4   8 129.398 177.828   1
 -12  -4   7 4719.52 660.771   1
 -12  -4   6 4899.60 667.581   1
  12   4  -6 4822.64 604.508   3
 -12  -4   5 1168.64 359.826   1
  12   4  -5 1079.52 300.648   3
  12   4  -4 2339.73 453.887   3
 -12  -4   4 2364.06 470.664   1
  12   4  -3 835.878 288.572   3
 -12  -4   3 1456.74 380.835   1
 -12  -4   2 2818.03 537.602   1
  12   4  -2 2299.95 483.675   3
  12   4  -1 2951.02 555.748   3
 -12  -4   1 3992.85 611.509   1
 -12  -4   0 4049.16 614.632   1
 -12  -5  11-52.5238 160.333   1
 -12  -5  10 4580.29 668.129   1
 -12  -5   9 5010.51 690.553   1
 -12  -5   8 3694.84 602.873   1
 -12  -5   7 68.1651 153.858   1
 -12  -5   6 7856.30 854.037   1
  12   5  -5 223.872 155.319   3
 -12  -5   5 94.0945 120.719   1
  12   5  -4 130.372 137.788   3
 -12  -5   4 99.0174 205.032   1
  12   5  -3 2380.05 466.501   3
 -12  -5   3 2965.01 535.350   1
  12   5  -2 3884.87 623.975   3
 -12  -5   2 2852.99 522.654   1
 -12  -5   1 91.6458 148.838   1
 -12  -6   9 191.066 171.840   1
 -12  -6   8 185.443 180.514   1
 -12  -6   7 330.128 228.241   1
 -12  -6   6 2299.05 485.625   1
 -12  -6   5 986.562 334.819   1
 -12  -6   4 7328.21 831.692   1
  12   6  -4 6453.16 766.431   3
 -12  -6   3 824.291 300.007   1
  12   6  -3 621.801 271.355   3
  12   6  -2 228.913 253.636   3
  12   7  -3 617.963 260.907   3
  13  -4  -7 25.6838 168.708   4
  13  -4  -6-61.7987 167.334   4
  13  -4  -5 5313.02 707.410   4
  13  -4  -4 2508.16 486.590   4
  13  -3  -9-159.229 178.671   4
  13  -3  -8 503.979 247.125   4
  13  -3  -7 1359.12 377.695   4
  13  -3  -6 6308.84 741.023   4
  13  -3  -5 1722.82 418.023   4
  13  -3  -4 7897.84 861.860   3
  13  -3  -4 7405.22 807.764   4
  13  -3  -3 4320.69 633.525   4
  13  -3  -3 4174.11 644.961   3
  13  -2 -10 1198.72 326.011   4
  13  -2  -9 347.272 203.936   4
  13  -2  -8 326.257 196.128   4
  13  -2  -7 7230.52 796.109   4
  13  -2  -6 1678.27 408.462   4
  13  -2  -5 12884.7 1077.84   3
  13  -2  -5 13660.1 1086.68   4
  13  -2  -4 4569.80 647.854   4
  13  -2  -4 3441.38 581.555   3
  13  -2  -3 1724.37 442.121   3
  13  -2  -2 2393.46 477.549   3
  13  -1 -10 794.162 272.689   4
  13  -1  -9 1407.43 354.741   4
  13  -1  -8 473.457 227.480   4
  13  -1  -7-91.4893 166.319   4
  13  -1  -7 93.5254 145.738   3
  13  -1  -6 10401.4 956.048   3
  13  -1  -6 8936.45 870.888   4
  13  -1  -5 1641.71 398.285   3
  13  -1  -4 465.909 259.980   3
  13  -1  -3 22229.6 1431.51   3
  13  -1  -2 709.821 333.679   3
 -13   0  10 2819.58 521.197   1
 -13   0   9 7283.60 816.637   1
  13   0  -8 1356.44 339.327   3
  13   0  -7 492.143 222.645   3
  13   0  -6 9.42227 110.779   3
  13   0  -5 581.125 250.563   3
  13   0  -4 2210.65 449.326   3
  13   0  -3 247.193 211.111   3
  13   0  -2 5422.24 735.583   3
 -13  -1  11 179.310 161.549   1
 -13  -1  10 1621.73 391.351   1
 -13  -1   9 159.206 186.700   1
 -13  -1   8 281.658 197.597   1
  13   1  -8-67.7047 132.517   3
  13   1  -7 3231.74 518.351   3
  13   1  -6 2341.14 450.229   3
  13   1  -5 3045.95 517.784   3
  13   1  -4 1115.32 342.893   3
  13   1  -3 8252.83 883.233   3
  13   1  -2-174.956 184.231   3
 -13  -2  10 258.817 204.847   1
 -13  -2   9 3333.98 569.026   1
 -13  -2   8 81.1730 159.611   1
 -13  -2   7 96.9120 161.170   1
  13   2  -7-68.6917 126.409   3
 -13  -2   6 753.624 274.524   1
  13   2  -6 515.051 232.387   3
  13   2  -5 350.873 207.050   3
  13   2  -4 3125.48 542.954   3
  13   2  -3 3.76350 132.355   3
 -13  -3   8 1113.17 339.311   1
 -13  -3   7 3049.98 572.419   1
 -13  -3   6 4864.04 688.810   1
  13   3  -6 4080.45 598.041   3
 -13  -3   5-27.8984 151.193   1
  13   3  -5 120.361 159.019   3
  13   3  -4 9768.45 946.998   3
  13   3  -3 109.870 147.689   3
  13   4  -5 6204.34 755.884   3
  13   4  -4 763.903 293.264   3
  13   5  -5 2422.19 474.124   3
   0   0   0    0.00    0.00   0
TITL lv748_bs12_analyt in P-1
REM P-1 (#2 in standard setting)
CELL 0.71073   9.404178  10.707445  10.740052  99.2108 110.8522  91.5150
ZERR    2.00   0.000629   0.000607   0.000582   0.0046   0.0056   0.0050
LATT  1
SFAC C H N Cl Mn
UNIT 32.00 36.00 8.00 8.00 2.00
TREF
HKLF 4
END
;
_shelx_hkl_checksum     72344
_shelx_res_file
;
TITL lv748 in P-1
    shelx.res
    created by SHELXL-2017/1 at 11:13:53 on 15-Oct-2019
CELL  0.71073   9.4042  10.7074  10.7401   99.211  110.852   91.515
ZERR     2.00   0.0006   0.0006   0.0006    0.005    0.006    0.005
LATT   1
SFAC  C    H    N    CL   MN
UNIT  32 36 8 8 2
MERG   2
OMIT     0   1   0
HTAB C11 Cl4
EQIV $1 x, y+1, z
EQIV $2 -x+2, -y+1, -z
EQIV $3 -x+1, -y+1, -z
HTAB C13 Cl1_$3
HTAB C14 Cl1_$3
EQIV $4 x-1, y+1, z
HTAB C21 Cl3_$4
HTAB C22 Cl2_$3
HTAB C23 Cl1_$1
HTAB C24 Cl3_$1
EQIV $5 -x+1, -y+1, -z+1
HTAB C27 Cl4_$5
FMAP   2
PLAN   25
ACTA
BOND   $H
CONF
L.S.   10
TEMP  -173.00
WGHT    0.056400    0.864700
FVAR       5.33891
C11   1    0.764454    0.546812    0.266921    11.00000    0.01868    0.02009 =
         0.02468    0.00282    0.00794    0.00263
AFIX  43
H11   2    0.838597    0.507280    0.330658    11.00000   -1.20000
AFIX   0
N12   3    0.789930    0.615155    0.181826    11.00000    0.01476    0.01848 =
         0.02064    0.00167    0.00617    0.00233
C12   1    0.938154    0.639116    0.169990    11.00000    0.01718    0.02712 =
         0.03394    0.00421    0.01167    0.00237
AFIX 137
H12A  2    0.989164    0.719825    0.228348    11.00000   -1.50000
H12B  2    0.922869    0.643492    0.075695    11.00000   -1.50000
H12C  2    1.001665    0.570072    0.198003    11.00000   -1.50000
AFIX   0
C13   1    0.657226    0.657182    0.104137    11.00000    0.01603    0.02126 =
         0.02178    0.00255    0.00492    0.00430
AFIX  43
H13   2    0.645655    0.707320    0.036315    11.00000   -1.20000
AFIX   0
N13A  3    0.544573    0.613475    0.142463    11.00000    0.02250    0.02317 =
         0.03120   -0.00126    0.00895    0.00298
C14   1    0.385632    0.624813    0.099965    11.00000    0.01782    0.02633 =
         0.02944   -0.00113    0.00810    0.00504
AFIX  43
H14   2    0.336093    0.668856    0.028430    11.00000   -1.20000
AFIX   0
C15   1    0.306153    0.571415    0.163708    11.00000    0.01760    0.03062 =
         0.04385   -0.00658    0.01408   -0.00081
AFIX  43
H15   2    0.199452    0.578985    0.136942    11.00000   -1.20000
AFIX   0
C16   1    0.378562    0.503943    0.270226    11.00000    0.03768    0.02819 =
         0.04789    0.00177    0.02796   -0.00277
AFIX  43
H16   2    0.319686    0.468677    0.314078    11.00000   -1.20000
AFIX   0
C17   1    0.529337    0.489322    0.309819    11.00000    0.03705    0.02314 =
         0.03554    0.00665    0.01870    0.00202
AFIX  43
H17   2    0.576756    0.442786    0.379620    11.00000   -1.20000
AFIX   0
C17A  1    0.614212    0.544400    0.245534    11.00000    0.01392    0.01191 =
         0.01854    0.00048    0.00507    0.00086
C21   1    0.293249    0.897640    0.319457    11.00000    0.02211    0.02291 =
         0.02910   -0.00152    0.01076    0.00233
AFIX  43
H21   2    0.196989    0.897717    0.329702    11.00000   -1.20000
AFIX   0
N22   3    0.327054    0.935892    0.216967    11.00000    0.03051    0.02184 =
         0.02357    0.00048    0.00631    0.00547
C22   1    0.220051    0.987897    0.104742    11.00000    0.04197    0.03202 =
         0.02732    0.00356    0.00113    0.01249
AFIX 137
H22A  2    0.275187    1.018410    0.051736    11.00000   -1.50000
H22B  2    0.173674    1.058598    0.141160    11.00000   -1.50000
H22C  2    0.139884    0.921389    0.046435    11.00000   -1.50000
AFIX   0
C23   1    0.472926    0.922509    0.234492    11.00000    0.03431    0.02189 =
         0.02363    0.00179    0.01382    0.00241
AFIX  43
H23   2    0.523166    0.942318    0.176507    11.00000   -1.20000
AFIX   0
N23A  3    0.536384    0.875858    0.349165    11.00000    0.02433    0.01865 =
         0.02742    0.00010    0.01235   -0.00051
C24   1    0.685789    0.845272    0.411899    11.00000    0.02010    0.02616 =
         0.03854   -0.00694    0.01429   -0.00143
AFIX  43
H24   2    0.761335    0.856740    0.374017    11.00000   -1.20000
AFIX   0
C25   1    0.719362    0.799123    0.527493    11.00000    0.02435    0.02695 =
         0.03782   -0.00429    0.00123    0.00410
AFIX  43
H25   2    0.819593    0.775808    0.570203    11.00000   -1.20000
AFIX   0
C26   1    0.609316    0.784435    0.587032    11.00000    0.04380    0.02227 =
         0.02666    0.00539    0.00356    0.00005
AFIX  43
H26   2    0.637870    0.754350    0.670355    11.00000   -1.20000
AFIX   0
C27   1    0.465001    0.812373    0.527575    11.00000    0.03556    0.02253 =
         0.02748    0.00095    0.01508   -0.00501
AFIX  43
H27   2    0.391259    0.800913    0.567407    11.00000   -1.20000
AFIX   0
C27A  1    0.424557    0.859190    0.404541    11.00000    0.01964    0.01798 =
         0.02425   -0.00032    0.01143   -0.00081
MN1   5    0.845777    0.191040    0.250824    11.00000    0.01803    0.02251 =
         0.01970    0.00445    0.00538    0.00204
CL1   4    0.578644    0.187564    0.133232    11.00000    0.01874    0.03281 =
         0.02679    0.01002    0.00467    0.00303
CL2   4    0.987564    0.300198    0.150373    11.00000    0.02663    0.02637 =
         0.03066    0.00723    0.01355    0.00141
CL3   4    0.901553   -0.022869    0.241685    11.00000    0.03501    0.02682 =
         0.03954    0.01333    0.01614    0.01030
CL4   4    0.895379    0.307804    0.470870    11.00000    0.02688    0.03801 =
         0.02218    0.00035    0.00624   -0.00093
HKLF 4
REM  lv748 in P-1
REM R1 =  0.0469 for    5151 Fo > 4sig(Fo)  and  0.0604 for all    6374 data
REM    228 parameters refined using      0 restraints
END
WGHT      0.0564      0.8648
REM Highest difference peak  1.320,  deepest hole -0.648,  1-sigma level  0.097
Q1    1   0.9262  0.2309  0.4904  11.00000  0.05    1.32
Q2    1   1.0013  0.6552  0.2664  11.00000  0.05    0.52
Q3    1   0.8644  0.2627  0.2580  11.00000  0.05    0.52
Q4    1   0.9619  0.0424  0.2417  11.00000  0.05    0.50
Q5    1   0.9532  0.5720  0.1226  11.00000  0.05    0.46
Q6    1   0.8447  0.2406  0.3127  11.00000  0.05    0.46
Q7    1   0.4660  0.8677  0.3797  11.00000  0.05    0.46
Q8    1   0.1806  0.5018  0.4366  11.00000  0.05    0.45
Q9    1   0.6011  0.2610  0.1368  11.00000  0.05    0.42
Q10   1   0.1408  0.9772  0.1035  11.00000  0.05    0.42
Q11   1   0.7247  0.6284  0.1281  11.00000  0.05    0.40
Q12   1   0.9268  0.7010  0.1168  11.00000  0.05    0.39
Q13   1   0.3807  0.8988  0.3789  11.00000  0.05    0.39
Q14   1   0.5843  0.2223  0.0668  11.00000  0.05    0.39
Q15   1   0.6578  0.8002  0.5554  11.00000  0.05    0.39
Q16   1   0.6850  0.1968  0.1838  11.00000  0.05    0.38
Q17   1   0.9146  0.2140  0.2248  11.00000  0.05    0.38
Q18   1   0.7941  0.5842  0.2323  11.00000  0.05    0.38
Q19   1   0.7193  0.8630  0.4865  11.00000  0.05    0.37
Q20   1   0.9691  0.2900  0.2144  11.00000  0.05    0.37
Q21   1   0.8377  0.1205  0.2511  11.00000  0.05    0.36
Q22   1   0.7780  0.1955  0.2331  11.00000  0.05    0.35
Q23   1   0.8824  0.3831  0.5179  11.00000  0.05    0.35
Q24   1   0.9893  0.3673  0.1277  11.00000  0.05    0.34
Q25   1   0.3570  0.5596  0.2358  11.00000  0.05    0.34
;
_shelx_res_checksum     59810
data_global
_journal_date_recd_electronic     2023-03-02
_journal_date_accepted     2023-03-23
_journal_name_full     'Acta Crystallographica, Section E'
_journal_year     2023
_journal_volume     79
_journal_issue      4
_journal_page_first     0
_journal_page_last     0
_journal_paper_category     GM
_journal_paper_doi     10.1107/S2056989023002761
_journal_coeditor_code     JQ2027
_publ_contact_author_name     'Olga Yu. Vassilyeva'
_publ_contact_author_address
;
Department of Chemistry,
Taras Shevchenko National University of Kyiv,
64/13 Volodymyrska Street,
Kyiv 01601, Ukraine
;
_publ_contact_author_email     vassilyeva@univ.kiev.ua
_publ_contact_author_fax    '(+38)_044_2862467'
_publ_contact_author_phone    '(+38)_044_2354371'
_publ_section_title
;
Synthesis, crystal structure and Hirshfeld surface analysis of the hybrid salt
bis(2-methylimidazo[1,5-<i>a</i>]pyridin-2-ium) tetrachloridomanganate(II)
;
_publ_section_title_footnote     .
loop_
    _publ_author_name
    _publ_author_footnote
    _publ_author_address
    'Olga Yu. Vassilyeva' .
;
Department of Chemistry,
Taras Shevchenko National University of Kyiv,
64/13 Volodymyrska Street,
Kyiv 01601, Ukraine
;
    'Buvaylo, Elena A.' .
;
Department of Chemistry,
Taras Shevchenko National University of Kyiv,
64/13 Volodymyrska Street,
Kyiv 01601, Ukraine
;
    'Vladimir N. Kokozay' .
;
Department of Chemistry,
Taras Shevchenko National University of Kyiv,
64/13 Volodymyrska Street,
Kyiv 01601, Ukraine
;
    'Brian W. Skelton' .
;
School of Molecular Sciences
M310, University of Western Australia,
Perth, WA 6009,
Australia
;
_publ_section_synopsis
;
The 0-D hybrid salt (C~8~H~9~N~2~)~2~[MnCl~4~] with a pseudo-layered arrangement
of the organic and inorganic sheets is isomorphous with the Zn and Cd
analogues. According to the Hirshfeld surface analysis,  non-conventional
C---H...Cl---Mn hydrogen bonding is predominant in the crystal packing.
;
