# Supplementary material for: Synthesis, crystal structure and Hirshfeld surface analysis of the hybrid salt bis­(2-methyl­imidazo[1,5-a]pyridin-2-ium) tetra­chlorido­manganate(II)
Source: Acta Crystallogr E Crystallogr Commun. 2023 Mar 28;79(Pt 4):397–401. doi: 10.1107/S2056989023002761 (PMC10088312; doi:10.1107/S2056989023002761)
Supplement: Supplementary file 2 [file e-79-00397-Isup2.hkl]

data_I                                                                          
_shelx_title ' lv748 in P-1'                                                    
_shelx_refln_list_code          4                                               
_shelx_F_calc_maximum      181.47                                               
_exptl_crystal_F_000       470.00                                               
_reflns_d_resolution_high  0.6686                                               
                                                                                
loop_                                                                           
 _space_group_symop_operation_xyz                                               
 'x, y, z'                                                                      
 '-x, -y, -z'                                                                   
                                                                                
_cell_length_a     9.4042                                                       
_cell_length_b    10.7074                                                       
_cell_length_c    10.7401                                                       
_cell_angle_alpha  99.211                                                       
_cell_angle_beta  110.852                                                       
_cell_angle_gamma  91.515                                                       
                                                                                
_shelx_F_squared_multiplier     1.000                                           
                                                                                
loop_                                                                           
 _refln_index_h                                                                 
 _refln_index_k                                                                 
 _refln_index_l                                                                 
 _refln_F_squared_calc                                                          
 _refln_F_squared_meas                                                          
 _refln_F_squared_sigma                                                         
 _refln_observed_status                                                         
   1   0   0        721.90        300.41       348.49 o                         
   2   0   0       1281.19       1405.40        15.34 o                         
   3   0   0        344.14        268.93         8.29 o                         
   4   0   0       1439.55       1683.67        27.12 o                         
   5   0   0          0.23          2.53         1.37 o                         
   6   0   0          1.35          3.28         1.80 o                         
   7   0   0        854.49        811.27        26.54 o                         
   8   0   0          5.42         10.28         3.02 o                         
   9   0   0        166.81        146.37        18.04 o                         
  10   0   0         86.75         64.15        13.36 o                         
  11   0   0          0.84          0.02         5.03 o                         
  12   0   0         49.72         59.23        14.44 o                         
 -12   1   0         26.76         55.62        14.17 o                         
 -11   1   0         12.80         15.09         8.70 o                         
 -10   1   0        187.65        180.23        21.45 o                         
  -9   1   0          0.64         12.09         5.93 o                         
  -8   1   0       1550.40       1557.49        28.71 o                         
  -7   1   0        231.38        239.51        10.48 o                         
  -6   1   0        343.16        369.82        13.99 o                         
  -5   1   0         69.10        125.79         7.40 o                         
  -4   1   0        295.53        412.74        18.11 o                         
  -3   1   0       8270.60       9638.12        75.67 o                         
  -2   1   0       2226.99       2355.20        44.11 o                         
  -1   1   0       1347.01       1550.37        21.38 o                         
   1   1   0       1895.72       2276.30        17.25 o                         
   2   1   0       1019.04       1136.46        15.48 o                         
   3   1   0        491.65        521.94        12.52 o                         
   4   1   0       1877.59       1829.91        26.75 o                         
   5   1   0       1694.23       1871.00        70.13 o                         
   6   1   0        550.47        531.38        17.76 o                         
   7   1   0        226.21        245.79        13.18 o                         
   8   1   0        255.38        283.40        15.23 o                         
   9   1   0          5.66          3.28         4.20 o                         
  10   1   0        106.36         77.12        15.11 o                         
  11   1   0         43.52         72.94        15.23 o                         
  12   1   0        115.37        145.61        22.60 o                         
 -12   2   0          6.36          3.85         5.28 o                         
 -11   2   0        549.81        603.33        41.32 o                         
 -10   2   0         10.54         10.52         9.54 o                         
  -9   2   0         12.17         15.00         4.35 o                         
  -8   2   0        196.73        226.30        13.10 o                         
  -7   2   0       3261.40       3180.72       108.38 o                         
  -6   2   0        332.40        331.20        20.34 o                         
  -5   2   0        535.97        486.46        22.35 o                         
  -4   2   0       4116.79       4183.91        58.94 o                         
  -3   2   0         47.99         67.28         7.61 o                         
  -2   2   0        264.92        294.01         9.08 o                         
  -1   2   0       5525.19       6310.02        36.74 o                         
   0   2   0       1042.42       1042.71        13.32 o                         
   1   2   0         85.91         71.79         3.78 o                         
   2   2   0       1603.26       1814.03        21.89 o                         
   3   2   0        111.34        152.78         7.35 o                         
   4   2   0       1140.36       1200.27        22.99 o                         
   5   2   0        608.77        563.60        23.61 o                         
   6   2   0        255.36        236.09        12.28 o                         
   7   2   0        480.23        516.50        26.73 o                         
   8   2   0        121.11        125.91        10.50 o                         
   9   2   0          6.22          7.68         5.02 o                         
  10   2   0         53.74         64.11        13.49 o                         
  11   2   0        367.36        417.29        35.99 o                         
  12   2   0        325.41        331.40        34.17 o                         
 -12   3   0          4.43         10.98         7.12 o                         
 -11   3   0        154.92        146.25        14.41 o                         
 -10   3   0        659.13        694.70        30.29 o                         
  -9   3   0       1222.83       1205.07        27.46 o                         
  -8   3   0        150.79        164.45        22.04 o                         
  -7   3   0       1642.07       1649.74        49.95 o                         
  -6   3   0        179.46        140.80        13.64 o                         
  -5   3   0        318.84        287.68        17.80 o                         
  -4   3   0        139.07         86.99         6.68 o                         
  -3   3   0       5682.86       5987.19        49.90 o                         
  -2   3   0       5942.60       6149.48        46.32 o                         
  -1   3   0      14030.95      15471.58       314.94 o                         
   0   3   0        481.90        602.40        12.50 o                         
   1   3   0       6475.31       6922.74       106.31 o                         
   2   3   0        900.60        903.07        17.29 o                         
   3   3   0         14.57         21.53         3.18 o                         
   4   3   0       1078.79       1196.63        51.35 o                         
   5   3   0        904.17        891.35        34.52 o                         
   6   3   0         64.81         55.88         6.45 o                         
   7   3   0        927.65        895.83        40.84 o                         
   8   3   0        308.07        318.71        26.22 o                         
   9   3   0        386.12        455.38        33.55 o                         
  10   3   0        170.73        174.65        22.33 o                         
  11   3   0        298.81        349.56        33.56 o                         
  12   3   0         46.93         59.19        10.49 o                         
 -12   4   0          5.40         12.89         8.07 o                         
 -11   4   0        433.81        467.46        26.21 o                         
 -10   4   0         38.48         20.31         8.13 o                         
  -9   4   0          8.18         12.46         5.86 o                         
  -8   4   0       1476.28       1381.42        50.06 o                         
  -7   4   0         72.28         64.25        10.38 o                         
  -6   4   0        444.30        473.23        25.43 o                         
  -5   4   0        444.89        458.50        17.26 o                         
  -4   4   0       3517.21       3516.94        44.50 o                         
  -3   4   0        749.85        678.90        26.21 o                         
  -2   4   0        253.70        333.12        12.06 o                         
  -1   4   0       1964.52       1883.32        27.26 o                         
   0   4   0          1.44         18.20         1.84 o                         
   1   4   0        834.77        852.33        11.15 o                         
   2   4   0         92.78         83.53         5.93 o                         
   3   4   0        649.41        676.04        29.32 o                         
   4   4   0        810.88        743.17        20.54 o                         
   5   4   0        298.81        306.98        18.65 o                         
   6   4   0         80.20         79.94        10.64 o                         
   7   4   0        128.71        121.62        10.73 o                         
   8   4   0          6.93         14.73         5.10 o                         
   9   4   0         19.95         25.25        19.41 o                         
  10   4   0         45.30         40.53         7.59 o                         
  11   4   0        730.15        718.15        33.18 o                         
  12   4   0        137.37        142.06        21.56 o                         
 -12   5   0         68.25         79.00        20.65 o                         
 -11   5   0        118.84         94.45        25.09 o                         
 -10   5   0        127.69        128.15        17.56 o                         
  -9   5   0        313.21        332.15        26.80 o                         
  -8   5   0         28.78         37.54         9.00 o                         
  -7   5   0        233.98        199.85        18.32 o                         
  -6   5   0        153.37        131.91        10.43 o                         
  -5   5   0         63.58         59.81         6.81 o                         
  -4   5   0       2553.59       2757.34        73.06 o                         
  -3   5   0        345.15        275.48        12.60 o                         
  -2   5   0        192.07        262.86        11.82 o                         
  -1   5   0          4.94          0.32         1.84 o                         
   0   5   0       1207.27       1207.43        27.13 o                         
   1   5   0        485.31        398.75         8.43 o                         
   2   5   0       2033.85       1896.75        38.85 o                         
   3   5   0       4439.02       4661.37        50.91 o                         
   4   5   0        133.91        127.51        17.15 o                         
   5   5   0        210.88        180.34        11.65 o                         
   6   5   0         96.98         98.22         9.31 o                         
   7   5   0       1319.13       1292.63        35.47 o                         
   8   5   0        703.63        672.29        27.41 o                         
   9   5   0        172.03        149.73        13.77 o                         
  10   5   0        162.51        208.18        17.31 o                         
  11   5   0         88.71         88.72        12.01 o                         
 -12   6   0        713.99        823.25        35.95 o                         
 -11   6   0        280.32        273.71        27.73 o                         
 -10   6   0          1.66          0.61         3.96 o                         
  -9   6   0         19.57         18.08         7.06 o                         
  -8   6   0        246.48        224.40        21.00 o                         
  -7   6   0          3.27          9.09         3.10 o                         
  -6   6   0         74.28         61.68         7.54 o                         
  -5   6   0        518.32        517.21        20.22 o                         
  -4   6   0        128.91        117.31         9.35 o                         
  -3   6   0         52.92         99.78        27.65 o                         
  -2   6   0       1272.76       1270.60        28.20 o                         
  -1   6   0        221.84        158.11        14.27 o                         
   0   6   0       3490.73       3469.02        29.31 o                         
   1   6   0        460.68        509.55        10.30 o                         
   2   6   0         22.93         20.82         3.74 o                         
   3   6   0        509.19        437.88        17.04 o                         
   4   6   0       3733.19       3585.64        81.73 o                         
   5   6   0        279.92        221.07        13.52 o                         
   6   6   0         27.23         22.44        10.18 o                         
   7   6   0        334.42        335.12        27.70 o                         
   8   6   0        301.18        325.12        19.66 o                         
   9   6   0        130.53        122.80        12.98 o                         
  10   6   0         24.55         27.44         7.28 o                         
  11   6   0        176.74        193.70        18.01 o                         
 -11   7   0        181.92        148.63        21.12 o                         
 -10   7   0         49.60         47.09        11.32 o                         
  -9   7   0        170.73        163.32        19.64 o                         
  -8   7   0         27.99         15.58         5.89 o                         
  -7   7   0        292.60        305.85        20.21 o                         
  -6   7   0          0.02          1.64         2.22 o                         
  -5   7   0         27.64         30.70         5.61 o                         
  -4   7   0       2738.24       2664.09        46.89 o                         
  -3   7   0         64.67         32.48         6.36 o                         
  -2   7   0         24.93         32.46         5.21 o                         
  -1   7   0        139.16        138.38        10.11 o                         
   0   7   0         58.63         62.41         4.29 o                         
   1   7   0       2096.77       2006.53        33.22 o                         
   2   7   0        609.17        590.16        23.54 o                         
   3   7   0       1305.99       1250.15        30.62 o                         
   4   7   0        329.70        282.65        21.19 o                         
   5   7   0         19.32         16.78         4.04 o                         
   6   7   0        288.22        297.55        23.29 o                         
   7   7   0        221.19        221.46        16.12 o                         
   8   7   0        143.42        118.09        12.47 o                         
   9   7   0        430.54        454.63        25.36 o                         
  10   7   0        356.72        361.85        32.70 o                         
  11   7   0          4.35          8.72         6.07 o                         
 -11   8   0         54.96         61.62        13.74 o                         
 -10   8   0          2.57          2.68         4.78 o                         
  -9   8   0         19.74         15.15         6.49 o                         
  -8   8   0        164.82        204.67        16.04 o                         
  -7   8   0        851.81        837.42        30.69 o                         
  -6   8   0       1034.38        981.78        32.01 o                         
  -5   8   0         58.90         53.23         7.68 o                         
  -4   8   0        198.93        207.06        13.96 o                         
  -3   8   0         61.61         54.07        18.89 o                         
  -2   8   0        158.47        178.73        12.42 o                         
  -1   8   0        248.91        246.91         9.74 o                         
   0   8   0       1681.82       1691.28        24.14 o                         
   1   8   0        408.90        375.84        20.05 o                         
   2   8   0        205.51        198.79        12.70 o                         
   3   8   0          9.85          6.66         2.96 o                         
   4   8   0        163.25        142.96        11.66 o                         
   5   8   0          0.01          1.45         2.80 o                         
   6   8   0          3.87         -0.73         5.43 o                         
   7   8   0        787.55        784.04        31.32 o                         
   8   8   0          0.24          3.98         4.26 o                         
   9   8   0          3.50          2.00         6.40 o                         
  10   8   0         10.09         14.55        10.51 o                         
 -11   9   0          2.32          2.34         4.56 o                         
 -10   9   0         53.63         45.78        11.93 o                         
  -9   9   0          1.61          4.79         5.67 o                         
  -8   9   0         36.08         27.19         6.59 o                         
  -7   9   0          8.08         10.39         8.48 o                         
  -6   9   0        627.92        605.75        26.53 o                         
  -5   9   0        201.92        218.32        15.89 o                         
  -4   9   0          4.76         12.86         4.70 o                         
  -3   9   0       1522.18       1549.75        39.28 o                         
  -2   9   0        323.10        333.41        18.15 o                         
  -1   9   0       1878.10       1884.43        42.38 o                         
   0   9   0         53.61         48.92         9.07 o                         
   1   9   0       1065.01       1063.37        43.72 o                         
   2   9   0       1210.05       1156.20        32.76 o                         
   3   9   0        664.43        660.67        25.47 o                         
   4   9   0          1.71         -0.10         2.83 o                         
   5   9   0          8.89          7.77         3.53 o                         
   6   9   0         53.01         57.86         8.70 o                         
   7   9   0         84.01         86.90        11.05 o                         
   8   9   0          2.10          2.45         4.86 o                         
   9   9   0         15.97         14.48         6.40 o                         
  10   9   0          7.42         10.84         6.97 o                         
 -10  10   0          0.17          0.30         5.53 o                         
  -9  10   0          9.01          8.05         6.86 o                         
  -8  10   0         52.70         53.88         9.07 o                         
  -7  10   0        326.83        340.88        21.42 o                         
  -6  10   0         14.23         12.21         4.90 o                         
  -5  10   0          0.09          1.98         3.21 o                         
  -4  10   0         88.18        101.87        13.31 o                         
  -3  10   0         36.51         22.04         8.00 o                         
  -2  10   0        145.81        131.62        12.28 o                         
  -1  10   0        694.20        681.74        28.91 o                         
   0  10   0       1471.14       1496.48        40.62 o                         
   1  10   0         16.23         28.05         6.50 o                         
   2  10   0        140.64        121.72        14.97 o                         
   3  10   0       1006.58       1056.84        75.46 o                         
   4  10   0         49.06         39.89         7.35 o                         
   5  10   0         67.78         59.61         9.16 o                         
   6  10   0        154.51        135.65        16.47 o                         
   7  10   0        219.19        231.56        18.91 o                         
   8  10   0          9.36          7.02         4.34 o                         
   9  10   0         17.33         12.13         5.35 o                         
  -9  11   0        290.56        276.10        21.51 o                         
  -8  11   0        273.43        286.11        21.04 o                         
  -7  11   0          1.33          9.51         4.65 o                         
  -6  11   0         34.86         30.73         7.08 o                         
  -5  11   0        280.93        289.54        19.88 o                         
  -4  11   0          1.07          1.98         3.71 o                         
  -3  11   0        133.37        129.17        13.15 o                         
  -2  11   0        122.43        137.55        13.29 o                         
  -1  11   0         38.56         44.48         8.05 o                         
   0  11   0        196.79        228.56        17.08 o                         
   1  11   0          1.31         -1.67        13.08 o                         
   2  11   0          7.89         14.12         6.75 o                         
   3  11   0         52.87         43.35         7.73 o                         
   4  11   0         30.50         33.82         7.18 o                         
   5  11   0          0.16          8.44         4.02 o                         
   6  11   0          9.71         14.89         5.92 o                         
   7  11   0         55.74         56.32        10.00 o                         
   8  11   0         45.36         31.69        12.15 o                         
  -9  12   0          0.11         -1.12         4.90 o                         
  -8  12   0        492.79        548.80        30.07 o                         
  -7  12   0        232.81        231.22        33.43 o                         
  -6  12   0         28.60         22.05         6.81 o                         
  -5  12   0          9.36          2.46         4.74 o                         
  -4  12   0        502.20        485.00        26.47 o                         
  -3  12   0         76.09         75.24        12.44 o                         
  -2  12   0          0.35         -1.92         3.68 o                         
  -1  12   0        182.86        183.59        16.32 o                         
   0  12   0        311.89        302.23        20.80 o                         
   1  12   0          3.24          2.61         2.96 o                         
   2  12   0        116.84        123.89        13.91 o                         
   3  12   0         40.90         27.36        10.01 o                         
   4  12   0        337.25        380.18        68.09 o                         
   5  12   0        190.84        177.89        16.91 o                         
   6  12   0          1.05          7.07         4.03 o                         
   7  12   0         18.73         31.93        12.42 o                         
  -8  13   0          3.24          1.58         4.59 o                         
  -7  13   0        133.99        105.54        13.87 o                         
  -6  13   0         25.08         19.95        23.48 o                         
  -5  13   0          0.41          8.10         5.57 o                         
  -4  13   0        346.58        351.43        23.68 o                         
  -3  13   0        249.41        248.91        19.96 o                         
  -2  13   0        100.97         96.12        18.83 o                         
  -1  13   0          8.10          8.51         9.58 o                         
   0  13   0         10.41          5.94         4.06 o                         
   1  13   0         40.64         40.54         8.61 o                         
   2  13   0          1.12          4.39         6.35 o                         
   3  13   0         48.70         45.18         9.10 o                         
   4  13   0          3.95          8.81         6.32 o                         
   5  13   0         38.88         22.86         6.66 o                         
  -6  14   0          0.18         -4.75         4.75 o                         
  -5  14   0         26.03          5.92         4.97 o                         
  -4  14   0          8.48         11.82         8.58 o                         
  -3  14   0        259.21        260.23        21.51 o                         
  -2  14   0         52.33         52.46        10.13 o                         
  -1  14   0         36.77         27.50         7.67 o                         
   0  14   0         17.26         18.55         9.24 o                         
   1  14   0        132.33        122.05        14.86 o                         
   2  14   0          3.63         15.78         6.43 o                         
   3  14   0         25.10         26.42         7.93 o                         
   4  14   0        139.27        171.83        28.37 o                         
  -4  15   0          2.60         -2.92         8.54 o                         
  -3  15   0          1.33         10.71        26.16 o                         
  -2  15   0          1.25         -4.63         4.63 o                         
  -1  15   0         10.30          3.47         5.25 o                         
   0  15   0          0.26         -4.36         4.51 o                         
   1  15   0        231.27        270.48        25.15 o                         
   2  15   0        122.57        117.32        21.32 o                         
  -3 -15   1          1.37          5.56         4.94 o                         
  -2 -15   1          0.57          4.68         4.95 o                         
  -1 -15   1        100.48        101.60        14.55 o                         
   0 -15   1         81.38         92.18        16.07 o                         
   1 -15   1         26.53         45.70         9.74 o                         
   2 -15   1         95.49         88.15        13.13 o                         
   3 -15   1          6.51          6.78         5.43 o                         
   4 -15   1         16.51         15.91         8.58 o                         
   5 -15   1         13.34          9.52         7.70 o                         
  -5 -14   1         39.16         35.88        12.67 o                         
  -4 -14   1         17.04          4.34        10.59 o                         
  -3 -14   1        285.80        338.48        55.69 o                         
  -2 -14   1          0.27          6.74         4.77 o                         
  -1 -14   1        192.64        212.77        19.53 o                         
   0 -14   1        260.76        257.91        21.54 o                         
   1 -14   1         19.54          5.59         4.00 o                         
   2 -14   1         62.29         76.37        13.21 o                         
   3 -14   1        128.79        155.17        16.50 o                         
   4 -14   1        359.17        362.86        25.98 o                         
   5 -14   1          7.39         11.64         4.94 o                         
   6 -14   1         27.36         41.61        12.49 o                         
  -6 -13   1          5.95         -1.77         5.94 o                         
  -5 -13   1          0.77         11.30         8.11 o                         
  -4 -13   1          1.32         -6.68         6.68 o                         
  -3 -13   1         32.65         27.90         7.94 o                         
  -2 -13   1         87.27         70.72        17.64 o                         
  -1 -13   1         48.63         63.46        10.59 o                         
   0 -13   1          7.54          3.15        15.51 o                         
   1 -13   1        225.06        231.15        21.09 o                         
   2 -13   1         67.98         73.03        11.10 o                         
   3 -13   1        148.60        178.60        16.77 o                         
   4 -13   1        567.02        564.89        29.77 o                         
   5 -13   1        212.05        241.19        39.46 o                         
   6 -13   1        222.91        225.26        30.02 o                         
   7 -13   1          6.25         -1.90        16.04 o                         
   8 -13   1         23.69          4.17         5.86 o                         
  -7 -12   1          9.82         17.58         8.99 o                         
  -6 -12   1          0.54         -8.09         8.09 o                         
  -5 -12   1         83.34         96.36        12.26 o                         
  -4 -12   1        382.61        343.82        26.41 o                         
  -3 -12   1         50.77         50.76        12.49 o                         
  -2 -12   1         19.44         10.13         4.79 o                         
  -1 -12   1          0.47          0.77         3.48 o                         
   0 -12   1         19.86         24.62         9.68 o                         
   1 -12   1        797.67        864.16        34.58 o                         
   2 -12   1        266.30        289.30        20.15 o                         
   3 -12   1        640.57        621.87        40.74 o                         
   4 -12   1          0.48          7.33        10.85 o                         
   5 -12   1          2.32          7.86         9.79 o                         
   6 -12   1         70.86         73.07        10.88 o                         
   7 -12   1        214.53        216.95        38.37 o                         
   8 -12   1         38.69         29.22         7.29 o                         
   9 -12   1         22.95          9.39         6.97 o                         
  -8 -11   1         16.42         12.18         5.18 o                         
  -7 -11   1        221.78        209.61        18.35 o                         
  -6 -11   1         81.78         92.87        12.19 o                         
  -5 -11   1        284.31        283.07        19.73 o                         
  -4 -11   1          0.10          2.75         3.10 o                         
  -3 -11   1         28.05         30.24         6.63 o                         
  -2 -11   1          4.31          2.57         2.83 o                         
  -1 -11   1        349.30        355.29        23.46 o                         
   0 -11   1        559.37        549.14        26.07 o                         
   1 -11   1        133.12        147.00        13.50 o                         
   2 -11   1        237.67        260.08        18.04 o                         
   3 -11   1        143.38        118.89        12.43 o                         
   4 -11   1        206.06        191.80        15.67 o                         
   5 -11   1          0.53         -0.21         3.82 o                         
   6 -11   1         18.16         11.63         4.85 o                         
   7 -11   1        122.02        129.62        14.08 o                         
   8 -11   1         10.79         11.12         5.62 o                         
   9 -11   1         24.08         27.93         7.39 o                         
  -9 -10   1          8.70          7.09         4.53 o                         
  -8 -10   1        121.77        124.61        30.44 o                         
  -7 -10   1         33.68         39.64         8.21 o                         
  -6 -10   1        153.39        160.39        14.88 o                         
  -5 -10   1        777.95        780.30        30.94 o                         
  -4 -10   1        803.06        783.10        29.93 o                         
  -3 -10   1          5.01          4.14         5.26 o                         
  -2 -10   1        137.15        136.44        17.33 o                         
  -1 -10   1        414.03        432.89        22.02 o                         
   0 -10   1        276.15        285.62        31.88 o                         
   1 -10   1          0.39          0.78         3.69 o                         
   2 -10   1        308.87        338.59        19.58 o                         
   3 -10   1       1264.40       1319.57        38.34 o                         
   4 -10   1         77.37         86.38        14.72 o                         
   5 -10   1        250.79        254.63        20.92 o                         
   6 -10   1         26.42         22.35        13.21 o                         
   7 -10   1          0.21         -0.56         2.85 o                         
   8 -10   1        125.48        121.88        13.18 o                         
   9 -10   1          0.22         -0.17         3.94 o                         
  10 -10   1         76.59         63.53        13.43 o                         
 -10  -9   1          1.22          1.82         5.15 o                         
  -9  -9   1          0.35          4.63         5.38 o                         
  -8  -9   1        138.27        127.93        14.51 o                         
  -7  -9   1        189.74        189.45        15.84 o                         
  -6  -9   1         43.41         36.21        15.24 o                         
  -5  -9   1        354.68        336.48        19.34 o                         
  -4  -9   1        223.65        231.45        18.05 o                         
  -3  -9   1         55.45         42.15         6.45 o                         
  -2  -9   1          2.41          5.70         2.92 o                         
  -1  -9   1        329.37        355.99        18.74 o                         
   0  -9   1       3968.37       4033.95        61.70 o                         
   1  -9   1        531.67        494.39        21.56 o                         
   2  -9   1       1125.30       1164.17        33.31 o                         
   3  -9   1        370.77        354.72        40.56 o                         
   4  -9   1        628.28        550.62        23.69 o                         
   5  -9   1        172.57        162.55        13.38 o                         
   6  -9   1        269.30        294.21        18.45 o                         
   7  -9   1        457.26        422.52        52.52 o                         
   8  -9   1          0.68          7.13         6.23 o                         
   9  -9   1          0.30         -6.56         6.56 o                         
  10  -9   1          0.37         -6.63         7.74 o                         
 -10  -8   1         35.44         40.09        10.26 o                         
  -9  -8   1         20.47         26.90         6.60 o                         
  -8  -8   1       1179.26       1158.59        39.23 o                         
  -7  -8   1         90.77         81.99        11.63 o                         
  -6  -8   1         48.07         50.18         8.24 o                         
  -5  -8   1        487.39        477.70        22.94 o                         
  -4  -8   1         51.59         39.45         6.18 o                         
  -3  -8   1        103.23        108.11        20.81 o                         
  -2  -8   1          1.54         -0.88         1.89 o                         
  -1  -8   1        597.33        583.01        30.35 o                         
   0  -8   1         28.59         26.70         2.77 o                         
   1  -8   1        162.19        178.30        12.36 o                         
   2  -8   1        196.14        182.58        15.06 o                         
   3  -8   1          0.62         -0.03         2.66 o                         
   4  -8   1        385.31        364.36        18.27 o                         
   5  -8   1        204.78        199.99        14.00 o                         
   6  -8   1         41.19         31.98         6.14 o                         
   7  -8   1        180.89        162.19        13.78 o                         
   8  -8   1        306.78        326.25        20.15 o                         
   9  -8   1        144.00        111.21        16.21 o                         
  10  -8   1         75.04         97.08        16.20 o                         
  11  -8   1        140.03        148.79        20.90 o                         
 -11  -7   1        188.48        221.43        19.42 o                         
 -10  -7   1          2.05          0.70         5.34 o                         
  -9  -7   1        260.21        276.42        31.97 o                         
  -8  -7   1        409.09        413.34        22.65 o                         
  -7  -7   1       1637.90       1531.76        40.91 o                         
  -6  -7   1        610.50        558.01        23.34 o                         
  -5  -7   1        648.51        620.74        44.05 o                         
  -4  -7   1         17.93         10.44         3.52 o                         
  -3  -7   1        757.32        757.74        23.37 o                         
  -2  -7   1         11.48         22.57         4.09 o                         
  -1  -7   1         62.59         91.59        16.23 o                         
   0  -7   1        844.25        803.39        13.78 o                         
   1  -7   1          0.48          1.28         2.11 o                         
   2  -7   1         62.04         38.47         5.59 o                         
   3  -7   1          0.90          9.70         3.35 o                         
   4  -7   1       2076.02       2043.98        40.42 o                         
   5  -7   1        433.37        380.86        18.24 o                         
   6  -7   1        651.91        653.42        42.13 o                         
   7  -7   1        219.71        212.29        15.07 o                         
   8  -7   1        448.67        424.96        29.46 o                         
   9  -7   1         16.06         14.93         6.88 o                         
  10  -7   1        165.78        171.24        21.28 o                         
  11  -7   1        200.69        236.29        31.89 o                         
 -11  -6   1         52.88         54.21        11.51 o                         
 -10  -6   1        215.65        207.40        22.35 o                         
  -9  -6   1        739.49        726.28        30.62 o                         
  -8  -6   1         43.37         47.07         7.33 o                         
  -7  -6   1        108.73        106.79        10.68 o                         
  -6  -6   1        232.80        229.65        14.32 o                         
  -5  -6   1        811.82        779.92        24.67 o                         
  -4  -6   1        397.37        452.33        17.63 o                         
  -3  -6   1        498.74        433.62        20.88 o                         
  -2  -6   1       1648.11       1578.61        29.70 o                         
  -1  -6   1       2324.09       2341.56        96.68 o                         
   0  -6   1          3.79         13.56         3.44 o                         
   1  -6   1         57.22         72.55        13.35 o                         
   2  -6   1         21.07         15.92         3.66 o                         
   3  -6   1         30.44         28.55         4.60 o                         
   4  -6   1         91.23         97.24         8.35 o                         
   5  -6   1        532.63        479.06        19.32 o                         
   6  -6   1        133.87        130.71        21.55 o                         
   7  -6   1       2378.84       2384.00        47.78 o                         
   8  -6   1         18.20         19.52         6.28 o                         
   9  -6   1        123.42        133.59        17.41 o                         
  10  -6   1        234.56        226.58        23.96 o                         
  11  -6   1        297.46        303.68        20.98 o                         
 -12  -5   1         11.00          3.22         5.22 o                         
 -11  -5   1        127.78        150.10        15.32 o                         
 -10  -5   1         15.76         11.36         6.29 o                         
  -9  -5   1        153.58        135.40        12.94 o                         
  -8  -5   1        690.71        666.71        26.60 o                         
  -7  -5   1         47.02         28.62         5.49 o                         
  -6  -5   1         10.26          8.16         5.47 o                         
  -5  -5   1        180.00        166.87        10.83 o                         
  -4  -5   1        353.32        353.87        16.66 o                         
  -3  -5   1       1296.04       1265.40        43.24 o                         
  -2  -5   1         95.58        128.90         7.79 o                         
  -1  -5   1       3002.61       2786.98        34.61 o                         
   0  -5   1          0.50          4.58         2.16 o                         
   1  -5   1        274.97        307.10        12.19 o                         
   2  -5   1        660.23        793.80        29.73 o                         
   3  -5   1         29.51         21.43         1.83 o                         
   4  -5   1       1062.59        948.92        35.76 o                         
   5  -5   1        420.83        393.74        16.93 o                         
   6  -5   1       1461.69       1365.74        34.37 o                         
   7  -5   1         66.13         74.97        11.32 o                         
   8  -5   1          4.57         11.03         5.81 o                         
   9  -5   1          4.33         10.63         4.20 o                         
  10  -5   1          1.49          3.17         2.76 o                         
  11  -5   1        185.82        161.26        15.41 o                         
  12  -5   1        118.87        143.35        22.44 o                         
 -12  -4   1        128.43        122.82        18.28 o                         
 -11  -4   1          5.14          1.38         9.19 o                         
 -10  -4   1        128.75         99.78        11.81 o                         
  -9  -4   1       1025.06       1026.95        34.42 o                         
  -8  -4   1         38.50         38.70         6.51 o                         
  -7  -4   1        417.63        412.14        19.04 o                         
  -6  -4   1        446.47        415.72        18.23 o                         
  -5  -4   1        432.15        446.30        21.19 o                         
  -4  -4   1       1054.55        992.59        22.92 o                         
  -3  -4   1        279.61        274.25        11.01 o                         
  -2  -4   1        165.94        102.37         6.24 o                         
  -1  -4   1        392.28        481.11        12.62 o                         
   0  -4   1       3703.26       3600.58        36.05 o                         
   1  -4   1       3117.39       3030.93        52.57 o                         
   2  -4   1        507.93        449.55        13.85 o                         
   3  -4   1       5947.54       6118.26        83.25 o                         
   4  -4   1       5562.40       5424.61        93.57 o                         
   5  -4   1         28.04         34.21         4.87 o                         
   6  -4   1        717.73        737.16        31.55 o                         
   7  -4   1       1239.24       1186.33        43.37 o                         
   8  -4   1        150.22        130.85        11.81 o                         
   9  -4   1          2.84          8.59         3.59 o                         
  10  -4   1        319.83        345.26        24.98 o                         
  11  -4   1         38.86         32.87         7.21 o                         
  12  -4   1          1.11         -2.22         4.84 o                         
 -12  -3   1        412.99        478.00        41.25 o                         
 -11  -3   1         66.19         64.87        14.46 o                         
 -10  -3   1        132.13        160.94        20.58 o                         
  -9  -3   1          6.27          2.37         4.83 o                         
  -8  -3   1        138.82        122.93        15.87 o                         
  -7  -3   1         26.02         25.83         6.78 o                         
  -6  -3   1         33.82         40.65         7.81 o                         
  -5  -3   1        451.81        447.04        22.95 o                         
  -4  -3   1        134.63        120.28         7.63 o                         
  -3  -3   1        271.01        280.98        10.36 o                         
  -2  -3   1          8.71          8.14         2.04 o                         
  -1  -3   1          2.79         14.99         2.20 o                         
   0  -3   1       7199.41       7789.45        45.26 o                         
   1  -3   1       1122.87       1162.24        18.35 o                         
   2  -3   1        117.96         91.27         3.46 o                         
   3  -3   1       1221.11       1064.92        20.87 o                         
   4  -3   1       5662.72       5797.60        53.48 o                         
   5  -3   1       1291.86       1214.21        36.30 o                         
   6  -3   1        947.83        966.52        35.27 o                         
   7  -3   1        477.75        455.24        29.06 o                         
   8  -3   1        141.33        145.17         9.30 o                         
   9  -3   1        212.41        187.74        11.27 o                         
  10  -3   1         22.53         27.37         6.21 o                         
  11  -3   1        214.05        235.14        26.89 o                         
  12  -3   1        118.39        138.26        21.54 o                         
 -12  -2   1         18.96         45.85        13.39 o                         
 -11  -2   1        307.03        361.00        32.33 o                         
 -10  -2   1          8.55         10.59         6.09 o                         
  -9  -2   1        153.80        168.99        19.27 o                         
  -8  -2   1        154.71        156.97        10.83 o                         
  -7  -2   1        276.72        279.52        13.21 o                         
  -6  -2   1        617.57        689.61        19.03 o                         
  -5  -2   1        308.48        291.86        11.29 o                         
  -4  -2   1       3205.88       3099.56        51.40 o                         
  -3  -2   1        801.50        859.99        23.33 o                         
  -2  -2   1       2632.48       2775.34        47.62 o                         
  -1  -2   1       4930.13       5361.79        29.03 o                         
   0  -2   1       4216.58       4372.36        26.94 o                         
   1  -2   1       3512.67       3674.59        27.50 o                         
   2  -2   1       2389.18       2681.02        36.14 o                         
   3  -2   1       3769.97       3500.25        35.48 o                         
   4  -2   1        668.14        824.89        26.49 o                         
   5  -2   1        237.36        320.31        18.48 o                         
   6  -2   1         10.34         14.78         3.30 o                         
   7  -2   1        515.00        514.57        20.06 o                         
   8  -2   1        326.99        363.75        14.62 o                         
   9  -2   1        140.38        142.74        11.92 o                         
  10  -2   1        344.07        349.51        30.29 o                         
  11  -2   1         38.25         44.72        11.58 o                         
  12  -2   1          5.58         19.14         9.89 o                         
 -12  -1   1        131.92        121.89        20.44 o                         
 -11  -1   1          0.03         -1.70         4.36 o                         
 -10  -1   1          4.63          9.67         5.82 o                         
  -9  -1   1          2.46          0.63         3.85 o                         
  -8  -1   1        903.94        943.22        50.26 o                         
  -7  -1   1       3026.78       3088.35        42.40 o                         
  -6  -1   1       1251.14       1365.55        25.65 o                         
  -5  -1   1       3027.95       3113.31        40.78 o                         
  -4  -1   1       2437.47       2545.41        23.44 o                         
  -3  -1   1       8501.58       9069.44        37.28 o                         
  -2  -1   1       4124.25       4680.68        24.25 o                         
  -1  -1   1       6924.33       7642.93        98.39 o                         
   0  -1   1          6.24          3.82         1.44 o                         
   1  -1   1       2915.38       3263.28        21.18 o                         
   2  -1   1       7519.67       8890.95        67.34 o                         
   3  -1   1         11.96          1.43         1.67 o                         
   4  -1   1        293.64        264.51        10.36 o                         
   5  -1   1          2.35          1.07         1.25 o                         
   6  -1   1        290.93        268.24        10.71 o                         
   7  -1   1        257.55        325.98        12.78 o                         
   8  -1   1          6.74         14.98         4.10 o                         
   9  -1   1         65.54         66.83        10.80 o                         
  10  -1   1         90.45        105.08        16.84 o                         
  11  -1   1         43.16         48.08        13.08 o                         
  12  -1   1        395.59        491.67        40.90 o                         
 -12   0   1         36.43         30.90        11.77 o                         
 -11   0   1         20.73          7.67         5.01 o                         
 -10   0   1         97.27        104.72        16.24 o                         
  -9   0   1         61.88         58.03        11.28 o                         
  -8   0   1        135.07        147.24         8.46 o                         
  -7   0   1          2.02          0.69         1.35 o                         
  -6   0   1        599.24        523.40        24.09 o                         
  -5   0   1       1427.28       1576.96        23.64 o                         
  -4   0   1       2922.60       2844.30        35.47 o                         
  -3   0   1       1880.78       1998.72        18.61 o                         
  -2   0   1       6049.65       6483.65        48.32 o                         
  -1   0   1       3218.56       3789.12        26.00 o                         
   0   0   1          0.01          0.58         0.67 o                         
   1   0   1       4824.52       5595.98        29.98 o                         
   2   0   1       7401.73       7758.39       128.35 o                         
   3   0   1       7739.03       8492.39        90.04 o                         
   4   0   1        414.47        457.68        14.29 o                         
   5   0   1       1711.38       1794.06        31.21 o                         
   6   0   1          9.54          4.12         2.36 o                         
   7   0   1         35.86         33.74         5.41 o                         
   8   0   1          7.78         16.99         4.52 o                         
   9   0   1         85.71         73.73         8.97 o                         
  10   0   1          2.48          3.76         5.69 o                         
  11   0   1        213.90        255.24        28.10 o                         
  12   0   1         20.24         21.84         9.08 o                         
 -12   1   1         99.74         84.21        16.30 o                         
 -11   1   1         31.00         38.47        10.44 o                         
 -10   1   1         30.42         37.94         9.90 o                         
  -9   1   1        352.45        306.10        22.33 o                         
  -8   1   1       1369.40       1371.91        28.78 o                         
  -7   1   1       1279.89       1373.97        27.48 o                         
  -6   1   1        613.31        557.93        15.85 o                         
  -5   1   1        233.06        155.95        12.40 o                         
  -4   1   1        178.54        169.30        11.46 o                         
  -3   1   1        244.76        264.42        12.60 o                         
  -2   1   1         56.86         96.36         6.75 o                         
  -1   1   1        671.86        749.41         6.28 o                         
   0   1   1       2176.76       2561.36        18.63 o                         
   1   1   1        819.91        921.38        37.65 o                         
   2   1   1       1205.56       1327.23        19.82 o                         
   3   1   1        417.66        403.66        12.44 o                         
   4   1   1         96.58        103.80         7.12 o                         
   5   1   1       1722.55       1778.19        32.23 o                         
   6   1   1        856.24        912.66        25.19 o                         
   7   1   1       1625.05       1730.30        67.86 o                         
   8   1   1        506.06        499.01        21.48 o                         
   9   1   1          3.19         -0.25         3.49 o                         
  10   1   1         65.84         66.41        13.78 o                         
  11   1   1         14.38         16.62         8.60 o                         
  12   1   1        103.95        100.55        19.53 o                         
 -12   2   1        231.42        217.73        26.22 o                         
 -11   2   1         25.01         41.22        14.25 o                         
 -10   2   1        496.36        457.35        23.06 o                         
  -9   2   1        823.04        864.89        40.99 o                         
  -8   2   1       2283.69       2349.45        39.40 o                         
  -7   2   1        231.07        260.25        12.13 o                         
  -6   2   1          4.82          2.60         3.24 o                         
  -5   2   1       6150.49       6652.40        82.13 o                         
  -4   2   1          0.14          1.30         1.92 o                         
  -3   2   1        115.92        104.48         6.27 o                         
  -2   2   1        202.93        148.21         6.58 o                         
  -1   2   1         40.42         63.81         3.83 o                         
   0   2   1         28.63         40.40         2.23 o                         
   1   2   1          9.02         16.30         1.65 o                         
   2   2   1        140.27        150.69         6.66 o                         
   3   2   1        891.89        791.97        18.62 o                         
   4   2   1        941.17       1053.28        24.07 o                         
   5   2   1        568.22        635.08        20.04 o                         
   6   2   1        173.97        143.01        15.73 o                         
   7   2   1       1462.52       1512.44        35.96 o                         
   8   2   1        658.40        647.94        25.18 o                         
   9   2   1          3.39          3.30         5.69 o                         
  10   2   1        127.28        115.24        18.56 o                         
  11   2   1        273.21        284.25        31.00 o                         
 -12   3   1        247.32        276.34        20.41 o                         
 -11   3   1        296.47        274.17        19.30 o                         
 -10   3   1          0.29         -1.50         3.69 o                         
  -9   3   1         64.67         50.85        10.39 o                         
  -8   3   1       1173.78       1237.43        46.42 o                         
  -7   3   1        655.33        563.42        29.22 o                         
  -6   3   1        467.19        469.08        24.78 o                         
  -5   3   1         20.48         23.22         5.62 o                         
  -4   3   1       1636.64       1853.31        30.37 o                         
  -3   3   1         37.17         62.59         8.29 o                         
  -2   3   1        478.20        604.11        14.65 o                         
  -1   3   1         83.45         89.29         5.71 o                         
   0   3   1      32930.01      34976.07       147.89 o                         
   1   3   1       2642.83       2788.59        21.48 o                         
   2   3   1        405.54        417.06        21.01 o                         
   3   3   1        457.07        474.92        19.80 o                         
   4   3   1       5604.82       5511.65        44.89 o                         
   5   3   1        408.20        455.83        17.82 o                         
   6   3   1        907.91        830.39        25.95 o                         
   7   3   1         46.82         53.15         7.22 o                         
   8   3   1        816.37        830.07        29.28 o                         
   9   3   1         35.72         25.26         9.22 o                         
  10   3   1         13.28         29.38        10.72 o                         
  11   3   1        238.21        240.26        19.43 o                         
  12   3   1         55.02         59.79        14.15 o                         
 -12   4   1        147.09        164.89        24.19 o                         
 -11   4   1        167.18        177.08        15.81 o                         
 -10   4   1         73.95         56.05        11.82 o                         
  -9   4   1        388.61        377.68        28.24 o                         
  -8   4   1        370.81        359.13        25.40 o                         
  -7   4   1        275.79        256.64        20.11 o                         
  -6   4   1         41.96         45.86         8.32 o                         
  -5   4   1        240.39        306.48        14.16 o                         
  -4   4   1       1031.85        915.97        29.04 o                         
  -3   4   1       1979.87       2370.63        34.27 o                         
  -2   4   1        684.86        672.45        17.28 o                         
  -1   4   1        582.17        534.20        14.72 o                         
   0   4   1       1624.57       1587.18        25.06 o                         
   1   4   1       1284.06       1211.18        15.72 o                         
   2   4   1         40.62         53.11         4.97 o                         
   3   4   1       2080.17       1944.85        31.27 o                         
   4   4   1        769.57        735.45        21.02 o                         
   5   4   1         86.98         96.53         8.46 o                         
   6   4   1         85.27        102.66         9.40 o                         
   7   4   1        681.21        714.09        26.17 o                         
   8   4   1         47.45         39.99         8.19 o                         
   9   4   1         16.10          9.00         4.30 o                         
  10   4   1        230.66        198.72        16.93 o                         
  11   4   1         12.72         16.60         5.67 o                         
 -12   5   1         51.53         54.99        10.79 o                         
 -11   5   1        131.26        151.25        19.97 o                         
 -10   5   1         99.98         98.10        15.86 o                         
  -9   5   1        250.84        247.52        22.91 o                         
  -8   5   1         18.88         24.26         8.08 o                         
  -7   5   1          5.63          1.48         2.61 o                         
  -6   5   1         75.42         68.04         8.52 o                         
  -5   5   1         17.85         38.10         5.80 o                         
  -4   5   1        191.31        170.29        18.19 o                         
  -3   5   1       3384.28       3199.40        43.17 o                         
  -2   5   1       1407.48       1441.64        27.90 o                         
  -1   5   1       2142.66       2365.06        56.39 o                         
   0   5   1       2412.40       2424.99        24.31 o                         
   1   5   1       2763.21       2591.20        24.87 o                         
   2   5   1        417.18        344.08        13.36 o                         
   3   5   1         15.50         21.62         4.01 o                         
   4   5   1       2331.63       2413.28        40.28 o                         
   5   5   1        784.14        726.19        23.81 o                         
   6   5   1       1282.65       1240.66        49.72 o                         
   7   5   1          9.28          8.42         3.95 o                         
   8   5   1         19.54         16.02        10.98 o                         
   9   5   1          5.31          5.34         3.58 o                         
  10   5   1         37.53         40.16         9.84 o                         
  11   5   1        271.56        251.56        20.32 o                         
 -12   6   1          0.23          2.52         5.31 o                         
 -11   6   1        182.54        154.33        20.92 o                         
 -10   6   1         75.13         68.09        13.31 o                         
  -9   6   1        946.00        936.42        45.39 o                         
  -8   6   1         40.10         22.62         7.30 o                         
  -7   6   1         62.98         69.27         8.43 o                         
  -6   6   1        379.95        369.92        18.01 o                         
  -5   6   1        408.67        369.62        17.26 o                         
  -4   6   1        316.13        332.68        15.69 o                         
  -3   6   1         20.32         19.09         4.00 o                         
  -2   6   1        162.25        177.94        10.70 o                         
  -1   6   1        560.84        477.84        12.42 o                         
   0   6   1        139.12        184.32         7.24 o                         
   1   6   1       4519.41       4640.17        35.94 o                         
   2   6   1        931.90        848.61        22.97 o                         
   3   6   1       3643.26       3612.22        49.45 o                         
   4   6   1        375.07        373.35        16.88 o                         
   5   6   1         22.85         27.27         5.82 o                         
   6   6   1        540.81        526.10        22.90 o                         
   7   6   1        593.91        607.71        25.86 o                         
   8   6   1        146.21        152.40        13.82 o                         
   9   6   1          3.96          6.12         3.64 o                         
  10   6   1         97.29         84.20        11.39 o                         
 -12   7   1         86.88         84.76        16.54 o                         
 -11   7   1         10.64          7.85         7.00 o                         
 -10   7   1         19.41         18.33         8.28 o                         
  -9   7   1         43.22         33.64         8.83 o                         
  -8   7   1        120.62         95.55        14.78 o                         
  -7   7   1        479.80        503.55        45.32 o                         
  -6   7   1        343.70        386.45        21.34 o                         
  -5   7   1        616.26        635.20        23.83 o                         
  -4   7   1          1.40          9.57         4.33 o                         
  -3   7   1        984.43        970.49        27.57 o                         
  -2   7   1        154.16        155.90        10.90 o                         
  -1   7   1         73.19         64.77         4.94 o                         
   0   7   1       1613.29       1538.30        26.23 o                         
   1   7   1         63.53         60.11         4.44 o                         
   2   7   1       1010.36        947.57        35.87 o                         
   3   7   1        431.70        414.35        18.07 o                         
   4   7   1        400.11        379.61        18.21 o                         
   5   7   1         40.54         37.56         6.31 o                         
   6   7   1         15.02          8.53         4.97 o                         
   7   7   1        349.95        340.47        20.23 o                         
   8   7   1        169.87        158.23        15.32 o                         
   9   7   1          4.03         -0.43         7.63 o                         
  10   7   1        109.58        111.60        18.38 o                         
 -11   8   1          9.49          3.99         5.16 o                         
 -10   8   1         50.66         44.77        11.06 o                         
  -9   8   1         74.49         80.96        14.36 o                         
  -8   8   1        932.45        900.29        52.79 o                         
  -7   8   1        699.65        702.88        28.35 o                         
  -6   8   1        151.14        151.72        12.95 o                         
  -5   8   1       1579.85       1514.95        38.80 o                         
  -4   8   1       2436.12       2478.92        48.11 o                         
  -3   8   1        104.91         95.82         9.28 o                         
  -2   8   1          3.36          5.55         2.60 o                         
  -1   8   1        971.33        991.54        27.51 o                         
   0   8   1         79.93         63.35         5.03 o                         
   1   8   1         15.17         15.68         2.60 o                         
   2   8   1        370.69        341.25        29.46 o                         
   3   8   1       1475.21       1480.11        36.52 o                         
   4   8   1         30.94         33.49         6.27 o                         
   5   8   1         99.96         94.21        10.26 o                         
   6   8   1        149.09        146.57        13.37 o                         
   7   8   1          5.34          4.28         3.10 o                         
   8   8   1        432.39        388.61        37.98 o                         
   9   8   1          2.77         -0.40         6.36 o                         
 -11   9   1         33.22         18.41         8.48 o                         
 -10   9   1         18.82         23.15         8.62 o                         
  -9   9   1         11.84          2.33         4.25 o                         
  -8   9   1        490.34        486.81        25.55 o                         
  -7   9   1        565.74        548.10        26.23 o                         
  -6   9   1          4.55          2.89         4.21 o                         
  -5   9   1        285.03        266.65        18.10 o                         
  -4   9   1        973.56        944.70        31.49 o                         
  -3   9   1        225.51        232.76        18.09 o                         
  -2   9   1         15.22         14.93         3.40 o                         
  -1   9   1        724.17        661.12        17.40 o                         
   0   9   1       1730.89       1723.77        40.94 o                         
   1   9   1        408.95        352.81        21.27 o                         
   2   9   1        137.30        127.59        11.29 o                         
   3   9   1         24.74         27.15         7.77 o                         
   4   9   1         35.94         27.51         6.15 o                         
   5   9   1         14.59         14.12         5.73 o                         
   6   9   1         10.55          8.33         4.15 o                         
   7   9   1          5.48          1.72         3.60 o                         
   8   9   1        159.70        150.04        15.56 o                         
   9   9   1         25.19         42.21        13.75 o                         
 -10  10   1          0.40          5.27         5.77 o                         
  -9  10   1          2.04         -0.38         5.67 o                         
  -8  10   1         98.37        100.86        12.28 o                         
  -7  10   1          0.71          1.04         6.06 o                         
  -6  10   1         59.72         71.84         9.97 o                         
  -5  10   1         93.49         87.57        10.68 o                         
  -4  10   1        183.02        206.94        20.12 o                         
  -3  10   1        181.28        172.26        14.21 o                         
  -2  10   1         59.47         52.29        11.04 o                         
  -1  10   1          0.83          4.20         4.27 o                         
   0  10   1        197.68        205.07        15.29 o                         
   1  10   1        115.66        124.26        12.07 o                         
   2  10   1        439.58        426.00        21.58 o                         
   3  10   1          2.58          2.67         5.72 o                         
   4  10   1        194.25        188.77        15.40 o                         
   5  10   1         78.27         84.15        10.69 o                         
   6  10   1         27.84         28.32         6.91 o                         
   7  10   1        808.29        746.02        51.68 o                         
   8  10   1          0.38          0.19         4.29 o                         
  -9  11   1          9.57          3.51         5.06 o                         
  -8  11   1        376.74        437.93        26.27 o                         
  -7  11   1         86.11         90.07        12.01 o                         
  -6  11   1       1453.67       1515.34        46.25 o                         
  -5  11   1          0.31         -1.98         4.78 o                         
  -4  11   1          1.20          6.49         4.21 o                         
  -3  11   1        340.29        347.74        21.23 o                         
  -2  11   1         38.44         37.24         7.36 o                         
  -1  11   1        313.84        282.30        18.89 o                         
   0  11   1          3.18          2.53         6.03 o                         
   1  11   1         73.11         98.17        11.39 o                         
   2  11   1          9.41          6.72         5.47 o                         
   3  11   1          0.82          3.70         3.32 o                         
   4  11   1        462.46        480.17        25.70 o                         
   5  11   1         69.89         83.90        13.20 o                         
   6  11   1        129.45        139.11        22.34 o                         
   7  11   1        130.38        117.84        22.09 o                         
  -9  12   1        224.38        256.71        29.32 o                         
  -8  12   1         20.97         28.18         7.43 o                         
  -7  12   1         16.63         17.13         5.92 o                         
  -6  12   1         51.49         45.43         8.86 o                         
  -5  12   1        245.93        243.74        19.27 o                         
  -4  12   1         46.09         40.61         7.97 o                         
  -3  12   1         58.16         40.37         8.19 o                         
  -2  12   1         13.46         10.11         7.62 o                         
  -1  12   1        132.52        122.59        13.59 o                         
   0  12   1          8.69          7.54         6.81 o                         
   1  12   1          1.05         -1.74         3.46 o                         
   2  12   1          0.45         -5.61         5.61 o                         
   3  12   1        143.48        167.67        15.57 o                         
   4  12   1          4.72          6.57        16.28 o                         
   5  12   1        118.41        102.14        19.97 o                         
   6  12   1        161.04        147.66        23.86 o                         
  -7  13   1         19.57         11.12         6.56 o                         
  -6  13   1         42.30         27.64         6.95 o                         
  -5  13   1         65.98         60.34        10.40 o                         
  -4  13   1          8.92         18.20         6.07 o                         
  -3  13   1        111.29        102.37        25.15 o                         
  -2  13   1         64.15         60.06        10.01 o                         
  -1  13   1        290.09        319.78        22.76 o                         
   0  13   1          0.25          6.84         4.48 o                         
   1  13   1          3.81          4.90         4.68 o                         
   2  13   1          1.32          8.27         7.30 o                         
   3  13   1         31.05         42.73        14.34 o                         
   4  13   1        248.24        275.82        31.23 o                         
   5  13   1         58.12         90.55        19.08 o                         
  -6  14   1         72.26        106.43        19.36 o                         
  -5  14   1         41.67         57.11        12.18 o                         
  -4  14   1        263.38        267.56        21.77 o                         
  -3  14   1          9.60         14.32         6.10 o                         
  -2  14   1         13.86         19.88         6.96 o                         
  -1  14   1        305.31        379.98        26.07 o                         
   0  14   1        152.98        167.10        17.71 o                         
   1  14   1         28.73         26.43        10.97 o                         
   2  14   1         52.19         61.47        18.65 o                         
   3  14   1        327.46        337.80        39.48 o                         
  -4  15   1         42.77         65.10        16.04 o                         
  -3  15   1          8.18         13.65         6.46 o                         
  -2  15   1         10.15          2.95         4.19 o                         
  -1  15   1          0.00         -5.13         5.13 o                         
   0  15   1         26.02         27.98        12.44 o                         
  -3 -15   2         28.35         50.40        10.58 o                         
  -2 -15   2        194.62        211.88        24.38 o                         
  -1 -15   2          5.85          3.63         7.09 o                         
   0 -15   2         32.60         31.85         8.62 o                         
   1 -15   2          7.65          7.91         5.59 o                         
   2 -15   2        171.71        122.18        15.33 o                         
   3 -15   2         19.48         26.94         7.92 o                         
  -5 -14   2         11.74          5.51         6.26 o                         
  -4 -14   2          2.48          1.68         4.14 o                         
  -3 -14   2         99.79        108.49        14.62 o                         
  -2 -14   2         19.50         21.77         6.87 o                         
  -1 -14   2        765.64        820.93        37.82 o                         
   0 -14   2         16.46          7.87         5.21 o                         
   1 -14   2         67.54         72.18        11.43 o                         
   2 -14   2        219.56        245.49        20.69 o                         
   3 -14   2          1.03          0.78         4.71 o                         
   4 -14   2         18.68         27.62         7.68 o                         
   5 -14   2         45.61         33.21         8.78 o                         
  -6 -13   2         11.74         30.43        11.19 o                         
  -5 -13   2        129.64        148.30        22.89 o                         
  -4 -13   2        165.00        164.95        23.70 o                         
  -3 -13   2          4.32          3.44         4.85 o                         
  -2 -13   2         38.25         22.77         6.56 o                         
  -1 -13   2        154.12        165.70        16.15 o                         
   0 -13   2         71.09         90.26        12.19 o                         
   1 -13   2          0.08          0.91         6.00 o                         
   2 -13   2         63.51         56.14         9.87 o                         
   3 -13   2        237.35        236.57        19.38 o                         
   4 -13   2        850.49        884.28        36.79 o                         
   5 -13   2          7.58         10.11        11.23 o                         
   6 -13   2          8.95          5.02         4.75 o                         
   7 -13   2        252.08        241.84        26.92 o                         
  -8 -12   2         62.45         54.63        14.93 o                         
  -7 -12   2         15.08         16.79         8.34 o                         
  -6 -12   2          0.73          1.78         5.35 o                         
  -5 -12   2        401.24        417.97        36.57 o                         
  -4 -12   2         19.72         23.63        10.27 o                         
  -3 -12   2         37.03         42.35        11.49 o                         
  -2 -12   2        109.65        107.68        14.75 o                         
  -1 -12   2         69.98         67.85         9.97 o                         
   0 -12   2         38.06         42.91        15.44 o                         
   1 -12   2          0.67          1.26         2.90 o                         
   2 -12   2         23.28         35.68         7.55 o                         
   3 -12   2        151.25        139.92        13.94 o                         
   4 -12   2        230.52        237.19        26.87 o                         
   5 -12   2         87.53         84.25        11.28 o                         
   6 -12   2        124.27        128.25        14.04 o                         
   7 -12   2         15.41          7.04         4.83 o                         
   8 -12   2         72.92         55.16        14.27 o                         
  -9 -11   2         17.33         22.87        11.12 o                         
  -8 -11   2        216.67        187.02        25.12 o                         
  -7 -11   2         26.30         25.94        10.07 o                         
  -6 -11   2        105.98        112.53        33.36 o                         
  -5 -11   2         25.84         35.81         7.82 o                         
  -4 -11   2        723.74        724.28        70.14 o                         
  -3 -11   2        626.83        750.76        44.01 o                         
  -2 -11   2        304.97        310.25        20.09 o                         
  -1 -11   2         32.74         43.33         7.63 o                         
   0 -11   2        180.26        202.54        15.82 o                         
   1 -11   2         23.34         29.68         6.55 o                         
   2 -11   2         69.90         84.08        10.33 o                         
   3 -11   2        376.43        365.08        21.15 o                         
   4 -11   2         42.95         48.33         8.19 o                         
   5 -11   2          5.01         14.69         5.43 o                         
   6 -11   2         15.62         17.22        12.54 o                         
   7 -11   2        104.54        107.06        36.47 o                         
   8 -11   2        286.03        321.77        22.00 o                         
   9 -11   2         76.17         43.26        11.32 o                         
  -9 -10   2         48.82         46.22         9.64 o                         
  -8 -10   2         54.44         51.31        18.15 o                         
  -7 -10   2        398.20        416.54        54.94 o                         
  -6 -10   2        578.82        581.76        27.17 o                         
  -5 -10   2        424.92        439.69        27.36 o                         
  -4 -10   2        139.84        145.08        17.52 o                         
  -3 -10   2        280.91        294.77        23.54 o                         
  -2 -10   2        916.22        970.48        46.39 o                         
  -1 -10   2          0.06         -1.90         5.45 o                         
   0 -10   2        100.30         95.76        15.82 o                         
   1 -10   2        239.21        232.01        15.71 o                         
   2 -10   2        506.11        514.14        31.53 o                         
   3 -10   2         72.62         81.73         9.76 o                         
   4 -10   2         40.64         42.95         7.50 o                         
   5 -10   2         11.22          7.22         3.93 o                         
   6 -10   2          6.17          8.96         4.14 o                         
   7 -10   2         96.83         73.58         9.98 o                         
   8 -10   2        254.16        254.64        19.00 o                         
   9 -10   2          0.10         -0.95         4.16 o                         
  10 -10   2         68.53         67.72        14.51 o                         
 -10  -9   2          7.13          3.32         9.42 o                         
  -9  -9   2          5.12          2.21         5.24 o                         
  -8  -9   2        102.14         76.72        16.20 o                         
  -7  -9   2          2.19          5.32         5.12 o                         
  -6  -9   2         12.72         12.60         4.18 o                         
  -5  -9   2        146.32        157.87        13.15 o                         
  -4  -9   2        638.42        625.15        24.62 o                         
  -3  -9   2         18.57         21.27         4.58 o                         
  -2  -9   2         27.24         24.61         5.36 o                         
  -1  -9   2        315.27        368.64        18.80 o                         
   0  -9   2         77.76         94.65         9.78 o                         
   1  -9   2       1109.72       1124.39        32.23 o                         
   2  -9   2       1058.86       1058.50        31.47 o                         
   3  -9   2        516.12        534.64        22.62 o                         
   4  -9   2        132.96        120.79        11.12 o                         
   5  -9   2        264.90        277.70        17.10 o                         
   6  -9   2        182.89        146.82        13.92 o                         
   7  -9   2         79.78         91.54        10.73 o                         
   8  -9   2        142.38        143.21        23.11 o                         
   9  -9   2         14.96         16.62         7.61 o                         
  10  -9   2         33.76         22.99         8.41 o                         
 -11  -8   2         59.18         70.55        11.48 o                         
 -10  -8   2         85.09         65.86        10.43 o                         
  -9  -8   2         72.43         85.31        11.31 o                         
  -8  -8   2         43.47         40.06         8.67 o                         
  -7  -8   2        241.39        201.70        15.28 o                         
  -6  -8   2        464.85        441.10        21.32 o                         
  -5  -8   2        917.46        920.77        29.29 o                         
  -4  -8   2        171.37        187.63        14.52 o                         
  -3  -8   2        864.92        858.71        61.98 o                         
  -2  -8   2          0.32          1.93         1.67 o                         
  -1  -8   2        244.40        206.27        13.06 o                         
   0  -8   2        359.46        380.42        17.50 o                         
   1  -8   2         77.61         69.44         7.84 o                         
   2  -8   2         12.06         11.45         3.95 o                         
   3  -8   2        236.61        217.06        13.58 o                         
   4  -8   2         31.99         34.31         5.97 o                         
   5  -8   2        284.25        310.46        19.50 o                         
   6  -8   2       1261.11       1316.26        36.41 o                         
   7  -8   2        552.26        572.82        25.22 o                         
   8  -8   2          1.97          7.68         4.86 o                         
   9  -8   2         48.78         54.48        12.11 o                         
  10  -8   2        241.36        223.90        24.50 o                         
  11  -8   2         88.61        101.80        12.62 o                         
 -11  -7   2          2.53          8.52         5.56 o                         
 -10  -7   2         12.08         15.16         7.45 o                         
  -9  -7   2        241.69        244.89        41.59 o                         
  -8  -7   2        937.52        925.32        33.04 o                         
  -7  -7   2        105.10        105.51        10.69 o                         
  -6  -7   2          4.74         10.63         3.77 o                         
  -5  -7   2       1273.97       1176.37        31.19 o                         
  -4  -7   2        177.66        174.51        11.43 o                         
  -3  -7   2          5.99          7.86         2.80 o                         
  -2  -7   2         10.78          5.64         3.32 o                         
  -1  -7   2         27.55         33.64         7.67 o                         
   0  -7   2        952.49        938.35        25.02 o                         
   1  -7   2        362.40        352.42        15.45 o                         
   2  -7   2        211.02        252.11        13.32 o                         
   3  -7   2        580.44        548.27        12.33 o                         
   4  -7   2        752.50        702.32        23.54 o                         
   5  -7   2         19.73         38.95         6.38 o                         
   6  -7   2        116.13        113.78        14.43 o                         
   7  -7   2       1413.68       1466.95        43.11 o                         
   8  -7   2        336.65        316.89        25.52 o                         
   9  -7   2        229.49        220.17        22.36 o                         
  10  -7   2         25.82         17.92         4.32 o                         
  11  -7   2        237.55        260.71        40.21 o                         
 -12  -6   2          2.27          8.03         8.90 o                         
 -11  -6   2         66.76         64.14        10.19 o                         
 -10  -6   2          0.29         -2.40         2.91 o                         
  -9  -6   2         12.28          3.17         3.07 o                         
  -8  -6   2        947.73        954.60        32.18 o                         
  -7  -6   2          5.24         10.67         3.50 o                         
  -6  -6   2        176.93        179.84        12.33 o                         
  -5  -6   2          3.58          5.57         2.63 o                         
  -4  -6   2        183.02        194.76        12.88 o                         
  -3  -6   2        236.88        255.00        12.11 o                         
  -2  -6   2        138.33        106.24         7.53 o                         
  -1  -6   2       2900.23       3188.85        61.12 o                         
   0  -6   2       2168.25       2197.83        34.95 o                         
   1  -6   2          0.06          1.26         2.17 o                         
   2  -6   2        354.99        474.30        16.82 o                         
   3  -6   2        449.75        421.40        10.14 o                         
   4  -6   2        241.06        262.56        13.54 o                         
   5  -6   2       1143.07       1119.61        29.37 o                         
   6  -6   2        465.98        483.69        20.45 o                         
   7  -6   2         23.92         20.36         5.37 o                         
   8  -6   2        140.06        120.84        15.83 o                         
   9  -6   2         78.65         79.02        10.31 o                         
  10  -6   2         92.93        121.29        10.19 o                         
  11  -6   2        394.15        474.70        26.41 o                         
 -12  -5   2        125.66        117.78        18.10 o                         
 -11  -5   2        107.67         99.20        12.70 o                         
 -10  -5   2          3.42         -4.78         6.59 o                         
  -9  -5   2         28.93         15.15         4.66 o                         
  -8  -5   2        362.53        310.22        17.82 o                         
  -7  -5   2        515.27        494.79        20.95 o                         
  -6  -5   2        390.83        368.74        16.81 o                         
  -5  -5   2         22.43         29.33         4.60 o                         
  -4  -5   2       4803.44       4701.04        51.29 o                         
  -3  -5   2        328.30        348.11        13.00 o                         
  -2  -5   2       1211.44       1148.45        62.63 o                         
  -1  -5   2       1148.14       1102.64        20.47 o                         
   0  -5   2       2134.00       2182.03        31.11 o                         
   1  -5   2       1562.27       1721.41        30.46 o                         
   2  -5   2        305.14        256.62        12.82 o                         
   3  -5   2       4231.18       4044.93        36.70 o                         
   4  -5   2        423.64        425.81        16.21 o                         
   5  -5   2        985.21        960.04        33.12 o                         
   6  -5   2         77.97         98.89         9.12 o                         
   7  -5   2        225.30        238.28        19.84 o                         
   8  -5   2          8.65          2.87         3.80 o                         
   9  -5   2        237.85        206.70        12.48 o                         
  10  -5   2          0.76         -0.03         2.67 o                         
  11  -5   2          0.45          9.56         7.50 o                         
 -12  -4   2         82.42         89.74        12.61 o                         
 -11  -4   2         34.58         25.86         7.04 o                         
 -10  -4   2          1.22         -0.04         2.78 o                         
  -9  -4   2        150.79        127.98        11.97 o                         
  -8  -4   2         99.96         86.80        17.89 o                         
  -7  -4   2          1.10          4.85         2.89 o                         
  -6  -4   2         10.11          3.23         2.62 o                         
  -5  -4   2         92.33        106.29         8.04 o                         
  -4  -4   2       1786.94       1845.47        60.93 o                         
  -3  -4   2       1246.45       1112.21        21.15 o                         
  -2  -4   2       5516.21       5773.58       101.76 o                         
  -1  -4   2       4673.77       4915.83       104.97 o                         
   0  -4   2        743.22        762.82        21.31 o                         
   1  -4   2        768.07        527.63        13.82 o                         
   2  -4   2       6698.76       7060.49        37.35 o                         
   3  -4   2         50.66         28.63         3.99 o                         
   4  -4   2       3171.15       3258.05        70.53 o                         
   5  -4   2        769.21        790.08        22.66 o                         
   6  -4   2       2549.49       2718.31        60.79 o                         
   7  -4   2         52.38         36.47         7.90 o                         
   8  -4   2          1.16         -0.44         2.03 o                         
   9  -4   2          1.10          1.34         2.40 o                         
  10  -4   2          1.23          1.06         3.46 o                         
  11  -4   2        251.19        263.13        28.32 o                         
 -12  -3   2          0.53          2.24         7.81 o                         
 -11  -3   2        202.04        210.14        24.39 o                         
 -10  -3   2        125.80        116.91        17.32 o                         
  -9  -3   2        875.91        866.06        42.56 o                         
  -8  -3   2       1235.04       1195.70        46.25 o                         
  -7  -3   2        570.57        543.72        28.81 o                         
  -6  -3   2        401.16        416.36        23.21 o                         
  -5  -3   2        185.34        178.44         9.94 o                         
  -4  -3   2       7979.25       8677.62        61.50 o                         
  -3  -3   2        649.90        582.95        14.03 o                         
  -2  -3   2       1279.36       1426.39        18.86 o                         
  -1  -3   2        715.95        632.97        10.90 o                         
   0  -3   2          1.40          0.65         1.77 o                         
   1  -3   2       1139.65       1457.80        19.87 o                         
   2  -3   2       1559.27       1449.89        16.08 o                         
   3  -3   2       3763.79       4108.54        41.08 o                         
   4  -3   2          2.84         12.20         4.13 o                         
   5  -3   2          2.07          6.57         3.56 o                         
   6  -3   2         13.17         21.46         4.12 o                         
   7  -3   2       1259.27       1290.72        26.53 o                         
   8  -3   2        110.05         87.76         7.55 o                         
   9  -3   2         23.12         21.05         5.42 o                         
  10  -3   2        254.02        260.12        26.56 o                         
  11  -3   2         20.01         12.95         7.30 o                         
 -12  -2   2        195.57        202.84        25.65 o                         
 -11  -2   2        176.31        205.81        23.86 o                         
 -10  -2   2         42.04         21.22         7.89 o                         
  -9  -2   2        247.43        243.27        22.47 o                         
  -8  -2   2        560.06        615.62        32.66 o                         
  -7  -2   2       1174.88       1181.80        41.56 o                         
  -6  -2   2        991.24        896.50        32.77 o                         
  -5  -2   2       4390.33       4450.55        65.34 o                         
  -4  -2   2        142.47        153.18        10.90 o                         
  -3  -2   2        302.03        280.65         9.12 o                         
  -2  -2   2       4219.56       4892.15        39.45 o                         
  -1  -2   2       3636.34       3881.43        23.10 o                         
   0  -2   2        130.97         72.27         5.11 o                         
   1  -2   2         16.29         36.20         2.81 o                         
   2  -2   2       1364.50       1272.12        26.00 o                         
   3  -2   2       1030.46       1163.58        30.50 o                         
   4  -2   2          1.35          5.39         2.36 o                         
   5  -2   2          4.18         11.41         2.57 o                         
   6  -2   2          5.43          2.87         2.05 o                         
   7  -2   2        331.76        353.19        13.95 o                         
   8  -2   2        585.07        526.03        22.58 o                         
   9  -2   2         44.43         56.10         8.17 o                         
  10  -2   2        755.03        741.55        45.38 o                         
  11  -2   2        137.60        113.33        19.39 o                         
 -13  -1   2          0.08         -6.14         6.46 o                         
 -12  -1   2        157.53        132.65        20.35 o                         
 -11  -1   2         29.04          5.74         5.66 o                         
 -10  -1   2         32.23         49.80        11.32 o                         
  -9  -1   2          2.59          5.50         5.03 o                         
  -8  -1   2       2360.44       2339.02        62.73 o                         
  -7  -1   2        232.10        195.59        18.72 o                         
  -6  -1   2        208.89        211.31         7.77 o                         
  -5  -1   2       9854.61      10604.52       125.16 o                         
  -4  -1   2       5871.69       5998.30        32.96 o                         
  -3  -1   2       2575.32       2818.76        38.03 o                         
  -2  -1   2       1434.58       1786.09        23.93 o                         
  -1  -1   2       4133.02       4989.60        34.29 o                         
   0  -1   2         70.74         36.01         1.28 o                         
   1  -1   2        239.59        384.70        13.44 o                         
   2  -1   2        123.58        134.79         4.39 o                         
   3  -1   2        550.32        583.75        16.85 o                         
   4  -1   2       1157.32       1137.68        26.66 o                         
   5  -1   2        546.49        534.26        14.59 o                         
   6  -1   2        227.05        271.23        14.09 o                         
   7  -1   2        915.66        954.98        42.65 o                         
   8  -1   2       1258.53       1265.33        35.12 o                         
   9  -1   2         11.89         26.87        12.62 o                         
  10  -1   2          1.47         -0.18         5.49 o                         
  11  -1   2        337.91        332.19        32.49 o                         
 -13   0   2        189.22        190.23        25.81 o                         
 -12   0   2        286.11        307.75        30.29 o                         
 -11   0   2        159.21        171.23        21.37 o                         
 -10   0   2         10.52          5.75         4.16 o                         
  -9   0   2        316.70        301.95        19.88 o                         
  -8   0   2        516.51        627.54        41.38 o                         
  -7   0   2        153.40        157.87        10.16 o                         
  -6   0   2       1947.90       2184.36        27.90 o                         
  -5   0   2       1187.65       1297.95        18.50 o                         
  -4   0   2        680.01        783.47        24.48 o                         
  -3   0   2        129.37        179.88         9.85 o                         
  -2   0   2        711.26        750.59        16.31 o                         
  -1   0   2       1003.36       1078.71         8.79 o                         
   0   0   2      11450.20      12278.08        32.80 o                         
   1   0   2        103.35         75.90         4.32 o                         
   2   0   2        431.92        418.66        11.82 o                         
   3   0   2       3347.22       3525.70        38.89 o                         
   4   0   2          3.48          6.56         2.84 o                         
   5   0   2         52.38         53.20         6.01 o                         
   6   0   2        130.85         95.97         8.62 o                         
   7   0   2         77.01         81.67         8.61 o                         
   8   0   2        252.23        245.96        15.95 o                         
   9   0   2          9.82         13.22         4.63 o                         
  10   0   2        411.83        381.12        33.46 o                         
  11   0   2          6.74          4.90         5.76 o                         
 -13   1   2         15.87         24.90        11.71 o                         
 -12   1   2        741.94        886.05        51.34 o                         
 -11   1   2        213.35        198.38        22.93 o                         
 -10   1   2        136.10        142.14        12.83 o                         
  -9   1   2         62.11         61.57        11.07 o                         
  -8   1   2        703.80        725.17        20.00 o                         
  -7   1   2          4.62          1.87         1.46 o                         
  -6   1   2          0.20          7.69         2.06 o                         
  -5   1   2        307.09        262.94        15.94 o                         
  -4   1   2          8.72         14.23         3.84 o                         
  -3   1   2        848.67        910.45        23.88 o                         
  -2   1   2       1135.85       1160.65        15.11 o                         
  -1   1   2         81.89        107.32         3.86 o                         
   0   1   2        512.13        600.78         9.63 o                         
   1   1   2       4075.15       4434.29        35.30 o                         
   2   1   2       2330.49       2662.50        47.78 o                         
   3   1   2       1331.54       1494.19        46.22 o                         
   4   1   2        319.67        215.96        11.17 o                         
   5   1   2        865.14        953.28        25.61 o                         
   6   1   2         24.39         32.28         5.62 o                         
   7   1   2       3884.11       4059.61        61.17 o                         
   8   1   2        191.15        244.06        16.04 o                         
   9   1   2        738.96        743.84        29.65 o                         
  10   1   2          3.78         31.37        10.35 o                         
  11   1   2        100.67        112.98        20.34 o                         
 -13   2   2         68.00         83.97        16.75 o                         
 -12   2   2          7.62         21.15         8.76 o                         
 -11   2   2         71.66         85.34        10.77 o                         
 -10   2   2        154.34        120.66        16.69 o                         
  -9   2   2        316.56        263.10        22.84 o                         
  -8   2   2       1303.98       1349.30        33.94 o                         
  -7   2   2        982.47       1048.74        38.68 o                         
  -6   2   2       3230.27       3377.59        64.32 o                         
  -5   2   2       1442.04       1327.43        37.01 o                         
  -4   2   2         72.78        102.93         9.86 o                         
  -3   2   2         43.55         16.43         2.06 o                         
  -2   2   2        230.97        247.19         8.36 o                         
  -1   2   2      28502.35      29685.29       230.38 o                         
   0   2   2      20944.17      21880.67       109.43 o                         
   1   2   2         74.06         65.72         2.99 o                         
   2   2   2        108.12         75.56        10.94 o                         
   3   2   2        405.25        556.65        19.90 o                         
   4   2   2       1577.25       1625.81        31.94 o                         
   5   2   2       1356.55       1334.06        31.54 o                         
   6   2   2       1900.13       1974.01        41.34 o                         
   7   2   2        148.39        155.67        12.57 o                         
   8   2   2         29.31         18.51         4.94 o                         
   9   2   2        234.89        235.54        17.25 o                         
  10   2   2        475.95        522.15        40.73 o                         
  11   2   2          3.19         14.53         8.03 o                         
 -12   3   2         84.45         71.76        10.41 o                         
 -11   3   2         64.59         69.48        13.86 o                         
 -10   3   2          7.99          7.82         5.70 o                         
  -9   3   2        845.27        923.29        42.85 o                         
  -8   3   2         83.07         87.96        12.69 o                         
  -7   3   2         17.42          7.61         4.34 o                         
  -6   3   2        148.01        136.09        13.38 o                         
  -5   3   2        794.12        877.78        18.63 o                         
  -4   3   2        711.99        823.22        25.00 o                         
  -3   3   2        211.89        162.32         8.32 o                         
  -2   3   2       1957.81       2122.02        27.46 o                         
  -1   3   2         15.97         39.28         2.95 o                         
   0   3   2       3636.93       3372.00        28.90 o                         
   1   3   2        364.85        348.71        12.90 o                         
   2   3   2        788.59        681.15        16.00 o                         
   3   3   2        773.72        763.08        17.69 o                         
   4   3   2        363.48        418.57        13.04 o                         
   5   3   2        212.58        212.63        13.10 o                         
   6   3   2        640.72        606.61        23.77 o                         
   7   3   2        910.79        915.87        31.01 o                         
   8   3   2         41.37         39.58        10.87 o                         
   9   3   2        208.53        238.02        26.78 o                         
  10   3   2        143.22        169.00        15.76 o                         
  11   3   2         19.09         22.01         6.30 o                         
 -12   4   2         10.90         18.13         5.79 o                         
 -11   4   2        122.92        120.11        17.69 o                         
 -10   4   2          3.17          0.13         4.03 o                         
  -9   4   2          0.34         -0.18         4.78 o                         
  -8   4   2       1660.87       1680.21        54.92 o                         
  -7   4   2        125.86        116.24        13.99 o                         
  -6   4   2         30.20         39.28         8.25 o                         
  -5   4   2       1483.63       1417.57        30.20 o                         
  -4   4   2        238.98        193.15        10.62 o                         
  -3   4   2       2719.81       2603.73        36.10 o                         
  -2   4   2       5393.85       5473.14        59.36 o                         
  -1   4   2       3360.99       3077.91        27.81 o                         
   0   4   2        165.50        174.12         6.40 o                         
   1   4   2         13.32          5.58         1.37 o                         
   2   4   2       1305.10       1284.00        24.37 o                         
   3   4   2        131.47        115.62         7.89 o                         
   4   4   2         18.44         17.88         3.72 o                         
   5   4   2       1221.19       1256.98        39.54 o                         
   6   4   2       1389.99       1388.11        57.52 o                         
   7   4   2        138.89        132.09        11.69 o                         
   8   4   2          1.81         -1.11         2.80 o                         
   9   4   2          9.57          5.36         3.02 o                         
  10   4   2         64.04         57.91         9.33 o                         
 -12   5   2         33.27         39.10        11.41 o                         
 -11   5   2         51.40         52.78        12.53 o                         
 -10   5   2         65.05         63.65        12.45 o                         
  -9   5   2         75.52         90.94        14.37 o                         
  -8   5   2          6.13         14.63         7.09 o                         
  -7   5   2        561.55        603.87        32.39 o                         
  -6   5   2        196.64        151.08        11.14 o                         
  -5   5   2        147.26        116.36        10.46 o                         
  -4   5   2       5641.94       5562.99        60.05 o                         
  -3   5   2        199.86        221.58        11.58 o                         
  -2   5   2          2.10         17.18         3.44 o                         
  -1   5   2       7772.09       8131.16        49.34 o                         
   0   5   2        151.50        110.60         5.65 o                         
   1   5   2       2428.58       2356.36        40.99 o                         
   2   5   2        441.51        421.91        15.14 o                         
   3   5   2       3409.83       3405.26        48.30 o                         
   4   5   2        324.31        316.86        14.98 o                         
   5   5   2        164.20        143.89        16.90 o                         
   6   5   2         89.80         92.53         9.56 o                         
   7   5   2         87.36         87.67         9.77 o                         
   8   5   2         57.79         45.08         7.62 o                         
   9   5   2         30.08         28.56         7.37 o                         
  10   5   2         47.15         11.44         6.15 o                         
 -12   6   2        384.73        464.93        37.68 o                         
 -11   6   2          7.43          6.27         6.55 o                         
 -10   6   2          0.52          4.76         3.78 o                         
  -9   6   2        689.85        751.20        40.85 o                         
  -8   6   2         53.66         61.48        11.33 o                         
  -7   6   2         84.68         90.54        13.44 o                         
  -6   6   2          5.64          0.49         2.89 o                         
  -5   6   2        426.26        457.93        19.34 o                         
  -4   6   2        495.77        449.05        18.29 o                         
  -3   6   2        254.96        262.82        20.15 o                         
  -2   6   2        851.36        685.86        21.01 o                         
  -1   6   2         58.13         36.44         3.69 o                         
   0   6   2        967.01        947.23        17.55 o                         
   1   6   2       1132.10       1203.08        19.87 o                         
   2   6   2        224.97        244.44        12.58 o                         
   3   6   2        970.74        893.22        25.13 o                         
   4   6   2       1461.35       1413.93        39.79 o                         
   5   6   2        314.44        321.10        24.45 o                         
   6   6   2        271.19        237.63        15.61 o                         
   7   6   2          6.67          1.91         5.09 o                         
   8   6   2          3.96          1.92         3.54 o                         
   9   6   2          2.09         -0.51         2.97 o                         
  10   6   2        146.00        138.63        24.18 o                         
 -12   7   2        195.03        220.08        26.34 o                         
 -11   7   2        290.25        309.05        29.91 o                         
 -10   7   2        129.76        137.74        19.24 o                         
  -9   7   2         19.94         21.33         8.26 o                         
  -8   7   2        241.16        206.81        21.36 o                         
  -7   7   2        225.26        240.68        16.19 o                         
  -6   7   2        212.29        209.74        14.90 o                         
  -5   7   2       1709.14       1736.47        39.57 o                         
  -4   7   2       1205.32       1052.72        44.83 o                         
  -3   7   2       1345.53       1424.54        67.84 o                         
  -2   7   2        453.00        398.93        13.19 o                         
  -1   7   2        459.39        426.02        13.11 o                         
   0   7   2          3.41          5.42         1.65 o                         
   1   7   2        230.68        245.09        10.42 o                         
   2   7   2         84.97         96.57         8.56 o                         
   3   7   2         63.57         46.23         6.34 o                         
   4   7   2          0.82         -0.56         2.48 o                         
   5   7   2         93.99         90.15         9.68 o                         
   6   7   2        135.05        131.86        12.28 o                         
   7   7   2        467.27        441.75        23.40 o                         
   8   7   2        128.62        115.63        29.09 o                         
   9   7   2         14.91          9.11         6.87 o                         
 -11   8   2        135.00        154.29        21.67 o                         
 -10   8   2         24.04         27.20         9.61 o                         
  -9   8   2         29.93         34.05        10.11 o                         
  -8   8   2        249.06        232.82        24.11 o                         
  -7   8   2        289.92        269.67        17.76 o                         
  -6   8   2       1246.96       1237.03        86.29 o                         
  -5   8   2        440.17        421.56        22.73 o                         
  -4   8   2        279.54        244.48        15.43 o                         
  -3   8   2        508.37        450.90        20.40 o                         
  -2   8   2       2115.07       2105.82        31.94 o                         
  -1   8   2        119.77        107.92         7.03 o                         
   0   8   2         10.67          4.68         2.02 o                         
   1   8   2        195.51        200.47         9.09 o                         
   2   8   2          5.95          2.94         2.48 o                         
   3   8   2        196.62        207.06        14.04 o                         
   4   8   2         45.96         37.38         6.43 o                         
   5   8   2          8.37          6.87         8.30 o                         
   6   8   2          0.33         -2.79         2.99 o                         
   7   8   2         64.07         50.88        13.65 o                         
   8   8   2        140.52        152.17        23.95 o                         
   9   8   2        151.50        119.60        22.29 o                         
 -11   9   2         28.09         26.13        10.21 o                         
 -10   9   2         51.90         38.09        11.16 o                         
  -9   9   2          0.91         -6.03         6.03 o                         
  -8   9   2        148.79        152.12        14.48 o                         
  -7   9   2         13.91         21.14         6.34 o                         
  -6   9   2        142.78        132.62        12.83 o                         
  -5   9   2       1698.31       1672.61        43.12 o                         
  -4   9   2          2.49         -1.11         2.67 o                         
  -3   9   2          3.67          0.06         2.90 o                         
  -2   9   2         14.87         16.52         3.57 o                         
  -1   9   2        302.41        305.36        12.79 o                         
   0   9   2        319.95        312.19        17.65 o                         
   1   9   2        730.94        697.64        35.08 o                         
   2   9   2        304.91        301.28        19.19 o                         
   3   9   2         55.49         65.68         8.68 o                         
   4   9   2         32.76         30.04         6.24 o                         
   5   9   2          0.75          0.15         2.74 o                         
   6   9   2         17.47         23.61         9.94 o                         
   7   9   2         58.57         79.60        17.38 o                         
   8   9   2        190.38        240.56        30.85 o                         
 -10  10   2         22.53         23.41         8.07 o                         
  -9  10   2         78.79        101.21        17.51 o                         
  -8  10   2         12.42         17.22         5.74 o                         
  -7  10   2         67.60         75.09        15.25 o                         
  -6  10   2         48.13         37.80         7.57 o                         
  -5  10   2         21.41         15.53         4.51 o                         
  -4  10   2         15.51         25.84         5.98 o                         
  -3  10   2          0.15          1.29         2.00 o                         
  -2  10   2        189.76        194.76        15.01 o                         
  -1  10   2        355.96        373.69        20.56 o                         
   0  10   2         45.06         60.58        13.70 o                         
   1  10   2        172.43        181.78        17.02 o                         
   2  10   2         13.26         16.17         5.49 o                         
   3  10   2        494.46        529.47        25.19 o                         
   4  10   2         12.86         12.89         4.35 o                         
   5  10   2         49.85         45.42        12.63 o                         
   6  10   2        554.85        628.19        47.31 o                         
   7  10   2          7.14         19.69        10.37 o                         
  -9  11   2        222.83        227.59        27.05 o                         
  -8  11   2        259.07        270.08        20.73 o                         
  -7  11   2         60.29         63.41        10.09 o                         
  -6  11   2          1.35          6.45         4.49 o                         
  -5  11   2        116.88        110.41        12.63 o                         
  -4  11   2         18.00         16.50         5.70 o                         
  -3  11   2        227.34        234.52        17.65 o                         
  -2  11   2          7.66          5.17         3.47 o                         
  -1  11   2        382.93        431.84        23.53 o                         
   0  11   2        381.30        395.12        22.59 o                         
   1  11   2         57.92         52.62         8.66 o                         
   2  11   2          1.59          3.64         6.67 o                         
   3  11   2         87.26        105.21        12.07 o                         
   4  11   2        147.85        130.69        20.73 o                         
   5  11   2         13.43          5.46         5.06 o                         
   6  11   2        151.40        151.71        24.43 o                         
   7  11   2        120.94        128.27        23.19 o                         
  -8  12   2        359.67        336.75        24.28 o                         
  -7  12   2         28.05          6.34         4.68 o                         
  -6  12   2         27.44         30.72         7.59 o                         
  -5  12   2          0.39         -3.01         3.69 o                         
  -4  12   2         17.88          8.26         4.32 o                         
  -3  12   2          3.45          1.78         2.98 o                         
  -2  12   2         60.85         42.13         8.18 o                         
  -1  12   2        561.84        626.26        31.08 o                         
   0  12   2          6.33          5.30         4.57 o                         
   1  12   2         11.79         19.10         6.25 o                         
   2  12   2        144.24        187.70        26.95 o                         
   3  12   2         51.94         46.82        13.37 o                         
   4  12   2         82.15         75.50        17.01 o                         
   5  12   2         92.70         94.05        19.19 o                         
   6  12   2        106.68        127.08        23.23 o                         
  -7  13   2         15.72         16.01         6.37 o                         
  -6  13   2         83.14         78.28        12.52 o                         
  -5  13   2         44.19         42.71        16.17 o                         
  -4  13   2        143.35        200.81        29.96 o                         
  -3  13   2        176.39        176.82        17.03 o                         
  -2  13   2         29.05         26.31         7.65 o                         
  -1  13   2        219.42        253.58        20.26 o                         
   0  13   2         95.96        100.45        12.85 o                         
   1  13   2         81.98         92.27        19.24 o                         
   2  13   2         69.69         72.51        18.51 o                         
   3  13   2        107.12         52.18        15.70 o                         
   4  13   2         34.62         24.57        10.55 o                         
  -6  14   2        136.09        116.81        21.27 o                         
  -5  14   2        155.00        156.43        25.12 o                         
  -4  14   2        111.07        140.56        16.66 o                         
  -3  14   2        434.31        463.46        35.52 o                         
  -2  14   2        311.79        354.88        25.12 o                         
  -1  14   2        189.01        250.80        33.44 o                         
   0  14   2         30.13         31.50        12.74 o                         
   1  14   2         49.87         38.69        14.00 o                         
   2  14   2         51.97         94.97        21.73 o                         
  -4 -15   3         53.31         31.46        12.19 o                         
  -3 -15   3          7.33         11.33         6.14 o                         
  -2 -15   3         80.91         88.19        19.05 o                         
  -1 -15   3        466.22        512.15        44.71 o                         
   0 -15   3         37.17         58.67        17.81 o                         
   1 -15   3        115.92        158.67        25.46 o                         
   2 -15   3         33.74         31.07        10.98 o                         
  -5 -14   3         76.46         75.13        25.84 o                         
  -4 -14   3        317.97        360.31        26.37 o                         
  -3 -14   3        166.60        188.33        28.46 o                         
  -2 -14   3         39.20         44.57         9.60 o                         
  -1 -14   3          1.96          6.30         9.04 o                         
   0 -14   3        292.75        283.31        22.12 o                         
   1 -14   3        142.85        151.99        16.00 o                         
   2 -14   3        215.00        212.93        28.08 o                         
   3 -14   3        282.30        305.91        33.65 o                         
   4 -14   3          7.24          8.18         8.13 o                         
   5 -14   3         95.44         75.10        17.60 o                         
  -6 -13   3          3.72          2.40         5.97 o                         
  -5 -13   3          6.86         14.82        10.31 o                         
  -4 -13   3         65.71         44.60         9.08 o                         
  -3 -13   3         17.22         12.90         9.44 o                         
  -2 -13   3        377.05        432.84        26.24 o                         
  -1 -13   3         79.77         98.86        12.51 o                         
   0 -13   3         30.91         44.61        13.64 o                         
   1 -13   3          7.20          7.43         4.82 o                         
   2 -13   3        404.67        413.83        24.88 o                         
   3 -13   3          1.74          4.94         6.29 o                         
   4 -13   3        128.09        133.26        14.18 o                         
   5 -13   3        189.28        194.19        26.78 o                         
   6 -13   3        480.03        507.20        43.64 o                         
  -8 -12   3         11.79          9.58         8.67 o                         
  -7 -12   3          1.36          3.25         5.04 o                         
  -6 -12   3        275.92        221.92        27.52 o                         
  -5 -12   3          2.17         16.28         8.35 o                         
  -4 -12   3        634.42        662.78        44.99 o                         
  -3 -12   3         35.16         36.86         8.17 o                         
  -2 -12   3        917.36       1070.99        39.00 o                         
  -1 -12   3        101.92        116.82        12.86 o                         
   0 -12   3         43.25         25.60         6.44 o                         
   1 -12   3         79.39         77.12        10.54 o                         
   2 -12   3          1.19          3.37         3.80 o                         
   3 -12   3        218.01        168.89        15.24 o                         
   4 -12   3        120.82        135.60        13.75 o                         
   5 -12   3          2.30          2.05         3.36 o                         
   6 -12   3        207.63        252.69        21.87 o                         
   7 -12   3          7.15         11.57         9.61 o                         
  -9 -11   3        179.67        197.00        26.81 o                         
  -8 -11   3         53.56         49.23        13.42 o                         
  -7 -11   3          7.21          0.20         7.22 o                         
  -6 -11   3         48.86         69.38        15.18 o                         
  -5 -11   3        640.43        674.14        43.76 o                         
  -4 -11   3          8.78         13.51         8.38 o                         
  -3 -11   3         17.08         19.10         8.99 o                         
  -2 -11   3        109.86        124.59        12.57 o                         
  -1 -11   3       1368.08       1468.63        42.17 o                         
   0 -11   3          4.47          1.52         3.09 o                         
   1 -11   3         18.01         22.74         6.99 o                         
   2 -11   3        160.66        186.97        15.09 o                         
   3 -11   3        752.02        711.39        28.98 o                         
   4 -11   3         19.83         25.58         6.16 o                         
   5 -11   3          3.78         -1.04         3.48 o                         
   6 -11   3         20.07         23.52         6.39 o                         
   7 -11   3         27.36         32.24         7.21 o                         
   8 -11   3         28.99         31.35        12.18 o                         
  -9 -10   3        129.43        129.24        20.92 o                         
  -8 -10   3         91.16        111.15        18.63 o                         
  -7 -10   3          1.09         -1.28         4.48 o                         
  -6 -10   3          0.57          0.32         3.89 o                         
  -5 -10   3       1299.92       1312.31        38.09 o                         
  -4 -10   3        469.84        548.72        47.84 o                         
  -3 -10   3        212.52        209.54        14.34 o                         
  -2 -10   3         44.58         49.19         7.75 o                         
  -1 -10   3        310.21        292.04        17.66 o                         
   0 -10   3         69.15         58.23         8.15 o                         
   1 -10   3         19.38         18.34         4.71 o                         
   2 -10   3        346.75        319.74        18.17 o                         
   3 -10   3         22.59         17.98         4.83 o                         
   4 -10   3        388.98        356.01        21.52 o                         
   5 -10   3          0.17         -6.06        11.47 o                         
   6 -10   3         60.58         47.07         7.84 o                         
   7 -10   3        167.75        199.85        16.02 o                         
   8 -10   3         44.12         64.66        16.57 o                         
   9 -10   3        172.29        142.62        19.28 o                         
 -10  -9   3          2.18          9.30         6.43 o                         
  -9  -9   3        121.82         98.29        22.64 o                         
  -8  -9   3          0.59         -3.78         3.78 o                         
  -7  -9   3          0.60         -1.26         2.49 o                         
  -6  -9   3         97.84         79.97         9.38 o                         
  -5  -9   3        200.15        188.39        13.84 o                         
  -4  -9   3         55.68         48.48         6.87 o                         
  -3  -9   3         48.79         37.40         5.85 o                         
  -2  -9   3        225.21        239.39        22.06 o                         
  -1  -9   3       1704.81       1766.93        40.26 o                         
   0  -9   3        239.45        224.03        26.67 o                         
   1  -9   3         16.12         18.97         4.64 o                         
   2  -9   3         12.18          8.89         3.74 o                         
   3  -9   3       2171.76       2166.87        44.67 o                         
   4  -9   3        165.59        150.82        12.14 o                         
   5  -9   3        194.38        186.11        13.84 o                         
   6  -9   3         37.60         50.12         7.81 o                         
   7  -9   3        101.07         97.19        10.87 o                         
   8  -9   3         21.17         12.25         6.05 o                         
   9  -9   3          3.44          7.51         5.73 o                         
  10  -9   3        219.88        218.77        30.97 o                         
 -11  -8   3        154.17        133.23        15.36 o                         
 -10  -8   3        262.04        313.85        28.30 o                         
  -9  -8   3          0.23          3.54         3.02 o                         
  -8  -8   3        189.54        166.25        26.42 o                         
  -7  -8   3         16.70         12.27         4.18 o                         
  -6  -8   3         12.50          9.39         3.86 o                         
  -5  -8   3         53.73         42.28         8.68 o                         
  -4  -8   3         54.47         55.07         6.81 o                         
  -3  -8   3        225.05        218.79        18.12 o                         
  -2  -8   3        127.39        128.69        14.93 o                         
  -1  -8   3         48.54         31.81         5.21 o                         
   0  -8   3       1627.47       1572.76        34.74 o                         
   1  -8   3        868.80        788.44        24.51 o                         
   2  -8   3       1615.70       1491.82        34.03 o                         
   3  -8   3        133.48        142.38        10.90 o                         
   4  -8   3         78.80         75.29        12.52 o                         
   5  -8   3       1049.39       1026.69        63.08 o                         
   6  -8   3          0.53          7.07         3.91 o                         
   7  -8   3        667.68        619.58        26.32 o                         
   8  -8   3        454.40        522.32        33.03 o                         
   9  -8   3        624.65        659.64        36.77 o                         
  10  -8   3          1.74         -2.11         4.62 o                         
 -12  -7   3          9.28         21.68         9.15 o                         
 -11  -7   3          5.33          0.63         4.61 o                         
 -10  -7   3          4.38          9.89         7.62 o                         
  -9  -7   3         49.52         54.30         8.45 o                         
  -8  -7   3        398.32        385.90        24.83 o                         
  -7  -7   3        312.01        274.98        16.64 o                         
  -6  -7   3       1148.84       1117.43        31.49 o                         
  -5  -7   3          8.66          7.26         2.99 o                         
  -4  -7   3         20.26         12.29         3.48 o                         
  -3  -7   3          2.33          0.26         1.50 o                         
  -2  -7   3          1.04          5.84         2.17 o                         
  -1  -7   3       2530.38       2519.17        40.71 o                         
   0  -7   3        108.43        137.46         9.43 o                         
   1  -7   3        181.68        189.28        11.11 o                         
   2  -7   3        952.07        988.48        25.58 o                         
   3  -7   3        226.16        213.83         8.33 o                         
   4  -7   3        226.31        243.46        13.62 o                         
   5  -7   3         41.13         47.75         6.72 o                         
   6  -7   3       1656.22       1735.58        40.09 o                         
   7  -7   3         44.55         61.50         8.54 o                         
   8  -7   3         72.89         67.36        12.01 o                         
   9  -7   3         33.33         49.16         6.91 o                         
  10  -7   3        128.52        105.85         9.92 o                         
  11  -7   3         11.60         15.45         7.50 o                         
 -12  -6   3         12.58         25.19         7.06 o                         
 -11  -6   3         12.82         30.92         7.34 o                         
 -10  -6   3          0.54         -2.55         2.71 o                         
  -9  -6   3        307.00        324.91        19.63 o                         
  -8  -6   3        446.03        407.14        20.59 o                         
  -7  -6   3         20.27         18.74         5.18 o                         
  -6  -6   3        447.31        452.51        30.83 o                         
  -5  -6   3        172.47        200.17        11.79 o                         
  -4  -6   3        323.29        325.24        14.03 o                         
  -3  -6   3        217.15        174.45         9.60 o                         
  -2  -6   3       3315.70       3629.38        41.09 o                         
  -1  -6   3         95.14         68.62         9.54 o                         
   0  -6   3        759.47        773.25        20.13 o                         
   1  -6   3       3131.37       2943.96        39.69 o                         
   2  -6   3       2530.97       2441.07        37.00 o                         
   3  -6   3         21.22         29.92         3.08 o                         
   4  -6   3         25.39         36.87         5.68 o                         
   5  -6   3        174.23        167.76        11.40 o                         
   6  -6   3          3.11          2.39         2.45 o                         
   7  -6   3        356.47        402.13        20.05 o                         
   8  -6   3         32.26         35.91         6.42 o                         
   9  -6   3         25.46         30.72         5.13 o                         
  10  -6   3        133.50        130.44        12.93 o                         
  11  -6   3         18.72         13.20         7.75 o                         
 -12  -5   3         71.20         93.48        12.34 o                         
 -11  -5   3         84.61         77.86        11.02 o                         
 -10  -5   3          6.21          6.22         5.71 o                         
  -9  -5   3        429.20        408.07        21.47 o                         
  -8  -5   3        833.71        815.46        28.19 o                         
  -7  -5   3        126.32        118.89        10.14 o                         
  -6  -5   3         12.51          6.84         2.79 o                         
  -5  -5   3       1027.47        938.54        23.97 o                         
  -4  -5   3        878.73       1035.41        23.24 o                         
  -3  -5   3       2947.66       2912.26        49.54 o                         
  -2  -5   3       3297.42       3241.98        49.72 o                         
  -1  -5   3       8883.86       8171.08        91.30 o                         
   0  -5   3        793.87        744.00        19.06 o                         
   1  -5   3         35.59         11.95         2.48 o                         
   2  -5   3       1394.81       1473.69        19.55 o                         
   3  -5   3         28.76         20.94         2.51 o                         
   4  -5   3        174.76        160.69        10.00 o                         
   5  -5   3        277.90        322.96        15.26 o                         
   6  -5   3        817.30        782.69        25.45 o                         
   7  -5   3         27.53         24.22         4.94 o                         
   8  -5   3        264.19        291.10        14.23 o                         
   9  -5   3          3.00          3.55         2.72 o                         
  10  -5   3         83.82         95.05        14.26 o                         
  11  -5   3          2.89         -8.36         8.36 o                         
 -12  -4   3         43.75         40.03        10.89 o                         
 -11  -4   3        117.67        122.17        13.13 o                         
 -10  -4   3         91.82         68.22         9.28 o                         
  -9  -4   3        231.91        212.47        15.16 o                         
  -8  -4   3         45.02         37.52        10.92 o                         
  -7  -4   3         56.91         78.58        12.27 o                         
  -6  -4   3        141.18        162.23        10.49 o                         
  -5  -4   3        207.09        215.84        14.84 o                         
  -4  -4   3       1223.88       1056.31        21.77 o                         
  -3  -4   3       1283.85       1328.92        21.60 o                         
  -2  -4   3        228.29        228.34         5.72 o                         
  -1  -4   3       4649.28       4886.00        63.70 o                         
   0  -4   3       2082.44       1859.56        23.80 o                         
   1  -4   3        361.30        354.12        10.83 o                         
   2  -4   3        101.99         79.24         4.39 o                         
   3  -4   3       1620.99       1664.40        27.78 o                         
   4  -4   3        161.09        144.97         9.14 o                         
   5  -4   3        627.55        608.59        20.24 o                         
   6  -4   3       1165.78       1128.60        29.20 o                         
   7  -4   3          7.00         16.77         3.80 o                         
   8  -4   3         10.32         11.92         3.18 o                         
   9  -4   3         47.21         54.91         8.37 o                         
  10  -4   3         76.84         75.52        11.17 o                         
  11  -4   3         79.75         83.08        16.60 o                         
 -13  -3   3          0.25          3.85         5.18 o                         
 -12  -3   3        257.00        309.79        26.32 o                         
 -11  -3   3          2.77         -4.54         4.78 o                         
 -10  -3   3         19.26         11.19         5.87 o                         
  -9  -3   3       1504.41       1463.39        53.28 o                         
  -8  -3   3        738.78        749.23        35.18 o                         
  -7  -3   3        125.66        112.73        12.62 o                         
  -6  -3   3        121.46        124.71         8.97 o                         
  -5  -3   3       1354.62       1387.26        40.42 o                         
  -4  -3   3         58.89         46.99        10.94 o                         
  -3  -3   3         70.15         70.05         9.06 o                         
  -2  -3   3       2763.88       2651.67        17.87 o                         
  -1  -3   3        860.04       1005.84        14.48 o                         
   0  -3   3       1944.10       1808.62        18.61 o                         
   1  -3   3        323.39        292.44        11.66 o                         
   2  -3   3        468.42        599.52        11.26 o                         
   3  -3   3       1564.81       1526.26        25.48 o                         
   4  -3   3        353.02        383.52        11.72 o                         
   5  -3   3       1227.95       1288.30        28.44 o                         
   6  -3   3         56.64         54.92         5.52 o                         
   7  -3   3        465.92        464.22        16.66 o                         
   8  -3   3         26.12         24.57         5.57 o                         
   9  -3   3         27.80         30.01         6.83 o                         
  10  -3   3        286.39        268.78        28.20 o                         
  11  -3   3        324.22        347.86        33.85 o                         
 -13  -2   3          0.20          0.13         4.64 o                         
 -12  -2   3        303.70        332.68        31.50 o                         
 -11  -2   3        921.62        985.16        50.13 o                         
 -10  -2   3        572.42        591.37        36.14 o                         
  -9  -2   3          1.20          2.26         3.37 o                         
  -8  -2   3        149.20        161.85        16.31 o                         
  -7  -2   3       1144.26       1192.79        39.99 o                         
  -6  -2   3        537.00        498.65        23.47 o                         
  -5  -2   3        257.46        187.20        12.85 o                         
  -4  -2   3       5041.74       5099.37        47.87 o                         
  -3  -2   3       1002.88       1136.99        27.93 o                         
  -2  -2   3       8525.89       8678.51        31.56 o                         
  -1  -2   3        824.63        755.50        23.04 o                         
   0  -2   3       1982.49       2090.45        18.17 o                         
   1  -2   3       1541.54       1670.19        13.53 o                         
   2  -2   3        315.38        435.75         9.51 o                         
   3  -2   3        614.22        680.50        14.86 o                         
   4  -2   3       1114.91       1057.45        19.56 o                         
   5  -2   3        114.34        143.22         7.94 o                         
   6  -2   3        289.15        295.16        15.59 o                         
   7  -2   3        959.26        904.70        32.94 o                         
   8  -2   3        228.49        212.06        15.24 o                         
   9  -2   3        373.07        338.44        20.44 o                         
  10  -2   3          5.85         10.13         7.06 o                         
  11  -2   3         97.35         80.96        16.82 o                         
 -13  -1   3        251.96        289.54        30.99 o                         
 -12  -1   3         66.93         67.17        15.16 o                         
 -11  -1   3          1.02          7.74         5.53 o                         
 -10  -1   3        129.34        145.15        17.91 o                         
  -9  -1   3        292.20        312.63        24.35 o                         
  -8  -1   3          2.78          4.60         2.93 o                         
  -7  -1   3        190.62        224.44        12.41 o                         
  -6  -1   3        978.18        927.11        32.12 o                         
  -5  -1   3        619.96        593.70        22.83 o                         
  -4  -1   3       1957.38       2068.16        37.60 o                         
  -3  -1   3        351.73        328.93        12.81 o                         
  -2  -1   3       8755.86       9494.93        73.23 o                         
  -1  -1   3        411.28        349.51         6.64 o                         
   0  -1   3        429.27        438.86         5.07 o                         
   1  -1   3         39.07         52.07         3.01 o                         
   2  -1   3        498.24        698.68        12.77 o                         
   3  -1   3       2218.66       2399.19        40.23 o                         
   4  -1   3        170.61        186.78        10.77 o                         
   5  -1   3        199.98        198.40        12.09 o                         
   6  -1   3        508.49        502.07        20.55 o                         
   7  -1   3         33.29         39.86         6.61 o                         
   8  -1   3         25.65         25.25         5.92 o                         
   9  -1   3        154.30        146.14        13.64 o                         
  10  -1   3        895.54        917.92        52.88 o                         
  11  -1   3        157.21        175.81        24.85 o                         
 -13   0   3          4.58          8.67         7.41 o                         
 -12   0   3        290.93        312.33        30.20 o                         
 -11   0   3         80.28         90.53        15.63 o                         
 -10   0   3        744.69        734.45        28.17 o                         
  -9   0   3        143.67        119.70        16.15 o                         
  -8   0   3        364.02        370.74        24.23 o                         
  -7   0   3        829.99        783.47        15.83 o                         
  -6   0   3        198.02        225.17         7.19 o                         
  -5   0   3       1388.93       1346.58        53.73 o                         
  -4   0   3       1011.21       1216.58        29.18 o                         
  -3   0   3        322.05        295.54         6.01 o                         
  -2   0   3       1384.25       1449.21        26.51 o                         
  -1   0   3         71.54         71.44         2.72 o                         
   0   0   3       9955.31      10780.83        44.03 o                         
   1   0   3       4844.80       5455.96        34.04 o                         
   2   0   3       7560.12       7415.02       151.89 o                         
   3   0   3        135.27        181.46         9.77 o                         
   4   0   3        560.56        704.91        21.12 o                         
   5   0   3        208.12        215.17        12.86 o                         
   6   0   3         21.90         22.88         4.79 o                         
   7   0   3          0.86         -0.85         2.64 o                         
   8   0   3        180.77        170.76        14.07 o                         
   9   0   3        461.76        484.29        25.63 o                         
  10   0   3          0.61         23.15         9.10 o                         
  11   0   3          8.25          0.22         5.71 o                         
 -13   1   3        690.84        779.88        50.22 o                         
 -12   1   3        196.98        181.45        23.32 o                         
 -11   1   3          0.11         -0.65         2.61 o                         
 -10   1   3         15.83         16.48         7.33 o                         
  -9   1   3        210.26        171.01        18.10 o                         
  -8   1   3         48.80         52.86         9.28 o                         
  -7   1   3         11.68          3.91         1.41 o                         
  -6   1   3        484.32        439.86        22.51 o                         
  -5   1   3         79.01         56.10         7.49 o                         
  -4   1   3        166.40        170.10        11.68 o                         
  -3   1   3       3031.46       3127.92        45.68 o                         
  -2   1   3        404.58        418.68        10.72 o                         
  -1   1   3       3341.39       3410.94        19.66 o                         
   0   1   3        350.07        350.67         8.66 o                         
   1   1   3         13.55         37.08         3.14 o                         
   2   1   3       4417.48       4699.40        46.80 o                         
   3   1   3       4846.06       4906.12        52.59 o                         
   4   1   3         93.69        114.37        12.71 o                         
   5   1   3          2.28          0.50         2.23 o                         
   6   1   3       1906.62       1908.68        42.93 o                         
   7   1   3        364.24        390.94        20.38 o                         
   8   1   3          8.49          8.88         4.13 o                         
   9   1   3         58.33         61.26         9.55 o                         
  10   1   3        475.79        524.92        41.64 o                         
  11   1   3          1.08          6.21         4.21 o                         
 -13   2   3         38.41         60.50        15.51 o                         
 -12   2   3        164.23        185.31        16.49 o                         
 -11   2   3          1.05          5.47         4.79 o                         
 -10   2   3        112.46        111.99        15.62 o                         
  -9   2   3        150.44        189.58        19.18 o                         
  -8   2   3        606.03        595.47        31.35 o                         
  -7   2   3        400.59        346.53        22.55 o                         
  -6   2   3        190.56        204.57        15.83 o                         
  -5   2   3       4419.45       4714.97        70.73 o                         
  -4   2   3        212.41        194.47         7.95 o                         
  -3   2   3        227.40        258.22         9.02 o                         
  -2   2   3          1.69          4.48         1.43 o                         
  -1   2   3       3311.93       3459.20        20.39 o                         
   0   2   3       3563.50       3981.98        41.61 o                         
   1   2   3       1826.00       1675.21        17.48 o                         
   2   2   3       1064.45       1140.12        24.70 o                         
   3   2   3       1873.60       1949.27        46.59 o                         
   4   2   3        102.36         83.60         7.88 o                         
   5   2   3        744.29        752.38        25.27 o                         
   6   2   3          0.36          1.82         2.76 o                         
   7   2   3        812.99        826.59        36.17 o                         
   8   2   3       1032.81       1047.54        38.61 o                         
   9   2   3        178.70        195.33        17.45 o                         
  10   2   3         39.20         34.91        11.26 o                         
 -13   3   3        134.82        149.10        15.86 o                         
 -12   3   3          0.21         -0.93         3.17 o                         
 -11   3   3          0.85          7.95         5.28 o                         
 -10   3   3          6.06         16.56         7.33 o                         
  -9   3   3        721.93        666.01        36.11 o                         
  -8   3   3       1169.74       1272.78        46.78 o                         
  -7   3   3          0.79          0.24         3.26 o                         
  -6   3   3        386.83        436.80        12.47 o                         
  -5   3   3       1241.37       1159.84        19.71 o                         
  -4   3   3        527.56        518.18        13.18 o                         
  -3   3   3         16.61         25.92         3.57 o                         
  -2   3   3       1496.28       1445.83        22.44 o                         
  -1   3   3       6107.52       6263.47        39.45 o                         
   0   3   3       3339.63       3350.43        36.42 o                         
   1   3   3        512.22        434.79        12.28 o                         
   2   3   3       1077.76       1063.55        17.71 o                         
   3   3   3        726.29        696.19        15.96 o                         
   4   3   3        212.33        211.18         9.68 o                         
   5   3   3          0.67          1.17         2.65 o                         
   6   3   3        432.01        437.29        21.41 o                         
   7   3   3        244.29        258.38        17.50 o                         
   8   3   3          0.28         -3.55         3.55 o                         
   9   3   3         40.14         29.74         5.26 o                         
  10   3   3          3.14         -1.51         4.22 o                         
 -12   4   3          0.13         -1.72         4.17 o                         
 -11   4   3         38.65         27.08         9.18 o                         
 -10   4   3          6.86         11.00         5.86 o                         
  -9   4   3         87.25         96.07        14.51 o                         
  -8   4   3        809.13        705.93        35.83 o                         
  -7   4   3        827.13        769.07        35.48 o                         
  -6   4   3       1869.24       1959.84        53.83 o                         
  -5   4   3        996.79        985.84        36.83 o                         
  -4   4   3       1865.94       1672.70        31.08 o                         
  -3   4   3        909.01        864.85        28.63 o                         
  -2   4   3       1765.88       1628.83        21.85 o                         
  -1   4   3       1266.91       1295.04        23.61 o                         
   0   4   3       1072.42       1043.20        16.27 o                         
   1   4   3       4909.96       4919.52        36.14 o                         
   2   4   3       1201.65       1223.87        27.16 o                         
   3   4   3        230.74        258.76        11.95 o                         
   4   4   3         37.47         40.23         5.26 o                         
   5   4   3        622.73        604.11        18.29 o                         
   6   4   3        217.59        239.34        12.37 o                         
   7   4   3        302.92        281.68        17.42 o                         
   8   4   3         57.79         71.32         9.30 o                         
   9   4   3         69.54         85.25        17.55 o                         
  10   4   3          6.85         -9.02         9.02 o                         
 -12   5   3         13.18         23.59         9.01 o                         
 -11   5   3         42.21         30.97         9.47 o                         
 -10   5   3          0.67         -2.41         4.94 o                         
  -9   5   3        250.09        239.05        22.67 o                         
  -8   5   3        369.90        356.78        26.43 o                         
  -7   5   3         17.72         19.87         6.99 o                         
  -6   5   3        139.77        132.81        14.96 o                         
  -5   5   3        698.74        696.55        22.55 o                         
  -4   5   3        846.79        942.08        24.81 o                         
  -3   5   3        259.15        221.22        11.52 o                         
  -2   5   3       3231.12       3305.89        33.86 o                         
  -1   5   3      11775.19      12289.97        63.02 o                         
   0   5   3       4129.87       4317.52        54.77 o                         
   1   5   3         10.60         22.18         2.83 o                         
   2   5   3        479.06        451.06        12.44 o                         
   3   5   3         84.21         80.16         7.20 o                         
   4   5   3          2.72          5.03         2.00 o                         
   5   5   3        604.63        576.71        22.12 o                         
   6   5   3         55.82         69.49         8.51 o                         
   7   5   3         13.52         10.38         3.92 o                         
   8   5   3         91.12        111.39        19.03 o                         
   9   5   3          0.10         -9.67         9.67 o                         
  10   5   3         85.98         99.77        20.67 o                         
 -12   6   3        176.58        189.79        24.11 o                         
 -11   6   3        224.31        220.96        25.15 o                         
 -10   6   3        447.24        420.52        32.41 o                         
  -9   6   3        281.53        263.23        24.66 o                         
  -8   6   3        502.29        529.47        33.09 o                         
  -7   6   3          3.48         -1.06         4.04 o                         
  -6   6   3        438.59        382.47        23.55 o                         
  -5   6   3          6.30          4.16         2.78 o                         
  -4   6   3        455.10        504.38        19.38 o                         
  -3   6   3        300.77        222.79        12.44 o                         
  -2   6   3        278.17        257.06        10.19 o                         
  -1   6   3         66.27         58.76         4.75 o                         
   0   6   3          5.54          2.97         1.57 o                         
   1   6   3        150.54        129.12         6.91 o                         
   2   6   3        348.86        353.20        11.81 o                         
   3   6   3         76.48         85.12         8.06 o                         
   4   6   3        195.95        177.09        12.07 o                         
   5   6   3        249.34        221.57        14.35 o                         
   6   6   3        777.39        739.23        30.34 o                         
   7   6   3         13.60         11.18         8.37 o                         
   8   6   3          0.66         -1.69         5.48 o                         
   9   6   3         76.83         73.77        17.05 o                         
 -12   7   3        103.02        113.13        19.87 o                         
 -11   7   3         78.94         83.20        16.49 o                         
 -10   7   3        123.76        115.51        17.96 o                         
  -9   7   3       1023.91        972.62        48.46 o                         
  -8   7   3        890.51        855.58        43.87 o                         
  -7   7   3         21.50         14.55         4.61 o                         
  -6   7   3        598.02        601.81        36.95 o                         
  -5   7   3        696.23        653.27        24.43 o                         
  -4   7   3         10.17          7.15         3.36 o                         
  -3   7   3         36.37         43.29         6.11 o                         
  -2   7   3       1479.55       1487.64        29.65 o                         
  -1   7   3          3.90         10.30         2.48 o                         
   0   7   3        224.71        212.50         8.51 o                         
   1   7   3        561.62        506.60        27.27 o                         
   2   7   3        128.55        104.10        11.65 o                         
   3   7   3        919.03        928.20        27.91 o                         
   4   7   3          2.47          4.19         4.62 o                         
   5   7   3        231.50        254.03        16.09 o                         
   6   7   3        237.94        273.37        28.79 o                         
   7   7   3         37.31         23.79        10.21 o                         
   8   7   3          3.06          7.18         7.68 o                         
   9   7   3          9.46         31.11        14.55 o                         
 -11   8   3         59.67         56.76        13.74 o                         
 -10   8   3        267.08        275.84        27.86 o                         
  -9   8   3        147.21        135.11        19.30 o                         
  -8   8   3        128.71        103.45        15.92 o                         
  -7   8   3        179.77        182.22        14.68 o                         
  -6   8   3          1.08          5.06         8.06 o                         
  -5   8   3        781.72        803.53        28.49 o                         
  -4   8   3        955.06        929.49        29.75 o                         
  -3   8   3        618.09        651.36        18.86 o                         
  -2   8   3         10.15          6.51         3.01 o                         
  -1   8   3        554.75        589.97        22.31 o                         
   0   8   3        923.24        952.16        21.13 o                         
   1   8   3        505.60        506.95        15.32 o                         
   2   8   3        536.88        542.71        40.98 o                         
   3   8   3          0.62         -0.65         2.43 o                         
   4   8   3         90.75         86.26        10.38 o                         
   5   8   3        171.18        190.85        24.74 o                         
   6   8   3          7.31          5.64         6.64 o                         
   7   8   3        255.57        308.35        33.83 o                         
   8   8   3         52.50         66.38        16.92 o                         
 -11   9   3          0.42         -5.74         6.86 o                         
 -10   9   3          2.73          8.09         6.59 o                         
  -9   9   3        192.71        202.69        24.15 o                         
  -8   9   3         98.78        114.43        17.94 o                         
  -7   9   3          6.60          5.88         4.45 o                         
  -6   9   3         16.52         12.89         4.80 o                         
  -5   9   3         94.69         99.11        10.76 o                         
  -4   9   3        510.64        488.76        22.97 o                         
  -3   9   3          1.82          3.63         2.71 o                         
  -2   9   3         17.45         13.20         3.06 o                         
  -1   9   3        792.53        830.83        25.91 o                         
   0   9   3        127.12        117.32         7.91 o                         
   1   9   3        506.21        528.01        27.42 o                         
   2   9   3        647.19        674.51        26.08 o                         
   3   9   3        780.46        767.86        28.83 o                         
   4   9   3        274.66        246.13        27.17 o                         
   5   9   3         53.06         45.56        13.58 o                         
   6   9   3        120.58        120.58        21.45 o                         
   7   9   3         11.22          4.58         5.79 o                         
 -10  10   3        180.06        185.51        24.33 o                         
  -9  10   3          0.60         -3.92         6.39 o                         
  -8  10   3        174.38        185.47        16.78 o                         
  -7  10   3         20.28         15.92         4.61 o                         
  -6  10   3          7.21          6.56         3.97 o                         
  -5  10   3        183.59        186.24        15.33 o                         
  -4  10   3        139.46        141.59        10.11 o                         
  -3  10   3          7.81          4.09         3.56 o                         
  -2  10   3         77.21         81.77        11.91 o                         
  -1  10   3        187.01        171.47        14.10 o                         
   0  10   3        607.06        660.85        27.48 o                         
   1  10   3        991.43       1060.51        35.07 o                         
   2  10   3        573.58        641.15        42.49 o                         
   3  10   3        215.81        192.58        24.70 o                         
   4  10   3         24.08         22.57         9.66 o                         
   5  10   3        110.64        115.47        20.64 o                         
   6  10   3         46.04         57.32        15.53 o                         
   7  10   3        321.47        327.35        37.32 o                         
  -9  11   3         33.06         22.12        10.72 o                         
  -8  11   3        123.76        114.01        13.68 o                         
  -7  11   3          0.92          1.00         3.25 o                         
  -6  11   3        531.80        501.85        27.01 o                         
  -5  11   3        102.74         90.47        11.42 o                         
  -4  11   3          6.61          0.32         3.32 o                         
  -3  11   3          2.18         -5.48         5.48 o                         
  -2  11   3         35.00         35.70         7.16 o                         
  -1  11   3        271.70        291.00        27.95 o                         
   0  11   3         96.88         84.91        10.83 o                         
   1  11   3          0.12         -1.52         5.88 o                         
   2  11   3        534.54        553.79        30.40 o                         
   3  11   3        177.16        175.04        24.33 o                         
   4  11   3          1.61          3.15         4.84 o                         
   5  11   3         66.37         87.13        18.68 o                         
   6  11   3         29.91         42.60        14.18 o                         
  -8  12   3         17.21         20.78         7.10 o                         
  -7  12   3        115.30        124.09        14.68 o                         
  -6  12   3        226.95        217.85        23.96 o                         
  -5  12   3        345.12        342.05        22.83 o                         
  -4  12   3        194.49        193.27        16.93 o                         
  -3  12   3         30.60         32.37         7.35 o                         
  -2  12   3         34.67         63.50        10.01 o                         
  -1  12   3          9.36         38.33        13.33 o                         
   0  12   3        127.98        133.07        22.28 o                         
   1  12   3        641.24        680.76        51.07 o                         
   2  12   3          0.14          2.76         6.82 o                         
   3  12   3          0.84          1.49         4.88 o                         
   4  12   3         48.02         55.23        15.42 o                         
   5  12   3         10.59         11.81         8.68 o                         
  -8  13   3         26.01         21.90         9.63 o                         
  -7  13   3         92.74         94.09        13.26 o                         
  -6  13   3        262.50        292.99        22.53 o                         
  -5  13   3        143.77        159.53        16.54 o                         
  -4  13   3          7.28         12.01        10.48 o                         
  -3  13   3         16.53         25.75        10.70 o                         
  -2  13   3        597.42        682.43        51.80 o                         
  -1  13   3        190.09        257.10        32.11 o                         
   0  13   3         54.70         83.36        19.83 o                         
   1  13   3          2.30         -0.20         5.35 o                         
   2  13   3         27.80         55.73        16.91 o                         
   3  13   3          8.85         -4.76         7.11 o                         
  -5  14   3        123.62        123.87        23.29 o                         
  -4  14   3         43.91         45.07        15.76 o                         
  -3  14   3          1.77         16.02        10.31 o                         
  -2  14   3          2.90         16.50        11.48 o                         
  -1  14   3        287.79        297.04        36.38 o                         
   0  14   3        103.30        102.77        23.14 o                         
  -2 -15   4        133.49        175.37        26.73 o                         
  -1 -15   4         16.52         12.93         8.84 o                         
   0 -15   4         67.97         64.39        16.62 o                         
   1 -15   4        129.97        176.33        26.87 o                         
   2 -15   4        298.59        307.68        35.87 o                         
  -5 -14   4         19.54         34.06        11.76 o                         
  -4 -14   4         36.01         47.40        14.31 o                         
  -3 -14   4         40.07         23.30        11.34 o                         
  -2 -14   4         36.31         35.71        12.26 o                         
  -1 -14   4        815.48        975.01        59.29 o                         
   0 -14   4         84.54         60.12        15.96 o                         
   1 -14   4          4.61          5.04         8.45 o                         
   2 -14   4         34.10         34.70        12.87 o                         
   3 -14   4         23.50         18.88         9.94 o                         
   4 -14   4          2.09         -2.00         5.98 o                         
  -6 -13   4         70.60         67.69        16.21 o                         
  -5 -13   4          7.20         10.11         9.83 o                         
  -4 -13   4          1.56          5.20         4.65 o                         
  -3 -13   4          2.69         10.74         5.43 o                         
  -2 -13   4         16.72         34.38         7.86 o                         
  -1 -13   4         96.96        110.46        19.38 o                         
   0 -13   4         25.22         12.78         7.52 o                         
   1 -13   4        176.21        179.09        24.88 o                         
   2 -13   4         61.53         45.05        13.07 o                         
   3 -13   4        123.68        116.11        20.14 o                         
   4 -13   4          8.65          5.69         6.25 o                         
   5 -13   4          1.15         -6.68         6.68 o                         
   6 -13   4        216.11        209.93        28.85 o                         
  -8 -12   4        308.48        381.10        37.48 o                         
  -7 -12   4        115.89        136.68        22.12 o                         
  -6 -12   4          8.17          5.48         5.97 o                         
  -5 -12   4         44.03         40.22        12.20 o                         
  -4 -12   4         22.77         48.82        13.57 o                         
  -3 -12   4         22.42         50.43         8.68 o                         
  -2 -12   4        478.19        496.12        42.96 o                         
  -1 -12   4         27.52         33.33         6.99 o                         
   0 -12   4          3.45          3.35         8.44 o                         
   1 -12   4        237.71        220.13        16.84 o                         
   2 -12   4        182.94        211.23        25.35 o                         
   3 -12   4        322.84        325.13        31.76 o                         
   4 -12   4         99.27        131.77        21.17 o                         
   5 -12   4        229.19        251.85        29.34 o                         
   6 -12   4          0.44         -7.04         7.12 o                         
   7 -12   4         80.23        103.92        20.17 o                         
  -9 -11   4         10.30         13.46         8.02 o                         
  -8 -11   4         49.62         33.73        11.67 o                         
  -7 -11   4         23.88         28.29        10.02 o                         
  -6 -11   4         22.95         37.28        11.37 o                         
  -5 -11   4          1.45          6.39         5.00 o                         
  -4 -11   4        269.28        289.81        28.50 o                         
  -3 -11   4        392.84        418.55        23.06 o                         
  -2 -11   4         93.28        111.68        11.96 o                         
  -1 -11   4         23.30         15.09         5.07 o                         
   0 -11   4         11.79         11.09         4.34 o                         
   1 -11   4         27.18         17.40         8.96 o                         
   2 -11   4         20.37         14.62         4.71 o                         
   3 -11   4        262.54        270.45        17.91 o                         
   4 -11   4        261.67        287.68        29.00 o                         
   5 -11   4         18.61          8.84         5.77 o                         
   6 -11   4        215.70        224.69        27.37 o                         
   7 -11   4         84.48         68.84        15.75 o                         
   8 -11   4         10.48          7.74         8.24 o                         
  -9 -10   4        141.37        174.07        24.21 o                         
  -8 -10   4          0.11         -7.96         7.96 o                         
  -7 -10   4         11.70         10.40         7.78 o                         
  -6 -10   4        164.19        177.09        22.12 o                         
  -5 -10   4         69.73         45.52        11.74 o                         
  -4 -10   4        631.09        591.08        38.00 o                         
  -3 -10   4        156.80        191.14        21.33 o                         
  -2 -10   4        873.81        960.20        32.06 o                         
  -1 -10   4         64.98         59.19         8.11 o                         
   0 -10   4          4.56          3.49         4.55 o                         
   1 -10   4        135.14        126.07        11.43 o                         
   2 -10   4         67.25         57.36         8.01 o                         
   3 -10   4        256.88        255.04        16.11 o                         
   4 -10   4        243.69        234.66        15.56 o                         
   5 -10   4        499.22        483.84        22.94 o                         
   6 -10   4          7.86          1.14         4.72 o                         
   7 -10   4         97.22        105.41        19.35 o                         
   8 -10   4          4.28          9.55         7.66 o                         
 -10  -9   4        279.95        261.09        29.46 o                         
  -9  -9   4          4.57         10.70         8.04 o                         
  -8  -9   4         70.01         36.82        10.40 o                         
  -7  -9   4        275.40        295.97        27.78 o                         
  -6  -9   4         58.27         34.15         9.89 o                         
  -5  -9   4        464.08        417.03        30.83 o                         
  -4  -9   4        136.71        152.53        18.66 o                         
  -3  -9   4         75.04         58.11        11.90 o                         
  -2  -9   4        154.74        138.35        11.42 o                         
  -1  -9   4        164.92        149.58        11.60 o                         
   0  -9   4        630.98        694.82        24.42 o                         
   1  -9   4       1372.79       1439.75        34.96 o                         
   2  -9   4       2267.09       2277.54        43.96 o                         
   3  -9   4        288.25        268.12        19.31 o                         
   4  -9   4         43.31         51.02         7.49 o                         
   5  -9   4        233.21        250.93        26.99 o                         
   6  -9   4        412.18        437.70        21.77 o                         
   7  -9   4          0.04          3.05         3.00 o                         
   8  -9   4         11.40         12.92         7.91 o                         
   9  -9   4         96.66         97.05        17.02 o                         
  10  -9   4          7.16         13.75         7.21 o                         
 -11  -8   4          7.36         19.45         8.79 o                         
 -10  -8   4        116.19        119.75        19.54 o                         
  -9  -8   4          9.73         16.99         5.40 o                         
  -8  -8   4         19.77         12.12         3.99 o                         
  -7  -8   4          2.01         -0.35         2.33 o                         
  -6  -8   4         43.27         42.46         8.62 o                         
  -5  -8   4         57.53         56.93         6.99 o                         
  -4  -8   4         72.57         72.07         7.30 o                         
  -3  -8   4         13.86         11.26         2.65 o                         
  -2  -8   4        143.99        157.47        17.05 o                         
  -1  -8   4        189.06        158.59        10.99 o                         
   0  -8   4        249.92        247.91        20.37 o                         
   1  -8   4        124.66        109.82         9.09 o                         
   2  -8   4        482.06        484.54        24.93 o                         
   3  -8   4       3234.43       3232.21        49.56 o                         
   4  -8   4         41.94         44.61         6.32 o                         
   5  -8   4         89.74         66.30         8.04 o                         
   6  -8   4        536.71        546.70        23.43 o                         
   7  -8   4          1.02          4.70         3.56 o                         
   8  -8   4         96.77        110.71        17.13 o                         
   9  -8   4        103.01         79.14        10.97 o                         
  10  -8   4        234.15        202.77        17.78 o                         
 -11  -7   4          6.77         11.64         4.94 o                         
 -10  -7   4          2.44          2.34         4.33 o                         
  -9  -7   4         73.90         85.56        10.40 o                         
  -8  -7   4          1.34         -2.66         2.92 o                         
  -7  -7   4         14.70         12.54         4.79 o                         
  -6  -7   4       1168.49       1162.23        31.10 o                         
  -5  -7   4       2852.65       2825.58       123.08 o                         
  -4  -7   4        116.81        124.74         8.98 o                         
  -3  -7   4         31.92         30.97         4.41 o                         
  -2  -7   4        593.82        573.02        29.91 o                         
  -1  -7   4          1.31          7.25         3.10 o                         
   0  -7   4        700.71        712.32        24.81 o                         
   1  -7   4        367.30        340.73        18.77 o                         
   2  -7   4        715.63        726.15        16.04 o                         
   3  -7   4        236.60        241.05         9.38 o                         
   4  -7   4        649.50        586.06        47.32 o                         
   5  -7   4        393.40        408.87        18.54 o                         
   6  -7   4        139.42        161.20        12.46 o                         
   7  -7   4        437.57        446.97        17.67 o                         
   8  -7   4         27.34         29.68        10.03 o                         
   9  -7   4        231.92        215.63        13.65 o                         
  10  -7   4         68.34         78.30        11.22 o                         
 -12  -6   4        226.69        241.47        19.77 o                         
 -11  -6   4         48.13         51.05         8.91 o                         
 -10  -6   4         12.99          7.09         3.85 o                         
  -9  -6   4        395.10        390.20        21.05 o                         
  -8  -6   4        785.29        835.73        38.17 o                         
  -7  -6   4        349.87        319.78        16.63 o                         
  -6  -6   4        254.43        292.76        14.82 o                         
  -5  -6   4       1452.98       1413.10        30.04 o                         
  -4  -6   4        340.82        271.89         7.16 o                         
  -3  -6   4        812.60        735.54        18.32 o                         
  -2  -6   4         29.12         24.62         6.49 o                         
  -1  -6   4       5086.45       5308.54        51.85 o                         
   0  -6   4        927.47        907.89        20.88 o                         
   1  -6   4       1096.99       1002.48        22.25 o                         
   2  -6   4         61.27         62.79         4.99 o                         
   3  -6   4        318.27        302.64        10.08 o                         
   4  -6   4         56.09         55.03         6.28 o                         
   5  -6   4         55.56         49.17         6.57 o                         
   6  -6   4          0.55          1.33         2.45 o                         
   7  -6   4        330.72        308.85        17.05 o                         
   8  -6   4          9.74          6.50         3.85 o                         
   9  -6   4        139.30        132.23        13.51 o                         
  10  -6   4          0.51         -4.33         4.33 o                         
 -12  -5   4          5.44          4.13         4.01 o                         
 -11  -5   4          2.90          1.14         7.12 o                         
 -10  -5   4         50.28         57.62         9.67 o                         
  -9  -5   4         71.69         60.39         8.60 o                         
  -8  -5   4        132.26        109.22        10.28 o                         
  -7  -5   4        778.28        781.94        25.06 o                         
  -6  -5   4       2415.59       2499.92        41.17 o                         
  -5  -5   4          0.26         -1.87         2.29 o                         
  -4  -5   4        993.89        943.71        40.93 o                         
  -3  -5   4        201.23        181.71         5.56 o                         
  -2  -5   4       1007.27        797.99        11.92 o                         
  -1  -5   4        332.28        313.09        11.01 o                         
   0  -5   4        427.96        423.94        12.46 o                         
   1  -5   4       4261.84       4176.50        40.22 o                         
   2  -5   4        985.61        879.78        15.68 o                         
   3  -5   4         34.94         36.77         7.83 o                         
   4  -5   4        557.49        558.03        18.60 o                         
   5  -5   4        633.70        661.63        20.56 o                         
   6  -5   4        733.67        712.94        20.09 o                         
   7  -5   4         27.19         14.61         3.46 o                         
   8  -5   4        104.97         97.07         8.97 o                         
   9  -5   4          1.55          2.06         3.14 o                         
  10  -5   4        100.12         98.75        16.35 o                         
 -13  -4   4         20.83         26.80        10.29 o                         
 -12  -4   4         92.10         82.50        11.46 o                         
 -11  -4   4          0.47         -2.70         3.01 o                         
 -10  -4   4         13.34         14.56         4.75 o                         
  -9  -4   4        677.12        680.76        26.49 o                         
  -8  -4   4        495.20        490.57        20.80 o                         
  -7  -4   4       1356.57       1355.49        31.83 o                         
  -6  -4   4        496.08        483.40        22.28 o                         
  -5  -4   4        143.24        122.21        15.99 o                         
  -4  -4   4        211.67        238.18        18.33 o                         
  -3  -4   4          0.52          7.37         1.31 o                         
  -2  -4   4       2266.70       2615.25        17.50 o                         
  -1  -4   4       2017.63       1954.31        29.24 o                         
   0  -4   4        885.83        997.92        15.55 o                         
   1  -4   4        453.39        558.25        10.82 o                         
   2  -4   4       2379.28       2790.06        26.61 o                         
   3  -4   4        576.31        544.76        13.23 o                         
   4  -4   4        566.88        568.75        14.94 o                         
   5  -4   4        798.49        841.41        19.87 o                         
   6  -4   4        193.58        220.08        20.71 o                         
   7  -4   4        173.25        163.13        10.31 o                         
   8  -4   4         52.66         45.82         7.63 o                         
   9  -4   4         80.74         78.91        10.43 o                         
  10  -4   4        238.67        254.38        19.66 o                         
  11  -4   4          0.53         -7.62         7.62 o                         
 -13  -3   4        269.19        342.71        33.22 o                         
 -12  -3   4        163.53        150.65        15.40 o                         
 -11  -3   4         54.94         67.14         9.67 o                         
 -10  -3   4       1061.35       1119.51        48.68 o                         
  -9  -3   4       1126.81       1183.83        46.33 o                         
  -8  -3   4        727.78        645.50        31.50 o                         
  -7  -3   4         46.35         52.05         6.33 o                         
  -6  -3   4       2501.35       2458.34        38.06 o                         
  -5  -3   4         74.33         86.05         6.49 o                         
  -4  -3   4        387.47        338.17        11.08 o                         
  -3  -3   4        458.21        400.56        10.08 o                         
  -2  -3   4        886.95       1035.21        17.42 o                         
  -1  -3   4        335.89        350.92        10.10 o                         
   0  -3   4        592.37        488.41         5.93 o                         
   1  -3   4         90.10         78.90         3.38 o                         
   2  -3   4       1129.93       1068.78        15.78 o                         
   3  -3   4          0.83          4.24         2.23 o                         
   4  -3   4        150.80        127.94         6.30 o                         
   5  -3   4       2535.90       2576.79        34.96 o                         
   6  -3   4       1458.88       1525.62        37.06 o                         
   7  -3   4        136.53        145.35        23.33 o                         
   8  -3   4         43.98         40.04         7.17 o                         
   9  -3   4        379.11        358.48        28.15 o                         
  10  -3   4        263.28        317.95        21.91 o                         
  11  -3   4         26.24         37.93        12.26 o                         
 -13  -2   4         91.00        109.65        19.05 o                         
 -12  -2   4          9.46          7.62         5.45 o                         
 -11  -2   4         15.02          8.99         5.68 o                         
 -10  -2   4         17.04         11.22         5.09 o                         
  -9  -2   4       1902.60       1842.28        57.77 o                         
  -8  -2   4       1256.74       1196.00        42.53 o                         
  -7  -2   4         64.88         69.00         9.61 o                         
  -6  -2   4         43.49         47.31         8.83 o                         
  -5  -2   4        265.63        214.49        13.66 o                         
  -4  -2   4        769.36        869.43        21.35 o                         
  -3  -2   4       1011.68       1215.24        18.15 o                         
  -2  -2   4       2718.33       2739.36        31.85 o                         
  -1  -2   4         13.44          5.48         1.47 o                         
   0  -2   4        420.12        479.29         7.73 o                         
   1  -2   4        242.90        331.13         8.29 o                         
   2  -2   4       1114.74       1261.51        18.71 o                         
   3  -2   4       5276.99       5496.48        43.82 o                         
   4  -2   4         18.70         22.95         4.12 o                         
   5  -2   4       1130.46       1212.95        31.14 o                         
   6  -2   4        532.48        523.56        25.31 o                         
   7  -2   4        185.47        176.00        13.78 o                         
   8  -2   4         15.85         16.84         8.84 o                         
   9  -2   4          0.97          4.17         3.01 o                         
  10  -2   4        542.95        632.92        42.86 o                         
  11  -2   4          1.90          4.07         5.51 o                         
 -13  -1   4         28.89         39.13        12.03 o                         
 -12  -1   4        148.98        150.47        20.68 o                         
 -11  -1   4         85.02         86.34        14.95 o                         
 -10  -1   4        574.46        599.10        35.36 o                         
  -9  -1   4        120.00         90.74         9.39 o                         
  -8  -1   4        752.24        756.01        34.13 o                         
  -7  -1   4        113.83        152.82        14.21 o                         
  -6  -1   4        310.02        298.63        17.88 o                         
  -5  -1   4       4778.92       5065.31        65.41 o                         
  -4  -1   4         27.77         11.27         2.99 o                         
  -3  -1   4        666.25        768.25        10.17 o                         
  -2  -1   4       2268.15       2415.48        15.87 o                         
  -1  -1   4       2863.77       3103.57        15.35 o                         
   0  -1   4        105.07        147.82         4.05 o                         
   1  -1   4         41.11         24.37         2.34 o                         
   2  -1   4       2628.21       2968.76        33.04 o                         
   3  -1   4         35.81         41.95         4.96 o                         
   4  -1   4          9.32         17.09         3.96 o                         
   5  -1   4        155.26        138.62        10.71 o                         
   6  -1   4       1626.01       1562.33        38.62 o                         
   7  -1   4        250.13        227.38        15.86 o                         
   8  -1   4          7.30         12.30         4.43 o                         
   9  -1   4        223.59        238.78        18.33 o                         
  10  -1   4          2.69         13.08         7.92 o                         
 -13   0   4         96.16         77.56        15.76 o                         
 -12   0   4         17.00         21.94         9.06 o                         
 -11   0   4        266.26        279.29        26.25 o                         
 -10   0   4          6.68          4.26         3.18 o                         
  -9   0   4        418.16        412.51        27.33 o                         
  -8   0   4        383.07        352.03        23.31 o                         
  -7   0   4        421.32        425.63        23.54 o                         
  -6   0   4        280.21        325.97        19.01 o                         
  -5   0   4       2094.06       1954.76        41.49 o                         
  -4   0   4       1964.90       1854.58        28.89 o                         
  -3   0   4       1450.08       1445.08        28.14 o                         
  -2   0   4         27.22         17.80         1.68 o                         
  -1   0   4       6271.61       6004.67        20.78 o                         
   0   0   4        399.35        468.27         9.73 o                         
   1   0   4       1214.22       1102.31        17.35 o                         
   2   0   4       2785.35       2865.33        73.12 o                         
   3   0   4       3285.20       3280.54        44.83 o                         
   4   0   4       1950.14       1987.18        38.10 o                         
   5   0   4       1768.13       1823.86        39.64 o                         
   6   0   4         20.06          9.21        12.46 o                         
   7   0   4          2.76          5.91         2.91 o                         
   8   0   4        266.19        238.31        37.08 o                         
   9   0   4         31.03         16.56         7.63 o                         
  10   0   4         71.07         82.48        17.29 o                         
 -13   1   4         17.28         16.35         9.12 o                         
 -12   1   4        183.08        181.22        16.37 o                         
 -11   1   4        522.80        528.78        25.38 o                         
 -10   1   4        469.50        467.98        31.58 o                         
  -9   1   4        163.40        174.72        18.23 o                         
  -8   1   4        742.33        710.35        33.72 o                         
  -7   1   4          0.04          3.06         3.92 o                         
  -6   1   4        945.68        954.57        33.01 o                         
  -5   1   4        199.41        139.13        11.89 o                         
  -4   1   4          0.75          1.21         2.32 o                         
  -3   1   4        608.56        567.05        14.13 o                         
  -2   1   4        401.25        459.51        10.75 o                         
  -1   1   4         83.38        127.44         6.43 o                         
   0   1   4       2678.15       2583.40        26.52 o                         
   1   1   4       3378.01       3594.58        33.28 o                         
   2   1   4       4087.76       4326.41        49.54 o                         
   3   1   4        252.34        304.11        16.73 o                         
   4   1   4        287.50        225.23        16.01 o                         
   5   1   4       2045.52       2091.57        60.56 o                         
   6   1   4          0.78          5.34         4.99 o                         
   7   1   4        289.61        261.51        17.73 o                         
   8   1   4          0.68         -4.24         4.24 o                         
   9   1   4        254.53        236.36        18.86 o                         
  10   1   4         53.22         73.70        16.20 o                         
 -13   2   4        128.10        141.20        19.79 o                         
 -12   2   4        129.68        119.99        16.08 o                         
 -11   2   4         21.99         17.17         7.32 o                         
 -10   2   4        285.21        293.03        25.37 o                         
  -9   2   4        369.03        311.70        24.20 o                         
  -8   2   4        332.17        316.90        22.88 o                         
  -7   2   4       1662.92       1838.35        50.99 o                         
  -6   2   4        523.11        517.87        25.30 o                         
  -5   2   4       1222.50       1228.79        22.87 o                         
  -4   2   4        707.88        652.99        16.30 o                         
  -3   2   4       1338.15       1271.56        26.96 o                         
  -2   2   4        159.09        150.23         8.27 o                         
  -1   2   4       2109.77       2212.62        40.80 o                         
   0   2   4        403.86        428.79        11.65 o                         
   1   2   4        280.68        276.81         6.49 o                         
   2   2   4       1276.23       1194.21        18.17 o                         
   3   2   4        351.99        382.88        16.84 o                         
   4   2   4        196.25        199.61        19.19 o                         
   5   2   4          5.16         -1.95         3.43 o                         
   6   2   4        471.54        461.60        26.14 o                         
   7   2   4        153.53        144.40        13.63 o                         
   8   2   4          0.56         -3.62         3.62 o                         
   9   2   4        310.04        322.24        26.26 o                         
  10   2   4         19.89         25.47        10.74 o                         
 -13   3   4        242.76        268.16        20.68 o                         
 -12   3   4          0.23          0.26         4.35 o                         
 -11   3   4         52.13         37.88        10.21 o                         
 -10   3   4        120.64        141.24        17.94 o                         
  -9   3   4        179.61        176.65        18.69 o                         
  -8   3   4        254.44        262.50        21.45 o                         
  -7   3   4       1169.00       1146.96        23.30 o                         
  -6   3   4       2772.58       2528.09        63.14 o                         
  -5   3   4       1535.74       1419.75        24.80 o                         
  -4   3   4        421.83        362.78        12.63 o                         
  -3   3   4        339.37        377.53        20.74 o                         
  -2   3   4       3992.64       3968.78        53.54 o                         
  -1   3   4        219.51        229.38         7.72 o                         
   0   3   4       2085.67       2205.91        20.28 o                         
   1   3   4       2415.47       2423.90        21.47 o                         
   2   3   4       1078.02        958.34        30.06 o                         
   3   3   4        232.81        256.79        10.06 o                         
   4   3   4        101.35         71.32         5.88 o                         
   5   3   4        131.42        123.86        12.74 o                         
   6   3   4       1088.56       1031.55        25.77 o                         
   7   3   4        150.81        148.21        10.61 o                         
   8   3   4         55.02         58.17         9.37 o                         
   9   3   4         46.95         36.84         9.23 o                         
  10   3   4        157.78        177.15        26.70 o                         
 -13   4   4        100.30         87.99        17.07 o                         
 -12   4   4          3.91          3.02         5.67 o                         
 -11   4   4          9.51         10.59         6.67 o                         
 -10   4   4         38.73         33.42         9.33 o                         
  -9   4   4       1245.68       1261.59        50.87 o                         
  -8   4   4        296.34        260.60        21.97 o                         
  -7   4   4        333.52        308.37        22.80 o                         
  -6   4   4         67.36         71.24        10.84 o                         
  -5   4   4       2045.28       1975.02        53.44 o                         
  -4   4   4        673.86        690.96        27.19 o                         
  -3   4   4         36.74         58.78         5.57 o                         
  -2   4   4       3299.68       3256.39        31.13 o                         
  -1   4   4         27.25          8.45         1.52 o                         
   0   4   4       2731.93       2742.46        26.64 o                         
   1   4   4        390.47        409.16        14.42 o                         
   2   4   4        934.30        966.20        25.19 o                         
   3   4   4         11.26          7.87         2.15 o                         
   4   4   4         57.40         50.02         5.10 o                         
   5   4   4         58.17         55.96         5.83 o                         
   6   4   4          0.09         -2.37         3.79 o                         
   7   4   4        135.63        128.99        14.47 o                         
   8   4   4         58.68         48.01        12.57 o                         
   9   4   4         77.32         84.61        18.34 o                         
 -12   5   4          3.27         -1.89         5.35 o                         
 -11   5   4          0.93          2.98         4.79 o                         
 -10   5   4        280.71        270.73        25.87 o                         
  -9   5   4         25.40         35.00         9.72 o                         
  -8   5   4        276.70        291.97        24.02 o                         
  -7   5   4        503.59        452.91        28.85 o                         
  -6   5   4        609.68        562.57        31.26 o                         
  -5   5   4         92.27         69.62         7.38 o                         
  -4   5   4         21.67         19.81         3.81 o                         
  -3   5   4        113.76        126.40        13.28 o                         
  -2   5   4         12.10         19.89         2.74 o                         
  -1   5   4       4234.69       4411.72        42.68 o                         
   0   5   4         20.17         34.15         3.43 o                         
   1   5   4        756.20        799.50        16.39 o                         
   2   5   4        252.38        219.06         9.09 o                         
   3   5   4        159.97        166.63        10.44 o                         
   4   5   4        329.12        340.59        15.95 o                         
   5   5   4         12.70          7.73         2.98 o                         
   6   5   4        473.15        468.67        36.77 o                         
   7   5   4         21.32         11.91         7.10 o                         
   8   5   4        213.59        246.49        29.96 o                         
   9   5   4        165.81        159.36        25.21 o                         
 -12   6   4         41.61         49.57        12.88 o                         
 -11   6   4        156.89        152.61        21.02 o                         
 -10   6   4          0.28          1.85         4.55 o                         
  -9   6   4       1725.27       1729.34        63.34 o                         
  -8   6   4        254.42        222.95        22.29 o                         
  -7   6   4        475.40        444.56        30.07 o                         
  -6   6   4         96.86        101.06        14.38 o                         
  -5   6   4          0.44          2.97         2.55 o                         
  -4   6   4         31.42         21.47         4.27 o                         
  -3   6   4          0.55          2.11         1.70 o                         
  -2   6   4        175.10        174.39         8.54 o                         
  -1   6   4          0.48          3.75         1.68 o                         
   0   6   4         32.33         31.95         3.66 o                         
   1   6   4          0.61         -0.68         1.29 o                         
   2   6   4         82.41         76.38         5.89 o                         
   3   6   4        879.84        885.27        25.60 o                         
   4   6   4       1168.06       1200.13        54.16 o                         
   5   6   4        298.01        269.55        27.11 o                         
   6   6   4         80.87         87.38        16.75 o                         
   7   6   4        370.56        407.64        37.56 o                         
   8   6   4        207.81        272.25        32.25 o                         
   9   6   4          3.95          0.07         4.37 o                         
 -12   7   4        159.85        139.34        21.04 o                         
 -11   7   4        184.43        182.25        23.25 o                         
 -10   7   4        273.46        274.76        27.22 o                         
  -9   7   4         43.86         57.09        12.52 o                         
  -8   7   4         84.29         96.77        15.96 o                         
  -7   7   4        628.90        597.88        36.64 o                         
  -6   7   4        720.84        657.91        25.41 o                         
  -5   7   4        789.64        808.50        27.08 o                         
  -4   7   4         36.85         35.06         5.88 o                         
  -3   7   4         62.87         58.99         5.53 o                         
  -2   7   4         78.27         92.45         6.78 o                         
  -1   7   4         51.85         40.98         4.77 o                         
   0   7   4          0.70          3.64         1.80 o                         
   1   7   4         44.09         37.98         4.26 o                         
   2   7   4        456.61        430.42        18.77 o                         
   3   7   4         74.16         60.68        13.35 o                         
   4   7   4        178.81        167.71        21.78 o                         
   5   7   4        328.00        353.55        32.53 o                         
   6   7   4        532.99        468.85        39.84 o                         
   7   7   4         24.49         36.57        12.99 o                         
   8   7   4         54.67         49.46        14.75 o                         
 -11   8   4          1.59         -4.81         5.30 o                         
 -10   8   4        116.95         87.09        15.88 o                         
  -9   8   4         17.00         16.91         8.73 o                         
  -8   8   4          2.06          7.34         7.54 o                         
  -7   8   4          0.48          3.54         3.39 o                         
  -6   8   4          7.52          0.66         2.85 o                         
  -5   8   4         75.02         78.39         9.29 o                         
  -4   8   4        579.74        598.92        19.02 o                         
  -3   8   4        576.74        582.00        18.12 o                         
  -2   8   4        763.22        804.58        20.73 o                         
  -1   8   4        332.50        361.48        24.69 o                         
   0   8   4        884.93        901.87        19.13 o                         
   1   8   4         50.08         38.85         4.52 o                         
   2   8   4        346.19        342.14        29.56 o                         
   3   8   4        532.79        510.02        37.31 o                         
   4   8   4         52.74         56.62        14.37 o                         
   5   8   4        272.62        281.97        30.31 o                         
   6   8   4        121.42        112.10        20.73 o                         
   7   8   4         20.56         16.91         9.13 o                         
 -11   9   4         23.13         16.60         7.59 o                         
 -10   9   4        101.08         86.88        16.67 o                         
  -9   9   4          7.10          5.85         7.38 o                         
  -8   9   4         21.08         36.71        11.61 o                         
  -7   9   4        159.23        139.81        13.45 o                         
  -6   9   4        454.19        474.53        23.80 o                         
  -5   9   4        186.93        199.83        27.88 o                         
  -4   9   4          0.06          0.37         2.72 o                         
  -3   9   4        101.55         96.36         8.62 o                         
  -2   9   4        794.96        830.46        22.16 o                         
  -1   9   4         30.07         31.04         4.32 o                         
   0   9   4        189.04        188.33        13.19 o                         
   1   9   4        294.04        285.80        27.54 o                         
   2   9   4       1000.49        966.82        52.11 o                         
   3   9   4         62.93         47.28        11.94 o                         
   4   9   4         12.20          7.73         7.29 o                         
   5   9   4        356.12        364.99        36.36 o                         
   6   9   4         44.45         46.97        14.05 o                         
   7   9   4         12.26         40.72        13.42 o                         
 -10  10   4         26.06          8.35         7.17 o                         
  -9  10   4         17.89         13.39         7.44 o                         
  -8  10   4         90.45         86.71        16.47 o                         
  -7  10   4          0.76         -0.11         3.39 o                         
  -6  10   4          0.84         -3.50         3.50 o                         
  -5  10   4        416.15        427.85        18.35 o                         
  -4  10   4        135.14        159.52        10.85 o                         
  -3  10   4        195.82        201.19        11.76 o                         
  -2  10   4         62.31         72.03        12.71 o                         
  -1  10   4        478.55        527.55        40.00 o                         
   0  10   4        161.21        181.73        24.14 o                         
   1  10   4         45.94         36.26        11.47 o                         
   2  10   4        448.90        468.98        37.96 o                         
   3  10   4        264.07        248.48        28.93 o                         
   4  10   4        140.46        150.93        23.54 o                         
   5  10   4        133.39        124.38        23.03 o                         
   6  10   4        137.40        111.55        21.56 o                         
  -9  11   4        167.39        144.54        23.14 o                         
  -8  11   4          1.26          6.82         6.59 o                         
  -7  11   4        140.28        129.27        14.19 o                         
  -6  11   4        385.27        408.78        19.26 o                         
  -5  11   4         79.25         76.62        10.70 o                         
  -4  11   4        148.23        145.26        14.07 o                         
  -3  11   4         34.89          9.78         7.29 o                         
  -2  11   4        160.63        209.45        26.34 o                         
  -1  11   4         44.48         33.73        11.72 o                         
   0  11   4        370.12        344.62        34.63 o                         
   1  11   4          0.74         -7.68         7.68 o                         
   2  11   4        133.52        135.98        19.63 o                         
   3  11   4          1.29          3.36         5.26 o                         
   4  11   4          9.33          3.07         4.02 o                         
   5  11   4         52.18         49.43        15.45 o                         
  -8  12   4        229.76        249.09        20.99 o                         
  -7  12   4        134.69        133.13        15.19 o                         
  -6  12   4          1.61          5.52         7.37 o                         
  -5  12   4        215.98        223.39        28.76 o                         
  -4  12   4        276.81        332.73        34.57 o                         
  -3  12   4         18.96         27.07         9.56 o                         
  -2  12   4          3.96          9.56         7.99 o                         
  -1  12   4        132.21        142.77        23.81 o                         
   0  12   4          8.35          3.53         5.21 o                         
   1  12   4        242.11        266.51        33.26 o                         
   2  12   4        221.20        256.68        33.10 o                         
   3  12   4          3.80         19.88         8.56 o                         
   4  12   4         17.43         16.50        10.46 o                         
  -6  13   4        208.96        224.04        29.83 o                         
  -5  13   4         22.04         40.42        14.07 o                         
  -4  13   4         10.45         -6.48         7.76 o                         
  -3  13   4         93.02        121.29        22.89 o                         
  -2  13   4         19.93         10.93         7.85 o                         
  -1  13   4         24.57         12.81         9.67 o                         
   0  13   4         31.83         52.61        16.26 o                         
   1  13   4        176.60        185.74        29.18 o                         
   2  13   4         41.29         47.15        15.82 o                         
  -1 -15   5         60.36         60.40        17.72 o                         
   0 -15   5         52.65         83.44        19.27 o                         
  -5 -14   5          2.71         -8.21         8.21 o                         
  -4 -14   5         28.89          2.67         5.94 o                         
  -3 -14   5         78.21         67.20        16.73 o                         
  -2 -14   5         13.86         25.57        11.02 o                         
  -1 -14   5        189.51        294.73        33.31 o                         
   0 -14   5         93.59        121.93        21.62 o                         
   1 -14   5        246.34        279.50        32.68 o                         
   2 -14   5         23.32         27.94        10.56 o                         
   3 -14   5          2.41          1.37         6.11 o                         
  -6 -13   5        119.41        152.82        24.15 o                         
  -5 -13   5          0.60          6.02         6.44 o                         
  -4 -13   5         41.01         54.48        14.48 o                         
  -3 -13   5         10.65         12.27         8.41 o                         
  -2 -13   5        134.53        117.06        20.33 o                         
  -1 -13   5         73.01         64.40        15.57 o                         
   0 -13   5         13.39         10.95         6.30 o                         
   1 -13   5         74.45         57.75        14.73 o                         
   2 -13   5        228.08        206.13        26.81 o                         
   3 -13   5         58.44         66.70        16.37 o                         
   4 -13   5         76.58         75.40        17.28 o                         
   5 -13   5        382.20        365.02        36.98 o                         
  -8 -12   5          8.80          5.97         6.33 o                         
  -7 -12   5          3.41          2.00         6.24 o                         
  -6 -12   5        581.09        604.15        45.17 o                         
  -5 -12   5        128.01         93.29        17.70 o                         
  -4 -12   5         80.13         77.95        15.90 o                         
  -3 -12   5          3.64         -0.69         4.39 o                         
  -2 -12   5          0.00         -1.95         5.00 o                         
  -1 -12   5         81.44         51.56        13.23 o                         
   0 -12   5          0.28          7.08         6.61 o                         
   1 -12   5         18.98          6.68         6.23 o                         
   2 -12   5        141.03        177.27        23.67 o                         
   3 -12   5          5.02          9.31         7.71 o                         
   4 -12   5         40.43         52.14        14.10 o                         
   5 -12   5        128.24        155.45        23.80 o                         
   6 -12   5        366.81        380.96        37.34 o                         
  -9 -11   5        287.67        340.83        34.95 o                         
  -8 -11   5          2.65          5.65         6.53 o                         
  -7 -11   5         94.83         86.00        17.22 o                         
  -6 -11   5         42.17         14.22         8.29 o                         
  -5 -11   5          2.40         -1.02         5.04 o                         
  -4 -11   5         12.90         21.88         9.19 o                         
  -3 -11   5        509.35        453.75        23.72 o                         
  -2 -11   5        173.85        182.52        22.52 o                         
  -1 -11   5        514.79        494.84        36.36 o                         
   0 -11   5         40.73         40.98        11.25 o                         
   1 -11   5        295.86        274.64        27.51 o                         
   2 -11   5         29.45         29.13         9.07 o                         
   3 -11   5        213.19        211.06        24.80 o                         
   4 -11   5         76.19        116.50        18.91 o                         
   5 -11   5        367.08        436.87        37.29 o                         
   6 -11   5        136.21        126.51        21.53 o                         
   7 -11   5          0.38          5.18         6.45 o                         
  -9 -10   5          0.11          5.83         6.45 o                         
  -8 -10   5         46.80         38.64        11.16 o                         
  -7 -10   5         13.89         17.80         8.81 o                         
  -6 -10   5        271.36        253.65        26.65 o                         
  -5 -10   5        901.11        971.20        50.43 o                         
  -4 -10   5          5.73          6.03         5.15 o                         
  -3 -10   5        134.84        155.56        19.69 o                         
  -2 -10   5       1112.76       1189.50        34.84 o                         
  -1 -10   5        420.78        396.46        19.61 o                         
   0 -10   5        358.33        342.90        17.99 o                         
   1 -10   5        107.80         90.98        14.82 o                         
   2 -10   5        896.36        901.59        47.22 o                         
   3 -10   5         91.28         88.91        15.59 o                         
   4 -10   5        232.71        229.64        25.54 o                         
   5 -10   5         62.87         61.99        14.57 o                         
   6 -10   5        107.05         97.94        17.91 o                         
   7 -10   5         14.00         19.30         9.15 o                         
   8 -10   5          5.95          6.55         6.55 o                         
 -10  -9   5         26.05         36.31        12.36 o                         
  -9  -9   5          3.85          1.15         3.51 o                         
  -8  -9   5          9.73         22.52         9.44 o                         
  -7  -9   5         16.92         15.82         7.19 o                         
  -6  -9   5        132.85        134.92        18.50 o                         
  -5  -9   5        559.90        564.54        36.00 o                         
  -4  -9   5        309.41        290.65        25.73 o                         
  -3  -9   5        658.46        628.73        36.73 o                         
  -2  -9   5       1335.40       1371.97        34.70 o                         
  -1  -9   5        964.43       1028.64        50.55 o                         
   0  -9   5        392.82        405.64        17.98 o                         
   1  -9   5        236.03        222.29        17.86 o                         
   2  -9   5        853.60        856.59        44.41 o                         
   3  -9   5        289.64        307.51        26.96 o                         
   4  -9   5        721.29        734.93        42.50 o                         
   5  -9   5        810.54        833.66        46.79 o                         
   6  -9   5          0.25         -0.56         4.48 o                         
   7  -9   5         12.61         13.14         8.73 o                         
   9  -9   5          0.20         13.24         7.47 o                         
 -11  -8   5         45.75         40.13        12.01 o                         
 -10  -8   5        278.37        322.24        31.64 o                         
  -9  -8   5        206.83        175.83        22.66 o                         
  -8  -8   5          0.41         15.63         7.44 o                         
  -7  -8   5          2.47          7.58         6.01 o                         
  -6  -8   5        644.45        578.34        35.62 o                         
  -5  -8   5        135.48        122.70        16.19 o                         
  -4  -8   5        347.03        292.35        24.07 o                         
  -3  -8   5         64.33         60.72        11.44 o                         
  -2  -8   5        199.72        236.04        30.44 o                         
  -1  -8   5          0.55         -0.40         1.96 o                         
   0  -8   5         60.78         54.36         6.23 o                         
   1  -8   5        582.82        608.68        20.08 o                         
   2  -8   5        384.58        394.49        12.76 o                         
   3  -8   5        244.61        232.52        13.10 o                         
   4  -8   5        212.90        201.98        24.80 o                         
   5  -8   5        345.56        300.07        26.87 o                         
   6  -8   5         15.66          5.06         2.98 o                         
   7  -8   5         22.72         26.32         6.15 o                         
   8  -8   5         91.88         77.89        10.41 o                         
   9  -8   5         48.58         33.29        11.59 o                         
 -11  -7   5         32.56         21.42         9.18 o                         
 -10  -7   5        172.12        166.80        22.10 o                         
  -9  -7   5          4.17         -2.89         3.85 o                         
  -8  -7   5        293.86        287.78        17.22 o                         
  -7  -7   5        847.29        836.00        27.47 o                         
  -6  -7   5       1097.47       1145.30        29.63 o                         
  -5  -7   5        530.93        487.28        17.89 o                         
  -4  -7   5        540.79        488.08        16.54 o                         
  -3  -7   5       2327.88       2516.25        33.63 o                         
  -2  -7   5         93.26         64.93        10.35 o                         
  -1  -7   5         76.83         85.92         7.13 o                         
   0  -7   5        102.36         90.03         7.15 o                         
   1  -7   5        179.57        176.46         9.78 o                         
   2  -7   5        362.68        358.96        21.96 o                         
   3  -7   5        102.64         84.39         5.80 o                         
   4  -7   5         84.13         79.31        11.41 o                         
   5  -7   5          7.40          3.52         1.96 o                         
   6  -7   5         62.71         49.19         5.53 o                         
   7  -7   5         33.31         34.74         6.59 o                         
   8  -7   5        115.49        113.23        12.38 o                         
   9  -7   5        585.78        609.67        29.84 o                         
  10  -7   5         55.17         42.61        11.65 o                         
 -12  -6   5         36.40         34.61        11.75 o                         
 -11  -6   5          3.70         -2.42         2.84 o                         
 -10  -6   5         74.34         81.25        10.23 o                         
  -9  -6   5        371.98        359.32        29.21 o                         
  -8  -6   5        171.61        144.28        11.72 o                         
  -7  -6   5        395.85        348.10        22.32 o                         
  -6  -6   5       1298.47       1251.24        29.50 o                         
  -5  -6   5       1196.61       1179.45        26.13 o                         
  -4  -6   5       1512.31       1433.80        17.85 o                         
  -3  -6   5        123.12        114.38         4.38 o                         
  -2  -6   5       1422.65       1565.24        46.23 o                         
  -1  -6   5         52.04         61.01         5.29 o                         
   0  -6   5          1.19          3.01         1.58 o                         
   1  -6   5       1671.36       1718.56        22.71 o                         
   2  -6   5        339.84        356.47        10.82 o                         
   3  -6   5        334.73        389.60        11.97 o                         
   4  -6   5          0.97          0.26         2.29 o                         
   5  -6   5        171.42        152.69         9.72 o                         
   6  -6   5        523.45        545.00        18.19 o                         
   7  -6   5         50.34         59.35         7.77 o                         
   8  -6   5         10.33          0.03         4.00 o                         
   9  -6   5        136.34        117.78        13.30 o                         
  10  -6   5        134.98        142.62        15.42 o                         
 -13  -5   5        113.48         84.98        16.63 o                         
 -12  -5   5          0.48          5.29         3.34 o                         
 -11  -5   5          2.66          5.63         4.04 o                         
 -10  -5   5        339.81        363.38        20.72 o                         
  -9  -5   5        612.12        601.91        24.87 o                         
  -8  -5   5        148.17        151.31        11.69 o                         
  -7  -5   5        373.03        335.10        15.96 o                         
  -6  -5   5         15.57         17.51         3.56 o                         
  -5  -5   5        402.66        380.67        14.04 o                         
  -4  -5   5         73.53        109.66         5.64 o                         
  -3  -5   5         26.54          9.33         1.34 o                         
  -2  -5   5       1786.37       1742.71        24.15 o                         
  -1  -5   5          1.44          3.84         2.20 o                         
   0  -5   5        746.88        817.58        10.39 o                         
   1  -5   5        102.38        141.83         5.04 o                         
   2  -5   5        607.95        665.40        11.97 o                         
   3  -5   5        273.84        283.73        18.73 o                         
   4  -5   5          8.51          6.22         2.06 o                         
   5  -5   5        527.15        536.67        16.49 o                         
   6  -5   5          0.31          1.18         3.22 o                         
   7  -5   5        186.97        191.74        14.94 o                         
   8  -5   5         14.61         11.86         4.64 o                         
   9  -5   5        376.06        389.98        23.88 o                         
  10  -5   5          0.03          1.67         7.76 o                         
 -13  -4   5        195.93        217.67        26.52 o                         
 -12  -4   5         33.09         39.22         8.09 o                         
 -11  -4   5         30.94         39.93         7.45 o                         
 -10  -4   5        232.34        259.04        18.62 o                         
  -9  -4   5         35.43         28.07         5.59 o                         
  -8  -4   5        262.57        236.74        14.15 o                         
  -7  -4   5          0.60         -0.92         4.83 o                         
  -6  -4   5       1149.21       1152.44        25.97 o                         
  -5  -4   5        290.57        248.47        10.85 o                         
  -4  -4   5        752.83        789.22        13.62 o                         
  -3  -4   5         28.69         51.04         2.81 o                         
  -2  -4   5       1875.40       1993.76        26.81 o                         
  -1  -4   5       2255.81       2305.95        29.29 o                         
   0  -4   5       2057.68       2050.04        30.54 o                         
   1  -4   5        451.13        503.98         8.70 o                         
   2  -4   5       1807.70       1813.05        27.87 o                         
   3  -4   5        903.83        972.76        18.07 o                         
   4  -4   5         92.43         72.60         5.57 o                         
   5  -4   5         30.41         27.08         5.51 o                         
   6  -4   5       1903.90       1971.84        44.28 o                         
   7  -4   5        457.29        446.69        32.11 o                         
   8  -4   5        207.05        196.04        16.15 o                         
   9  -4   5          9.42          7.81         3.98 o                         
  10  -4   5         11.49         15.11        11.18 o                         
 -13  -3   5          0.80          1.56         3.84 o                         
 -12  -3   5        268.53        365.13        23.05 o                         
 -11  -3   5        104.88         96.27        11.27 o                         
 -10  -3   5         13.42         12.19         4.37 o                         
  -9  -3   5        797.23        768.75        26.97 o                         
  -8  -3   5         78.43         70.00         7.69 o                         
  -7  -3   5       2148.22       2060.43        37.40 o                         
  -6  -3   5         20.11         24.84         4.09 o                         
  -5  -3   5          5.74         18.87         3.10 o                         
  -4  -3   5       1110.81       1334.50        17.80 o                         
  -3  -3   5          0.83          2.92         0.86 o                         
  -2  -3   5        942.57        818.22        17.15 o                         
  -1  -3   5         74.64         34.33         3.62 o                         
   0  -3   5         60.69         71.93         3.67 o                         
   1  -3   5        620.87        627.60        12.41 o                         
   2  -3   5        224.13        188.61         9.09 o                         
   3  -3   5        619.30        598.02        15.45 o                         
   4  -3   5       1834.40       1803.87        29.32 o                         
   5  -3   5        991.83       1011.58        29.84 o                         
   6  -3   5         23.50         36.23         6.56 o                         
   7  -3   5        236.91        246.72        16.99 o                         
   8  -3   5        605.48        664.69        29.53 o                         
   9  -3   5        239.64        243.69        19.07 o                         
  10  -3   5          3.43          2.79         5.70 o                         
 -13  -2   5          3.31         12.31         7.26 o                         
 -12  -2   5         18.77          8.42         6.55 o                         
 -11  -2   5          2.67          3.74         4.01 o                         
 -10  -2   5        527.18        550.66        33.29 o                         
  -9  -2   5         71.84         69.76        11.44 o                         
  -8  -2   5        111.52        116.04        13.05 o                         
  -7  -2   5        748.86        719.49        30.28 o                         
  -6  -2   5        432.37        388.31        19.97 o                         
  -5  -2   5        835.61        736.84        21.24 o                         
  -4  -2   5        556.13        660.34        10.35 o                         
  -3  -2   5          1.27          1.11         0.88 o                         
  -2  -2   5       1338.42       1433.57        17.77 o                         
  -1  -2   5        678.60        634.65        10.79 o                         
   0  -2   5        182.08        227.33         4.90 o                         
   1  -2   5        326.83        301.42         7.80 o                         
   2  -2   5       1158.78       1204.11        19.51 o                         
   3  -2   5         16.88          5.32         1.74 o                         
   4  -2   5         85.40         86.07         8.22 o                         
   5  -2   5        585.26        608.12        23.39 o                         
   6  -2   5        696.03        720.36        27.38 o                         
   7  -2   5         87.75         91.78        12.11 o                         
   8  -2   5        131.00        101.67        21.40 o                         
   9  -2   5        254.31        278.45        20.68 o                         
  10  -2   5         12.01         18.64         6.03 o                         
 -13  -1   5         95.45        106.86        18.17 o                         
 -12  -1   5         48.84         68.40        14.01 o                         
 -11  -1   5          4.25          4.70         4.29 o                         
 -10  -1   5        191.33        173.51        19.19 o                         
  -9  -1   5         37.12         40.36         8.75 o                         
  -8  -1   5         18.83         11.96         4.61 o                         
  -7  -1   5          3.61          2.47         3.00 o                         
  -6  -1   5        239.56        213.81        15.00 o                         
  -5  -1   5       1686.44       1705.93        37.89 o                         
  -4  -1   5       2197.54       2193.53        18.69 o                         
  -3  -1   5       7868.07       7761.50        33.13 o                         
  -2  -1   5       4014.64       4333.52        29.91 o                         
  -1  -1   5        587.29        502.68         6.70 o                         
   0  -1   5       2020.51       2173.72        25.42 o                         
   1  -1   5        735.30        714.31        11.77 o                         
   2  -1   5        387.43        499.19        16.58 o                         
   3  -1   5        197.19        160.69        10.48 o                         
   4  -1   5       1233.90       1278.70        33.79 o                         
   5  -1   5       1249.90       1288.08        34.61 o                         
   6  -1   5         76.87         81.45         9.62 o                         
   7  -1   5         55.72         50.16         8.03 o                         
   8  -1   5         23.40         20.31         6.05 o                         
   9  -1   5         97.68         78.52        11.39 o                         
  10  -1   5        128.23        156.13        25.78 o                         
 -13   0   5          1.44         20.39         8.79 o                         
 -12   0   5        102.27        108.33        17.38 o                         
 -11   0   5          5.70          3.24         2.73 o                         
 -10   0   5        120.53        106.45        14.73 o                         
  -9   0   5          0.80          2.91         2.85 o                         
  -8   0   5         47.53         30.60         6.95 o                         
  -7   0   5        345.14        344.10        21.10 o                         
  -6   0   5       1199.16       1200.65        36.00 o                         
  -5   0   5       3233.17       3438.83        54.98 o                         
  -4   0   5        156.00        170.09        11.10 o                         
  -3   0   5        128.20        109.02         4.47 o                         
  -2   0   5       6385.66       6193.85        46.40 o                         
  -1   0   5        685.22        745.61         9.28 o                         
   0   0   5        373.58        422.66         7.15 o                         
   1   0   5       1471.34       1362.05        21.48 o                         
   2   0   5       3503.51       3188.03        44.10 o                         
   3   0   5         80.02         67.21         6.98 o                         
   4   0   5        165.55        130.88        10.53 o                         
   5   0   5       1173.45       1177.32        33.79 o                         
   6   0   5         56.86         40.48         6.92 o                         
   7   0   5        243.73        268.86        18.74 o                         
   8   0   5         48.51         43.40         8.30 o                         
   9   0   5          1.54         -1.75         6.58 o                         
  10   0   5         43.35         43.43        13.37 o                         
 -13   1   5         56.41         57.60        13.97 o                         
 -12   1   5         32.16         32.83         7.27 o                         
 -11   1   5         77.60         87.43        14.98 o                         
 -10   1   5        476.29        505.71        32.18 o                         
  -9   1   5        101.89         71.50        12.19 o                         
  -8   1   5         93.28         71.50        10.82 o                         
  -7   1   5        239.27        224.34        17.65 o                         
  -6   1   5         66.44         57.99         8.78 o                         
  -5   1   5       1245.62       1266.37        35.45 o                         
  -4   1   5         15.39         13.56         2.74 o                         
  -3   1   5       4372.72       4550.19        45.48 o                         
  -2   1   5        192.51        162.93         4.43 o                         
  -1   1   5        315.38        341.34        12.73 o                         
   0   1   5         98.03        105.98         7.14 o                         
   1   1   5        935.51       1012.40        23.04 o                         
   2   1   5       2936.26       3162.02        46.08 o                         
   3   1   5       1165.92       1143.37        29.75 o                         
   4   1   5        341.73        369.68        18.17 o                         
   5   1   5         42.99         42.03         6.86 o                         
   6   1   5         51.80         42.32         7.33 o                         
   7   1   5         84.91         74.29        13.39 o                         
   8   1   5         13.79          6.56         4.26 o                         
   9   1   5        362.76        363.80        28.12 o                         
  10   1   5         16.20         18.70         9.92 o                         
 -13   2   5        414.25        465.92        26.85 o                         
 -12   2   5         74.85         72.49        15.21 o                         
 -11   2   5        189.68        165.60        20.19 o                         
 -10   2   5         52.33         60.10        12.14 o                         
  -9   2   5       1308.17       1256.22        48.47 o                         
  -8   2   5        197.91        231.58        19.81 o                         
  -7   2   5        144.41        132.57        14.07 o                         
  -6   2   5       3623.89       3675.06        44.00 o                         
  -5   2   5       4355.01       4454.99        94.58 o                         
  -4   2   5       1420.03       1285.77        24.88 o                         
  -3   2   5         55.01         68.22         6.23 o                         
  -2   2   5        471.66        525.65        16.24 o                         
  -1   2   5         29.51         28.07         2.82 o                         
   0   2   5         46.24         24.33         3.86 o                         
   1   2   5        139.53        113.37         4.46 o                         
   2   2   5         15.53          7.69         1.86 o                         
   3   2   5        131.53        130.47        13.70 o                         
   4   2   5         40.60         45.07         7.07 o                         
   5   2   5          2.42          7.04         3.70 o                         
   6   2   5        107.46        117.10        12.23 o                         
   7   2   5        331.14        338.04        21.94 o                         
   8   2   5        159.45        150.20        30.31 o                         
   9   2   5         28.08         22.12         6.73 o                         
 -13   3   5         27.07         60.44        14.67 o                         
 -12   3   5        203.99        194.36        23.36 o                         
 -11   3   5          9.84         18.70         7.34 o                         
 -10   3   5        258.23        239.65        23.23 o                         
  -9   3   5        139.08        179.46        19.52 o                         
  -8   3   5       1140.94       1165.07        45.17 o                         
  -7   3   5        940.39        853.71        21.92 o                         
  -6   3   5        195.21        183.06        14.90 o                         
  -5   3   5       1101.23       1067.29        23.86 o                         
  -4   3   5        667.53        677.72        29.19 o                         
  -3   3   5       4877.58       4636.00        52.75 o                         
  -2   3   5        127.16        135.03         8.90 o                         
  -1   3   5         76.65         90.88         7.78 o                         
   0   3   5         74.00         96.14         6.44 o                         
   1   3   5          1.03          3.12         0.84 o                         
   2   3   5        507.51        484.88        20.43 o                         
   3   3   5         63.20         48.18         4.56 o                         
   4   3   5         20.09         11.16         3.08 o                         
   5   3   5         44.47         42.24        11.73 o                         
   6   3   5        182.20        145.85        13.93 o                         
   7   3   5        408.42        430.17        38.22 o                         
   8   3   5        133.83        166.33        16.68 o                         
   9   3   5        485.37        467.05        28.97 o                         
 -13   4   5        157.92        186.40        24.82 o                         
 -12   4   5         51.66         98.26        17.21 o                         
 -11   4   5        303.92        306.84        28.18 o                         
 -10   4   5         70.39         80.07        14.32 o                         
  -9   4   5        117.38         81.76        13.39 o                         
  -8   4   5        784.43        748.71        37.49 o                         
  -7   4   5        162.28        181.10        18.02 o                         
  -6   4   5       2586.96       2631.37        65.67 o                         
  -5   4   5         79.53         88.38        11.85 o                         
  -4   4   5        170.67        140.29        14.87 o                         
  -3   4   5        579.75        603.53        14.51 o                         
  -2   4   5        167.33        125.52         6.11 o                         
  -1   4   5        286.69        273.49         7.55 o                         
   0   4   5        391.21        355.51         9.22 o                         
   1   4   5       1204.12       1209.14        18.20 o                         
   2   4   5         60.72         60.71         4.54 o                         
   3   4   5        234.96        268.93        37.29 o                         
   4   4   5        187.35        155.31        13.31 o                         
   5   4   5          4.95         16.00         4.85 o                         
   6   4   5       1011.72       1012.13        37.84 o                         
   7   4   5        338.44        313.69        22.39 o                         
   8   4   5          0.93         -7.98         7.98 o                         
   9   4   5         70.79         73.18        18.55 o                         
 -12   5   5         55.47         26.72         9.84 o                         
 -11   5   5         49.12         58.28        13.22 o                         
 -10   5   5         73.71         95.85        15.67 o                         
  -9   5   5        196.79        173.02        19.71 o                         
  -8   5   5          2.29          1.24         3.18 o                         
  -7   5   5       1491.67       1526.73        54.29 o                         
  -6   5   5          6.32          1.91         3.66 o                         
  -5   5   5          3.29          7.77         5.04 o                         
  -4   5   5        301.13        303.03        11.74 o                         
  -3   5   5        216.01        207.85         9.16 o                         
  -2   5   5        488.94        537.20        14.20 o                         
  -1   5   5         13.60          5.60         2.40 o                         
   0   5   5       1057.12       1052.33        26.90 o                         
   1   5   5       1270.09       1199.30        20.22 o                         
   2   5   5        461.50        416.21        28.61 o                         
   3   5   5        163.00        152.32        18.46 o                         
   4   5   5        101.24        101.60        15.93 o                         
   5   5   5        703.03        721.87        44.68 o                         
   6   5   5          3.35         -4.29         4.98 o                         
   7   5   5         36.85         34.96        11.76 o                         
   8   5   5        179.27        163.36        26.03 o                         
 -12   6   5          5.94          9.28         6.87 o                         
 -11   6   5          0.96         10.15         8.61 o                         
 -10   6   5        499.67        560.36        37.88 o                         
  -9   6   5          3.62         -0.64         3.80 o                         
  -8   6   5          3.52         -1.95         4.06 o                         
  -7   6   5        169.40        155.61        18.54 o                         
  -6   6   5         10.55          9.54         5.45 o                         
  -5   6   5         87.29         82.43         8.25 o                         
  -4   6   5        594.85        520.57        16.14 o                         
  -3   6   5          0.16          5.17         2.24 o                         
  -2   6   5       1053.59        964.36        22.98 o                         
  -1   6   5        126.91        122.66        10.37 o                         
   0   6   5       1056.27       1047.68        31.76 o                         
   1   6   5          8.89         11.40         3.68 o                         
   2   6   5        904.89        932.65        28.12 o                         
   3   6   5         17.75         17.14         7.02 o                         
   4   6   5         15.56         16.44         7.37 o                         
   5   6   5       1073.41       1061.91        56.66 o                         
   6   6   5       1128.09       1117.03        61.57 o                         
   7   6   5          0.91          9.85        10.61 o                         
   8   6   5        194.02        194.61        29.46 o                         
 -12   7   5          5.18          8.57         6.73 o                         
 -11   7   5          0.81          9.57         6.62 o                         
 -10   7   5        297.32        284.85        28.10 o                         
  -9   7   5        530.11        532.66        37.07 o                         
  -8   7   5         42.26         40.08        11.15 o                         
  -7   7   5        185.48        176.32        20.71 o                         
  -6   7   5        520.54        563.05        35.86 o                         
  -5   7   5         70.61         65.86         7.90 o                         
  -4   7   5         17.10         16.04         3.31 o                         
  -3   7   5       1050.28       1021.51        22.91 o                         
  -2   7   5       1035.99       1040.33        22.26 o                         
  -1   7   5       1178.72       1204.55        23.59 o                         
   0   7   5        221.05        222.10        20.18 o                         
   1   7   5        191.54        190.64        13.09 o                         
   2   7   5          5.97          7.52         5.85 o                         
   3   7   5        174.79        207.81        23.91 o                         
   4   7   5        451.91        437.53        36.23 o                         
   5   7   5        137.74        140.97        22.36 o                         
   6   7   5         21.44         14.90         8.37 o                         
   7   7   5          8.34          8.64         9.14 o                         
 -11   8   5          0.26          3.45         4.20 o                         
 -10   8   5          0.71         -0.65         5.20 o                         
  -9   8   5        343.66        329.75        30.48 o                         
  -8   8   5        151.56        166.45        21.67 o                         
  -7   8   5        214.68        176.46        21.81 o                         
  -6   8   5        349.97        351.70        19.56 o                         
  -5   8   5        581.42        620.50        20.36 o                         
  -4   8   5        163.63        181.90        10.62 o                         
  -3   8   5          5.37          6.02         3.61 o                         
  -2   8   5        962.63        954.50        30.25 o                         
  -1   8   5       1917.20       1921.72        60.25 o                         
   0   8   5        224.65        218.26        14.29 o                         
   1   8   5          0.32          0.19         2.59 o                         
   2   8   5        202.71        191.28        23.15 o                         
   3   8   5          4.52          5.40         4.30 o                         
   4   8   5          0.98         -1.39         4.50 o                         
   5   8   5        108.92         93.49        18.94 o                         
   6   8   5          3.53         20.65         9.84 o                         
   7   8   5         16.16          1.26         5.85 o                         
 -10   9   5         84.85         64.15        14.48 o                         
  -9   9   5         62.65         54.41        13.12 o                         
  -8   9   5         91.15         90.09        17.10 o                         
  -7   9   5        126.89        135.55        20.35 o                         
  -6   9   5         20.90         18.40         5.22 o                         
  -5   9   5        508.55        506.44        19.23 o                         
  -4   9   5        672.89        683.06        21.48 o                         
  -3   9   5       1181.69       1254.94        36.73 o                         
  -2   9   5          0.44         -4.39         5.48 o                         
  -1   9   5          0.53         -4.11         5.90 o                         
   0   9   5        119.72        108.90        13.10 o                         
   1   9   5        217.59        212.68        37.49 o                         
   2   9   5         87.05         92.22        17.48 o                         
   3   9   5         48.00         73.72        16.26 o                         
   4   9   5        644.33        721.33        50.77 o                         
   5   9   5         19.77         24.14        11.22 o                         
   6   9   5          5.34         17.92         9.79 o                         
 -10  10   5          2.99          3.16         4.83 o                         
  -9  10   5          0.36          1.68         5.64 o                         
  -8  10   5          7.40          4.34         6.34 o                         
  -7  10   5        122.47         93.45        11.65 o                         
  -6  10   5        184.65        198.35        13.09 o                         
  -5  10   5        253.34        268.22        21.26 o                         
  -4  10   5          0.23          0.99         3.19 o                         
  -3  10   5        145.73        150.08        13.37 o                         
  -2  10   5        323.66        313.13        18.78 o                         
  -1  10   5        153.17        150.97        22.82 o                         
   0  10   5        156.02        147.22        22.42 o                         
   1  10   5        424.73        422.77        38.67 o                         
   2  10   5         56.15         51.36        13.16 o                         
   3  10   5         12.64         22.15         9.14 o                         
   4  10   5         18.68         23.58        10.38 o                         
   5  10   5         18.20         17.13         9.03 o                         
  -9  11   5         43.01         41.65        12.96 o                         
  -8  11   5         24.29         31.82        11.73 o                         
  -7  11   5        157.33        152.26        15.38 o                         
  -6  11   5          4.81          5.37         4.86 o                         
  -5  11   5         33.50         33.51        11.80 o                         
  -4  11   5         51.90         36.66        12.27 o                         
  -3  11   5        386.09        437.55        39.02 o                         
  -2  11   5         41.25         43.08        13.15 o                         
  -1  11   5        272.42        309.23        33.32 o                         
   0  11   5        101.89         73.51        16.88 o                         
   1  11   5        122.83         98.71        20.41 o                         
   2  11   5        148.60        139.67        16.41 o                         
   3  11   5          8.18          5.91         5.72 o                         
   4  11   5          2.40         13.13         8.38 o                         
  -7  12   5        139.87        143.79        23.98 o                         
  -6  12   5        411.41        487.00        42.78 o                         
  -5  12   5         91.27         93.58        19.59 o                         
  -4  12   5        102.07         91.27        19.44 o                         
  -3  12   5         27.76         35.36        13.80 o                         
  -2  12   5          9.22         15.31        10.42 o                         
  -1  12   5          0.03          6.94         6.33 o                         
   0  12   5         29.45         36.16        13.24 o                         
   1  12   5         19.71         35.04        14.07 o                         
   2  12   5         18.17         13.34         8.02 o                         
  -5  13   5         57.87         49.77        15.16 o                         
  -4  13   5         44.91         60.41        15.43 o                         
  -3  13   5         19.90         18.79        10.09 o                         
  -2  13   5         81.61         77.46        18.84 o                         
  -1  13   5          1.27          5.71         7.18 o                         
   0  13   5         43.88         40.06        15.29 o                         
  -4 -14   6         22.66         20.62        10.67 o                         
  -3 -14   6          3.19         17.28         9.63 o                         
  -2 -14   6        128.35        140.12        24.08 o                         
  -1 -14   6         59.58         51.68        14.57 o                         
   0 -14   6          4.33         -1.06         4.53 o                         
   1 -14   6        107.62        124.79        22.20 o                         
   2 -14   6        211.14        259.94        31.81 o                         
   3 -14   6         64.51         40.43        13.40 o                         
  -6 -13   6         30.21         23.38        11.17 o                         
  -5 -13   6         52.78         82.84        18.00 o                         
  -4 -13   6         51.19         56.05        14.89 o                         
  -3 -13   6         29.25         34.09        11.46 o                         
  -2 -13   6         53.67         66.31        15.47 o                         
  -1 -13   6        526.01        627.33        46.59 o                         
   0 -13   6         69.56        103.18        19.95 o                         
   1 -13   6        248.78        237.88        28.93 o                         
   2 -13   6        156.20        140.16        22.33 o                         
   3 -13   6         68.42        101.99        19.50 o                         
   4 -13   6        168.48        209.76        28.09 o                         
   5 -13   6          0.46          1.79         5.65 o                         
  -8 -12   6         61.96         47.96        15.89 o                         
  -7 -12   6         57.80         58.89        15.86 o                         
  -6 -12   6          2.76         20.37         9.22 o                         
  -5 -12   6         33.09         30.82        10.24 o                         
  -4 -12   6         21.94         15.85         8.76 o                         
  -3 -12   6          3.48          3.77         5.51 o                         
  -2 -12   6        582.56        579.58        42.36 o                         
  -1 -12   6          8.38          5.62         4.76 o                         
   0 -12   6          0.47         -0.46         5.98 o                         
   1 -12   6         33.60         39.33        12.12 o                         
   2 -12   6          8.49          8.40         6.28 o                         
   3 -12   6          7.83          0.65         5.57 o                         
   4 -12   6        109.07        103.80        19.73 o                         
   5 -12   6         91.35        125.54        21.12 o                         
   6 -12   6         25.79         38.19        12.47 o                         
  -9 -11   6         35.13         25.91        10.31 o                         
  -8 -11   6        161.74        157.02        23.69 o                         
  -7 -11   6        162.58        188.02        25.20 o                         
  -6 -11   6         77.22        100.47        17.93 o                         
  -5 -11   6        162.43        191.08        24.69 o                         
  -4 -11   6         14.00         25.89         9.15 o                         
  -3 -11   6        639.99        634.01        42.57 o                         
  -2 -11   6         92.41         90.39        16.64 o                         
  -1 -11   6        401.40        414.66        33.84 o                         
   0 -11   6        595.64        567.70        39.61 o                         
   1 -11   6        137.94        123.30        18.94 o                         
   2 -11   6          3.44         -5.09         5.09 o                         
   3 -11   6         20.15         27.93        10.26 o                         
   4 -11   6          6.94         14.08         8.23 o                         
   5 -11   6        167.30        123.88        20.14 o                         
   6 -11   6         21.22         30.77        12.91 o                         
   7 -11   6          1.94          0.75         5.35 o                         
  -9 -10   6        149.75        153.17        22.98 o                         
  -8 -10   6          5.87         15.26         8.99 o                         
  -7 -10   6          0.45         -6.96         6.96 o                         
  -6 -10   6        115.95        116.25        18.23 o                         
  -5 -10   6         44.15         48.64        11.74 o                         
  -4 -10   6        380.40        401.59        32.40 o                         
  -3 -10   6       1888.28       2272.98        75.51 o                         
  -2 -10   6        777.48        780.78        44.12 o                         
  -1 -10   6          0.71         -0.27         4.58 o                         
   0 -10   6        145.74        117.47        17.12 o                         
   1 -10   6        915.10        935.67        48.33 o                         
   2 -10   6        105.60         97.54        16.46 o                         
   3 -10   6         45.89         49.04        11.93 o                         
   4 -10   6        225.01        191.45        23.34 o                         
   5 -10   6        147.01        128.01        19.77 o                         
   6 -10   6         10.02          9.42         7.99 o                         
   7 -10   6         18.90         20.06         9.85 o                         
 -10  -9   6         26.16         21.45        11.47 o                         
  -9  -9   6         47.96         35.51        10.76 o                         
  -8  -9   6          0.85          9.47         7.16 o                         
  -7  -9   6         41.95         46.67        11.73 o                         
  -6  -9   6          2.60         -3.25         4.09 o                         
  -5  -9   6        955.38        983.84        48.63 o                         
  -4  -9   6         23.26         16.24         6.43 o                         
  -3  -9   6          2.19          3.85         6.08 o                         
  -2  -9   6        880.34        771.92        41.26 o                         
  -1  -9   6         76.59         79.94        13.29 o                         
   0  -9   6        233.17        259.32        23.79 o                         
   1  -9   6        142.18        155.08        19.09 o                         
   2  -9   6        394.75        444.57        31.99 o                         
   3  -9   6         48.30         24.43         8.47 o                         
   4  -9   6          8.20         17.21         8.26 o                         
   5  -9   6        413.00        392.23        32.73 o                         
   6  -9   6         20.76         20.76         9.15 o                         
   7  -9   6        229.99        252.44        28.52 o                         
   8  -9   6          5.02         -4.83         6.68 o                         
 -11  -8   6         59.00         39.96        12.57 o                         
 -10  -8   6        792.30        949.00        54.25 o                         
  -9  -8   6        247.40        275.88        28.18 o                         
  -8  -8   6         44.99         39.19        10.70 o                         
  -7  -8   6         50.25         36.47         9.84 o                         
  -6  -8   6         72.56         71.42        13.00 o                         
  -5  -8   6         71.30         80.49        13.33 o                         
  -4  -8   6        172.37        166.02        18.62 o                         
  -3  -8   6       1816.95       1929.13        61.29 o                         
  -2  -8   6         24.11         26.70         7.65 o                         
  -1  -8   6        723.61        658.98        35.67 o                         
   0  -8   6         11.25          0.80         3.54 o                         
   1  -8   6         27.36         28.13         4.97 o                         
   2  -8   6       1115.67       1098.05        29.07 o                         
   3  -8   6        369.70        355.21        27.71 o                         
   4  -8   6        261.52        231.79        23.41 o                         
   5  -8   6         21.82         16.40         6.71 o                         
   6  -8   6        388.47        344.49        30.69 o                         
   7  -8   6         11.58         13.44         7.46 o                         
   8  -8   6         18.84         11.55         7.31 o                         
   9  -8   6        269.48        219.25        27.68 o                         
 -11  -7   6        302.37        331.70        32.84 o                         
 -10  -7   6         11.08         11.64         7.29 o                         
  -9  -7   6        176.49        191.98        22.78 o                         
  -8  -7   6          9.79          3.93         3.68 o                         
  -7  -7   6        473.00        407.51        29.76 o                         
  -6  -7   6       1813.28       1756.60        59.12 o                         
  -5  -7   6       1173.41       1174.14        46.92 o                         
  -4  -7   6        458.25        414.80        27.27 o                         
  -3  -7   6        389.76        358.74        24.92 o                         
  -2  -7   6        188.25        214.67        10.90 o                         
  -1  -7   6         59.19         62.97        10.21 o                         
   0  -7   6        272.12        302.50        22.45 o                         
   1  -7   6         58.03         58.18         6.65 o                         
   2  -7   6        151.05        136.97        10.10 o                         
   3  -7   6        175.44        160.99        10.99 o                         
   4  -7   6         68.60         67.82        12.11 o                         
   5  -7   6         66.70         48.94        11.34 o                         
   6  -7   6        346.90        431.04        33.21 o                         
   7  -7   6        130.67        114.87        18.42 o                         
   8  -7   6        331.75        449.53        37.33 o                         
   9  -7   6          2.22          8.00         7.75 o                         
 -12  -6   6         75.01         80.66        17.04 o                         
 -11  -6   6         59.61         50.21        13.58 o                         
 -10  -6   6        129.82        128.37        19.05 o                         
  -9  -6   6         43.38         47.92        10.71 o                         
  -8  -6   6          1.41         -1.87         4.66 o                         
  -7  -6   6        333.06        305.18        24.88 o                         
  -6  -6   6         78.12         91.95        13.40 o                         
  -5  -6   6        487.43        471.47        27.97 o                         
  -4  -6   6        266.30        252.56        23.28 o                         
  -3  -6   6       1146.41       1106.22        20.73 o                         
  -2  -6   6        161.78        129.66         7.30 o                         
  -1  -6   6        228.45        239.68         8.71 o                         
   0  -6   6        264.88        280.04         9.14 o                         
   1  -6   6        431.10        398.22        10.66 o                         
   2  -6   6       2092.72       2113.11        27.59 o                         
   3  -6   6         64.13         62.25         6.51 o                         
   4  -6   6        232.31        207.61        12.77 o                         
   5  -6   6        100.13        107.92         9.98 o                         
   6  -6   6         48.37         46.73         6.15 o                         
   7  -6   6         16.88         14.95         7.84 o                         
   8  -6   6        261.58        265.61        19.48 o                         
   9  -6   6        240.38        226.19        18.92 o                         
 -12  -5   6        241.24        275.62        29.96 o                         
 -11  -5   6        352.99        402.99        34.29 o                         
 -10  -5   6         26.65         40.80         7.31 o                         
  -9  -5   6          4.94          8.13         3.69 o                         
  -8  -5   6         10.68         13.64         5.54 o                         
  -7  -5   6        287.44        310.58        14.87 o                         
  -6  -5   6        860.70        847.19        56.51 o                         
  -5  -5   6        416.50        442.61        11.48 o                         
  -4  -5   6         65.29         58.34         3.59 o                         
  -3  -5   6        721.87        725.45        17.91 o                         
  -2  -5   6        430.00        375.71         8.50 o                         
  -1  -5   6       1208.41       1112.02        36.72 o                         
   0  -5   6       1608.80       1501.00        50.14 o                         
   1  -5   6       1981.51       2059.35        18.32 o                         
   2  -5   6        134.78        140.45         5.66 o                         
   3  -5   6        113.57         97.98         5.99 o                         
   4  -5   6       1613.17       1618.83        34.97 o                         
   5  -5   6          3.68         -0.60         3.51 o                         
   6  -5   6        402.18        397.45        27.45 o                         
   7  -5   6         24.60         32.03         6.59 o                         
   8  -5   6        500.21        495.28        26.38 o                         
   9  -5   6         43.54         29.86         7.19 o                         
  10  -5   6         17.30         20.78         6.28 o                         
 -12  -4   6        137.65        170.42        15.72 o                         
 -11  -4   6        133.29        135.66        13.22 o                         
 -10  -4   6         72.80         65.94         8.88 o                         
  -9  -4   6          5.70          5.38         3.11 o                         
  -8  -4   6          0.72         -0.22         7.89 o                         
  -7  -4   6        675.21        625.99        20.57 o                         
  -6  -4   6         54.01         52.35         5.47 o                         
  -5  -4   6          8.40          8.29         1.81 o                         
  -4  -4   6         35.47         28.22         2.50 o                         
  -3  -4   6        250.60        188.95         9.24 o                         
  -2  -4   6       2846.56       3052.09        64.37 o                         
  -1  -4   6        593.74        629.78        14.19 o                         
   0  -4   6        857.08        813.74        17.85 o                         
   1  -4   6       3380.37       3202.45        39.62 o                         
   2  -4   6       1867.34       1842.91        44.37 o                         
   3  -4   6          0.22          2.76         2.68 o                         
   4  -4   6         33.35         34.37         4.64 o                         
   5  -4   6       1082.52       1160.90        33.25 o                         
   6  -4   6         82.89         87.50        12.15 o                         
   7  -4   6         68.39         70.87         9.66 o                         
   8  -4   6        320.45        363.46        22.80 o                         
   9  -4   6        200.34        223.63        28.53 o                         
  10  -4   6         10.19          3.85         3.95 o                         
 -13  -3   6        140.88        156.17        15.84 o                         
 -12  -3   6         36.58         41.51         8.26 o                         
 -11  -3   6          0.10         -1.38         2.59 o                         
 -10  -3   6        130.01        127.17        11.84 o                         
  -9  -3   6          0.06          4.42         2.54 o                         
  -8  -3   6        216.97        232.84        13.63 o                         
  -7  -3   6        775.60        738.19        22.04 o                         
  -6  -3   6         26.23         28.81         4.17 o                         
  -5  -3   6         24.32         23.25         2.29 o                         
  -4  -3   6        920.00        797.50        14.36 o                         
  -3  -3   6        436.88        434.05        15.15 o                         
  -2  -3   6        885.94        736.60        18.56 o                         
  -1  -3   6       1681.01       1672.92        22.57 o                         
   0  -3   6       1803.70       1884.81        17.53 o                         
   1  -3   6        274.56        259.71        10.01 o                         
   2  -3   6        461.83        461.75        14.51 o                         
   3  -3   6         73.51         76.74         6.76 o                         
   4  -3   6       1138.44       1147.44        30.84 o                         
   5  -3   6       1617.78       1660.09        60.36 o                         
   6  -3   6        413.26        419.18        21.81 o                         
   7  -3   6        369.38        405.92        22.91 o                         
   8  -3   6         31.13         22.14         6.67 o                         
   9  -3   6        131.72        128.06        14.52 o                         
  10  -3   6          6.91         -3.76         6.10 o                         
 -13  -2   6         18.69         21.91         6.22 o                         
 -12  -2   6        128.45        132.92        18.65 o                         
 -11  -2   6         24.73         15.10         6.08 o                         
 -10  -2   6        412.43        405.77        28.06 o                         
  -9  -2   6        786.99        787.18        36.09 o                         
  -8  -2   6        190.58        174.28        16.12 o                         
  -7  -2   6        110.78        129.37         9.50 o                         
  -6  -2   6       1958.58       1936.73        32.95 o                         
  -5  -2   6        114.03         94.56         8.11 o                         
  -4  -2   6         85.09        113.49         4.43 o                         
  -3  -2   6       3157.56       3573.29        42.57 o                         
  -2  -2   6       2884.25       2853.99        29.85 o                         
  -1  -2   6          1.41         -0.03         0.74 o                         
   0  -2   6       1099.54       1305.46        14.88 o                         
   1  -2   6       2641.86       2784.94        32.19 o                         
   2  -2   6         16.76         21.88         2.93 o                         
   3  -2   6        169.39        146.79        10.39 o                         
   4  -2   6        307.65        295.48        15.91 o                         
   5  -2   6        130.23        126.25        11.44 o                         
   6  -2   6        176.69        154.68        13.60 o                         
   7  -2   6          0.61          5.43         4.65 o                         
   8  -2   6         53.94         45.79         8.79 o                         
   9  -2   6         37.22         38.23         8.37 o                         
  10  -2   6          0.57          4.43         3.71 o                         
 -13  -1   6         83.56         82.13        15.80 o                         
 -12  -1   6          4.34          3.32         5.30 o                         
 -11  -1   6         89.11         78.50        13.66 o                         
 -10  -1   6          1.58          0.84         2.34 o                         
  -9  -1   6       1573.39       1591.23        52.16 o                         
  -8  -1   6         26.55         11.73         4.35 o                         
  -7  -1   6        977.76       1009.17        35.25 o                         
  -6  -1   6        552.29        553.41        23.68 o                         
  -5  -1   6        713.82        727.54        18.01 o                         
  -4  -1   6       1171.22       1120.88        14.02 o                         
  -3  -1   6        730.28        847.59        10.96 o                         
  -2  -1   6       5616.14       5861.35        28.79 o                         
  -1  -1   6       2301.19       2172.73        16.17 o                         
   0  -1   6       6780.87       6536.10        39.66 o                         
   1  -1   6        311.00        294.39        11.47 o                         
   2  -1   6        194.08        209.76        11.70 o                         
   3  -1   6        112.99        118.80        17.70 o                         
   4  -1   6         47.19         45.31         6.70 o                         
   5  -1   6          1.32         -3.14         3.14 o                         
   6  -1   6         14.54          4.45         2.96 o                         
   7  -1   6         37.74         40.75         8.13 o                         
   8  -1   6         36.82         44.23         8.71 o                         
   9  -1   6          3.68          3.07         5.66 o                         
  10  -1   6        242.26        219.14        28.29 o                         
 -13   0   6          2.50          0.33         3.89 o                         
 -12   0   6          1.67          0.54         2.88 o                         
 -11   0   6          6.24          3.08         4.67 o                         
 -10   0   6        881.49        861.57        41.39 o                         
  -9   0   6        305.23        273.67        22.03 o                         
  -8   0   6        162.42        162.60        15.96 o                         
  -7   0   6         34.81         14.43         4.78 o                         
  -6   0   6        409.90        380.54        20.18 o                         
  -5   0   6        119.53         69.37         7.99 o                         
  -4   0   6       2362.74       2573.62        28.95 o                         
  -3   0   6       4015.41       3922.37        24.53 o                         
  -2   0   6        404.97        376.49         7.09 o                         
  -1   0   6         70.64         77.56         2.74 o                         
   0   0   6        467.14        507.17        13.64 o                         
   1   0   6        167.47        130.15        10.91 o                         
   2   0   6        802.83        779.84        23.54 o                         
   3   0   6         64.61         56.78         7.00 o                         
   4   0   6       1786.20       1746.07        40.57 o                         
   5   0   6         78.25         91.32        14.09 o                         
   6   0   6         13.88          7.10         3.62 o                         
   7   0   6          0.38          2.18         3.61 o                         
   8   0   6         15.76         22.50         6.74 o                         
   9   0   6        143.69        125.73        15.20 o                         
  10   0   6          0.81          6.71         6.28 o                         
 -13   1   6        288.99        338.77        25.70 o                         
 -12   1   6        256.99        249.21        25.92 o                         
 -11   1   6        395.83        368.39        29.31 o                         
 -10   1   6         32.04         38.06         9.34 o                         
  -9   1   6         56.75         45.82         9.52 o                         
  -8   1   6        887.66        927.92        37.94 o                         
  -7   1   6        570.06        489.85        25.67 o                         
  -6   1   6        166.75        175.50        10.28 o                         
  -5   1   6         21.93         17.66         3.28 o                         
  -4   1   6       1272.35       1389.80        22.47 o                         
  -3   1   6        239.52        252.40         8.01 o                         
  -2   1   6        330.79        328.61         6.12 o                         
  -1   1   6        178.02        191.15         7.11 o                         
   0   1   6        137.63        153.43         7.88 o                         
   1   1   6        699.11        726.95        26.20 o                         
   2   1   6         74.79         56.59         7.18 o                         
   3   1   6        124.55        140.63        11.30 o                         
   4   1   6        690.54        684.67        26.39 o                         
   5   1   6        603.74        650.48        30.02 o                         
   6   1   6        168.30        157.17        14.60 o                         
   7   1   6          2.40         -4.26         6.26 o                         
   8   1   6        111.67        110.57        13.62 o                         
   9   1   6          0.62         -4.33        14.34 o                         
 -13   2   6         44.09         58.88        14.33 o                         
 -12   2   6         27.63         48.49        12.15 o                         
 -11   2   6        630.72        632.13        39.15 o                         
 -10   2   6       1288.91       1334.43        52.86 o                         
  -9   2   6         11.91          4.41         3.10 o                         
  -8   2   6        239.64        223.66        12.55 o                         
  -7   2   6       1755.09       1753.97        33.56 o                         
  -6   2   6        103.24         86.42         7.27 o                         
  -5   2   6        138.99        157.49         9.63 o                         
  -4   2   6        312.97        312.00        11.25 o                         
  -3   2   6       2369.41       2338.26        30.19 o                         
  -2   2   6         70.35         71.03         3.27 o                         
  -1   2   6       2399.89       2273.03        26.25 o                         
   0   2   6          4.72          4.38         1.63 o                         
   1   2   6       1615.11       1577.59        31.40 o                         
   2   2   6        402.98        400.71        18.58 o                         
   3   2   6          0.64          5.84         2.92 o                         
   4   2   6         29.39         32.54         6.47 o                         
   5   2   6        356.04        353.89        21.02 o                         
   6   2   6        341.24        358.40        22.39 o                         
   7   2   6          0.04          2.14         3.83 o                         
   8   2   6        296.93        308.74        23.20 o                         
   9   2   6        520.65        567.15        59.37 o                         
 -13   3   6        199.77        221.33        26.00 o                         
 -12   3   6        211.28        243.92        26.08 o                         
 -11   3   6         21.20         20.12         7.88 o                         
 -10   3   6        152.36        147.53        18.38 o                         
  -9   3   6          0.90          1.63         4.62 o                         
  -8   3   6        149.26        139.36        15.93 o                         
  -7   3   6        231.20        232.57        14.58 o                         
  -6   3   6       1326.97       1347.13        29.11 o                         
  -5   3   6        624.75        652.60        30.09 o                         
  -4   3   6         51.30         42.19         5.90 o                         
  -3   3   6          1.47          4.96         2.50 o                         
  -2   3   6        119.41        111.07         8.64 o                         
  -1   3   6        114.00         92.32         6.56 o                         
   0   3   6        131.35        121.98         7.82 o                         
   1   3   6        578.55        531.31        16.72 o                         
   2   3   6         58.52         58.22         7.83 o                         
   3   3   6        202.19        210.69        16.81 o                         
   4   3   6        454.55        476.36        23.63 o                         
   5   3   6         34.07         34.72         8.97 o                         
   6   3   6        257.03        231.19        18.68 o                         
   7   3   6          7.53          7.18         4.87 o                         
   8   3   6        157.32        198.93        19.09 o                         
   9   3   6        109.70        128.89        22.27 o                         
 -13   4   6          4.31         -2.17         5.87 o                         
 -12   4   6         40.64         22.93         9.46 o                         
 -11   4   6        162.77        188.36        22.34 o                         
 -10   4   6         12.21          3.86         3.96 o                         
  -9   4   6          2.55          4.51         4.97 o                         
  -8   4   6         26.02         20.04         7.26 o                         
  -7   4   6          2.33          2.47         3.05 o                         
  -6   4   6       1016.82        947.48        40.38 o                         
  -5   4   6        268.71        260.24        20.79 o                         
  -4   4   6         16.04         25.62         6.64 o                         
  -3   4   6          0.04          2.05         2.47 o                         
  -2   4   6       1080.43       1002.71        27.13 o                         
  -1   4   6          8.91         10.02         2.74 o                         
   0   4   6         94.45         88.61         8.36 o                         
   1   4   6       1243.78       1215.25        31.04 o                         
   2   4   6       1566.40       1612.13        31.40 o                         
   3   4   6        411.97        389.02        21.22 o                         
   4   4   6          0.13         -3.58         5.95 o                         
   5   4   6        496.88        463.42        25.61 o                         
   6   4   6          5.06          3.09         3.63 o                         
   7   4   6          0.95          0.25         9.45 o                         
   8   4   6        217.81        190.39        28.48 o                         
 -12   5   6         77.35         86.07        17.00 o                         
 -11   5   6        207.82        195.14        23.46 o                         
 -10   5   6          2.28          6.81         6.31 o                         
  -9   5   6          9.21         12.74         5.89 o                         
  -8   5   6         18.59         10.70         4.98 o                         
  -7   5   6         55.93         46.61        10.13 o                         
  -6   5   6         67.29         67.30        11.75 o                         
  -5   5   6          3.68         10.30         6.64 o                         
  -4   5   6          1.58          3.99         2.98 o                         
  -3   5   6        108.91         84.60         8.54 o                         
  -2   5   6       1388.01       1357.29        33.19 o                         
  -1   5   6       2845.68       2848.92        39.76 o                         
   0   5   6       1335.44       1317.09        32.85 o                         
   1   5   6        118.71        118.02        10.19 o                         
   2   5   6        485.31        486.65        21.14 o                         
   3   5   6        445.73        386.81        30.95 o                         
   4   5   6        319.14        299.29        28.99 o                         
   5   5   6         20.27         29.59        10.69 o                         
   6   5   6          1.95         -1.41         4.10 o                         
   7   5   6        395.56        392.04        38.97 o                         
   8   5   6         89.98        135.82        24.27 o                         
 -12   6   6         18.96         16.61         8.61 o                         
 -11   6   6         17.53         26.93         9.59 o                         
 -10   6   6         10.88         40.01        10.73 o                         
  -9   6   6         19.67         17.73         6.77 o                         
  -8   6   6        165.87        160.47        19.53 o                         
  -7   6   6         22.58         16.34         7.34 o                         
  -6   6   6        179.98        155.64        18.59 o                         
  -5   6   6          0.34          1.93         2.88 o                         
  -4   6   6         57.75         56.65         5.45 o                         
  -3   6   6         73.03         73.88         8.13 o                         
  -2   6   6        290.87        283.57        16.01 o                         
  -1   6   6         72.20         69.41        14.83 o                         
   0   6   6        326.87        320.38        16.35 o                         
   1   6   6       1488.77       1573.22        38.02 o                         
   2   6   6         63.83         63.89        13.31 o                         
   3   6   6          7.70         15.44         7.85 o                         
   4   6   6        224.86        215.45        25.59 o                         
   5   6   6         81.86         63.25        15.59 o                         
   6   6   6         47.65         36.90        11.67 o                         
   7   6   6         15.89         26.15        11.43 o                         
 -11   7   6          5.94          3.85         6.94 o                         
 -10   7   6          0.74         -5.45         5.45 o                         
  -9   7   6         52.30         72.58        14.46 o                         
  -8   7   6       1350.24       1402.45        59.47 o                         
  -7   7   6        555.61        518.02        35.91 o                         
  -6   7   6        158.35        173.36        20.71 o                         
  -5   7   6        298.54        295.57        17.98 o                         
  -4   7   6        166.61        141.63        12.25 o                         
  -3   7   6        211.03        198.79        14.16 o                         
  -2   7   6       1250.99       1177.56        42.41 o                         
  -1   7   6          1.23          1.14         2.96 o                         
   0   7   6       1035.97       1022.65        26.58 o                         
   1   7   6         34.40         30.59         5.98 o                         
   2   7   6          7.35          8.10         5.77 o                         
   3   7   6        150.50        120.31        19.28 o                         
   4   7   6        115.88        124.82        20.90 o                         
   5   7   6        140.66        136.58        22.70 o                         
   6   7   6         52.45         74.82        18.09 o                         
 -11   8   6         80.82        108.16        18.89 o                         
 -10   8   6        469.94        463.76        37.29 o                         
  -9   8   6          2.20          5.98         6.24 o                         
  -8   8   6         11.05          5.81         6.45 o                         
  -7   8   6         22.15         24.57         9.07 o                         
  -6   8   6        454.74        471.76        24.23 o                         
  -5   8   6          1.65         11.64         4.54 o                         
  -4   8   6        244.31        221.91        23.92 o                         
  -3   8   6       1452.93       1492.79        50.88 o                         
  -2   8   6        590.75        604.12        37.39 o                         
  -1   8   6        105.44        121.53        11.47 o                         
   0   8   6        110.55        114.95         9.43 o                         
   1   8   6        336.87        340.43        39.80 o                         
   2   8   6         17.22          4.15         6.39 o                         
   3   8   6          6.94          9.17         7.36 o                         
   4   8   6          0.44         -2.94         4.82 o                         
   5   8   6          5.66          6.55         6.63 o                         
   6   8   6          8.24         -4.67         4.97 o                         
 -10   9   6          6.44          8.26         6.42 o                         
  -9   9   6        265.41        268.37        29.39 o                         
  -8   9   6         68.80         53.30        12.89 o                         
  -7   9   6         29.46         25.47         6.70 o                         
  -6   9   6        625.86        655.81        29.58 o                         
  -5   9   6          1.66         -4.32         5.32 o                         
  -4   9   6         24.33         25.42         6.36 o                         
  -3   9   6          8.68          9.78         4.38 o                         
  -2   9   6        393.83        382.02        21.11 o                         
  -1   9   6        132.00        151.05        26.54 o                         
   0   9   6        420.83        480.50        23.19 o                         
   1   9   6         43.63         53.31         9.75 o                         
   2   9   6          0.22         -0.05         6.12 o                         
   3   9   6          0.07          5.06         5.97 o                         
   4   9   6         25.67         30.91        12.07 o                         
   5   9   6        211.64        216.98        30.39 o                         
  -9  10   6        166.66        170.02        24.32 o                         
  -8  10   6         55.24         64.14        10.58 o                         
  -7  10   6          3.76          2.33         4.32 o                         
  -6  10   6         80.15         89.93        11.52 o                         
  -5  10   6         90.80        102.27        12.38 o                         
  -4  10   6          0.50         -1.83         3.44 o                         
  -3  10   6        372.02        386.09        22.10 o                         
  -2  10   6          0.83         -2.01         3.07 o                         
  -1  10   6        145.21        134.83        22.58 o                         
   0  10   6         33.40         20.76        11.01 o                         
   1  10   6        130.75        104.63        19.93 o                         
   2  10   6        111.79        137.62        16.41 o                         
   3  10   6         11.94         -7.53         7.53 o                         
   4  10   6         95.15         78.40        18.18 o                         
  -9  11   6         78.71         60.89        15.42 o                         
  -8  11   6          0.88          5.25         9.18 o                         
  -7  11   6         81.60         95.60        12.72 o                         
  -6  11   6         92.60        101.96        12.96 o                         
  -5  11   6         43.52         47.70         9.06 o                         
  -4  11   6        107.03        149.58        23.46 o                         
  -3  11   6          0.70          0.23         6.37 o                         
  -2  11   6          3.56         -8.06         8.06 o                         
  -1  11   6         19.84         23.15        10.06 o                         
   0  11   6          2.59          3.38         6.07 o                         
   1  11   6         20.49          9.62         6.32 o                         
   2  11   6        112.91        118.73        15.69 o                         
   3  11   6        141.36        132.26        17.28 o                         
  -7  12   6        122.64        172.05        26.41 o                         
  -6  12   6         88.80        128.58        22.47 o                         
  -5  12   6         17.52         11.82         9.04 o                         
  -4  12   6        168.21        152.78        25.02 o                         
  -3  12   6         43.72         61.71        16.91 o                         
  -2  12   6         35.38         26.73        11.85 o                         
  -1  12   6         35.27         42.35        14.29 o                         
   0  12   6         25.06         40.54        14.42 o                         
   1  12   6         93.51         98.09        21.98 o                         
  -4 -14   7          1.03         -9.06         9.06 o                         
  -3 -14   7        178.31        209.67        28.92 o                         
  -2 -14   7         48.91         74.35        18.14 o                         
  -1 -14   7         27.44         26.37        11.96 o                         
   0 -14   7        251.48        249.07        31.70 o                         
   1 -14   7        466.46        627.06        49.83 o                         
   2 -14   7          2.08         11.62        12.49 o                         
  -6 -13   7         78.02         66.99        17.31 o                         
  -5 -13   7          0.45          4.93         6.92 o                         
  -4 -13   7         87.25         89.69        18.66 o                         
  -3 -13   7          8.10         14.45         8.77 o                         
  -2 -13   7         39.57         37.68        12.54 o                         
  -1 -13   7          1.11          3.65         5.96 o                         
   0 -13   7         11.62         22.26         9.36 o                         
   1 -13   7        422.26        477.40        41.56 o                         
   2 -13   7        261.93        263.15        31.46 o                         
   3 -13   7          5.60         -0.32         5.94 o                         
   4 -13   7          0.51          7.40         7.37 o                         
  -7 -12   7        334.33        308.92        34.04 o                         
  -6 -12   7        187.82        183.15        25.35 o                         
  -5 -12   7         61.54         60.46        14.94 o                         
  -4 -12   7          4.46          1.71         6.11 o                         
  -3 -12   7         97.25         84.18        17.43 o                         
  -2 -12   7        124.15        135.23        21.29 o                         
  -1 -12   7          3.29         -0.70         5.18 o                         
   0 -12   7        219.55        226.49        26.95 o                         
   1 -12   7        127.70        132.78        21.07 o                         
   2 -12   7          3.15          4.08         6.48 o                         
   3 -12   7         36.78         37.53        12.48 o                         
   4 -12   7          1.00         11.80         8.64 o                         
   5 -12   7         44.39         97.70        19.39 o                         
  -8 -11   7        105.54        123.34        22.06 o                         
  -7 -11   7          3.22          7.50         8.17 o                         
  -6 -11   7        464.26        487.99        39.44 o                         
  -5 -11   7        197.22        243.10        27.49 o                         
  -4 -11   7         60.33         50.56        13.13 o                         
  -3 -11   7        203.71        175.01        22.82 o                         
  -2 -11   7        181.97        205.82        24.70 o                         
  -1 -11   7        620.08        604.41        41.89 o                         
   0 -11   7         23.00         26.53         9.49 o                         
   1 -11   7        151.95        166.66        22.14 o                         
   2 -11   7          6.29         -8.09         8.09 o                         
   3 -11   7        110.91         87.09        17.14 o                         
   4 -11   7          8.06         -1.18         4.85 o                         
   5 -11   7         10.82          7.16         7.13 o                         
   6 -11   7         89.87         90.63        18.83 o                         
  -9 -10   7         52.88         71.48        16.31 o                         
  -8 -10   7        127.60        104.80        18.97 o                         
  -7 -10   7        519.19        535.79        40.45 o                         
  -6 -10   7        160.75        159.61        21.93 o                         
  -5 -10   7         22.21         20.60         8.53 o                         
  -4 -10   7        139.77        165.79        21.44 o                         
  -3 -10   7          7.50         11.53         7.61 o                         
  -2 -10   7        431.79        418.98        33.16 o                         
  -1 -10   7        438.85        507.71        36.15 o                         
   0 -10   7        802.98        801.29        45.28 o                         
   1 -10   7        144.84        159.86        20.71 o                         
   2 -10   7          5.22         13.98         8.18 o                         
   3 -10   7          3.00          4.71         4.46 o                         
   4 -10   7         67.51         78.29        15.70 o                         
   5 -10   7        123.05        127.69        20.32 o                         
   6 -10   7         93.67        129.42        20.97 o                         
   7 -10   7          0.29         -3.07         6.35 o                         
 -10  -9   7        266.95        259.27        29.74 o                         
  -9  -9   7         53.25         59.10        14.38 o                         
  -8  -9   7        412.35        435.02        35.70 o                         
  -7  -9   7          1.36         -1.59         5.42 o                         
  -6  -9   7          0.39         -3.49         6.20 o                         
  -5  -9   7          0.16          0.88         4.29 o                         
  -4  -9   7        256.47        225.76        23.44 o                         
  -3  -9   7         99.52        122.67        16.92 o                         
  -2  -9   7        383.37        388.56        29.96 o                         
  -1  -9   7         58.37         62.95        12.71 o                         
   0  -9   7        190.50        178.58        20.05 o                         
   1  -9   7          6.96          4.05         2.89 o                         
   2  -9   7        330.57        322.64        27.84 o                         
   3  -9   7         61.40         47.20        10.96 o                         
   4  -9   7        595.08        539.81        37.57 o                         
   5  -9   7         45.70         42.03        11.67 o                         
   6  -9   7         32.11         29.12        10.69 o                         
   7  -9   7         32.17         38.17         8.94 o                         
 -11  -8   7        239.88        301.86        32.49 o                         
 -10  -8   7         26.84         60.45        14.62 o                         
  -9  -8   7         24.61         36.83        10.93 o                         
  -8  -8   7        397.56        337.06        29.85 o                         
  -7  -8   7        252.28        283.45        26.46 o                         
  -6  -8   7         38.11         36.13         9.46 o                         
  -5  -8   7         88.51         53.44        11.63 o                         
  -4  -8   7         97.94         80.67        13.59 o                         
  -3  -8   7          1.10          4.82         5.22 o                         
  -2  -8   7          4.17          2.07         4.10 o                         
  -1  -8   7         12.22          8.68         4.77 o                         
   0  -8   7          0.80         -0.11         3.47 o                         
   1  -8   7        697.64        614.26        22.88 o                         
   2  -8   7         76.98         72.34        17.09 o                         
   3  -8   7        158.42        172.43        19.79 o                         
   4  -8   7        917.99        916.66        46.99 o                         
   5  -8   7        737.13        734.07        43.56 o                         
   6  -8   7          0.39          6.74         5.41 o                         
   7  -8   7          6.35         17.04         8.03 o                         
   8  -8   7        127.26        143.34        22.47 o                         
 -11  -7   7        227.15        215.19        26.55 o                         
 -10  -7   7        300.76        321.41        30.67 o                         
  -9  -7   7        280.78        267.85        26.85 o                         
  -8  -7   7         29.08         21.18         8.15 o                         
  -7  -7   7        218.85        170.31        19.85 o                         
  -6  -7   7         31.68         24.30         7.57 o                         
  -5  -7   7          2.48          5.62         4.23 o                         
  -4  -7   7        500.59        481.81        29.99 o                         
  -3  -7   7       1825.62       1990.40        59.53 o                         
  -2  -7   7        183.08        145.18        16.08 o                         
  -1  -7   7        163.74        150.75        16.32 o                         
   0  -7   7        232.93        198.01        12.43 o                         
   1  -7   7        241.22        261.18        30.68 o                         
   2  -7   7        269.40        244.12        14.04 o                         
   3  -7   7         32.25         30.06         8.45 o                         
   4  -7   7        245.40        262.87        24.04 o                         
   5  -7   7        517.88        528.24        35.52 o                         
   6  -7   7         35.37         28.00        18.62 o                         
   7  -7   7         60.23         54.41        13.69 o                         
   8  -7   7         23.05         17.48         8.18 o                         
 -12  -6   7         16.77         11.58         8.01 o                         
 -11  -6   7        187.31        217.51        26.29 o                         
 -10  -6   7         98.93        130.60        19.27 o                         
  -9  -6   7         56.99         40.19        10.30 o                         
  -8  -6   7          1.26         -5.12         5.12 o                         
  -7  -6   7        285.03        271.24        23.48 o                         
  -6  -6   7        131.81        164.84        17.46 o                         
  -5  -6   7        554.73        560.48        30.85 o                         
  -4  -6   7         28.40         19.97         3.34 o                         
  -3  -6   7        643.07        635.30        17.81 o                         
  -2  -6   7        612.22        593.15        30.02 o                         
  -1  -6   7        106.37        109.85        12.95 o                         
   0  -6   7        198.32        186.17        11.66 o                         
   1  -6   7       1069.72       1038.84        27.70 o                         
   2  -6   7         33.23         27.84         4.94 o                         
   3  -6   7        136.31        105.82        13.88 o                         
   4  -6   7        373.01        362.31        19.77 o                         
   5  -6   7         55.13         50.33         8.11 o                         
   6  -6   7          4.83          1.14         5.47 o                         
   7  -6   7         12.65         24.63         9.36 o                         
   8  -6   7         85.91         94.13        18.08 o                         
 -12  -5   7          5.06          2.39         5.40 o                         
 -11  -5   7         54.49         39.26        11.65 o                         
 -10  -5   7        114.76        167.02        21.32 o                         
  -9  -5   7          3.91          3.69         5.71 o                         
  -8  -5   7         39.22         34.27         8.69 o                         
  -7  -5   7         40.32         44.08         6.02 o                         
  -6  -5   7       2131.96       2180.56        38.25 o                         
  -5  -5   7        645.35        676.41        20.11 o                         
  -4  -5   7        111.97        131.82         8.54 o                         
  -3  -5   7          3.90          7.49         2.23 o                         
  -2  -5   7       1649.16       1505.88        30.03 o                         
  -1  -5   7         34.64         20.49         6.96 o                         
   0  -5   7        420.25        427.72        16.86 o                         
   1  -5   7       1100.88       1174.41        28.37 o                         
   2  -5   7       1386.16       1399.99        24.58 o                         
   3  -5   7       2130.87       2131.48        37.04 o                         
   4  -5   7        268.11        257.85        12.39 o                         
   5  -5   7        155.74        149.10        12.51 o                         
   6  -5   7         27.28         34.07         6.83 o                         
   7  -5   7         14.67         15.53         7.44 o                         
   8  -5   7        161.28        170.88        25.52 o                         
   9  -5   7         22.79         11.15         6.77 o                         
 -12  -4   7        122.23        165.58        23.18 o                         
 -11  -4   7         83.01         88.11        16.26 o                         
 -10  -4   7          7.79          3.78         4.35 o                         
  -9  -4   7        145.97        142.40        11.39 o                         
  -8  -4   7         80.17         92.02         8.54 o                         
  -7  -4   7        129.71        147.77         9.79 o                         
  -6  -4   7        817.26        822.70        17.32 o                         
  -5  -4   7        140.46        150.58         5.39 o                         
  -4  -4   7        337.80        333.10        13.64 o                         
  -3  -4   7        355.72        376.44        14.03 o                         
  -2  -4   7       1204.31       1161.55        24.25 o                         
  -1  -4   7        559.82        550.44        14.33 o                         
   0  -4   7       2242.80       2135.39        23.26 o                         
   1  -4   7        691.74        632.70        13.16 o                         
   2  -4   7        211.34        206.52         9.26 o                         
   3  -4   7        400.68        423.80        14.41 o                         
   4  -4   7        678.07        701.81        20.11 o                         
   5  -4   7          0.11          2.18         2.34 o                         
   6  -4   7          8.45         10.68         4.07 o                         
   7  -4   7        137.23        132.06        19.39 o                         
   8  -4   7         69.24         93.15        12.27 o                         
   9  -4   7         14.13          2.23         4.06 o                         
 -13  -3   7         77.11        107.00        20.08 o                         
 -12  -3   7         82.11         86.91        11.28 o                         
 -11  -3   7        150.59        138.80        13.06 o                         
 -10  -3   7        549.65        542.49        23.77 o                         
  -9  -3   7        165.66        171.58        12.53 o                         
  -8  -3   7        209.90        201.52        12.43 o                         
  -7  -3   7         25.52         28.83         4.53 o                         
  -6  -3   7        444.96        405.18        16.75 o                         
  -5  -3   7        517.94        588.83        12.77 o                         
  -4  -3   7        493.38        498.16        12.52 o                         
  -3  -3   7         28.69         12.46         2.17 o                         
  -2  -3   7         52.76         37.24         3.24 o                         
  -1  -3   7        640.36        637.48        13.25 o                         
   0  -3   7         40.11         29.12         2.48 o                         
   1  -3   7       1658.86       1672.87        30.34 o                         
   2  -3   7        460.24        483.88        14.04 o                         
   3  -3   7          1.34          1.03         1.32 o                         
   4  -3   7         41.52         57.67         7.72 o                         
   5  -3   7         15.56         12.03         4.32 o                         
   6  -3   7        198.56        190.45        15.57 o                         
   7  -3   7         19.37         18.74         6.06 o                         
   8  -3   7        505.51        539.75        41.30 o                         
   9  -3   7         14.34          3.28        14.20 o                         
 -13  -2   7          0.55          0.14         3.49 o                         
 -12  -2   7          3.36          3.93         3.49 o                         
 -11  -2   7         53.20         56.95         8.49 o                         
 -10  -2   7          0.45         -2.65         2.85 o                         
  -9  -2   7        352.43        390.43        28.18 o                         
  -8  -2   7       1245.69       1235.35        39.85 o                         
  -7  -2   7       4187.56       4387.22        53.76 o                         
  -6  -2   7        510.79        486.08        16.29 o                         
  -5  -2   7         76.43         62.11         3.52 o                         
  -4  -2   7       1203.29       1246.21        15.44 o                         
  -3  -2   7       1048.43        920.02        16.67 o                         
  -2  -2   7        165.77        162.56         6.61 o                         
  -1  -2   7        210.45        189.27         6.27 o                         
   0  -2   7       2046.39       2058.61        21.09 o                         
   1  -2   7         88.94         92.41         5.74 o                         
   2  -2   7        164.71        158.83         7.98 o                         
   3  -2   7        802.32        830.70        26.02 o                         
   4  -2   7        153.83        134.68        11.62 o                         
   5  -2   7        919.52        890.45        31.56 o                         
   6  -2   7          0.45          1.68         3.99 o                         
   7  -2   7          6.19         -2.27        11.49 o                         
   8  -2   7         27.17         18.21         6.14 o                         
   9  -2   7         77.46         93.78        13.51 o                         
 -13  -1   7        109.73        113.38        18.19 o                         
 -12  -1   7        109.62        139.67        19.27 o                         
 -11  -1   7         54.27         74.18        13.47 o                         
 -10  -1   7        659.34        726.45        37.64 o                         
  -9  -1   7         67.30         74.23        11.46 o                         
  -8  -1   7        544.63        565.90        28.53 o                         
  -7  -1   7        211.67        208.61        15.90 o                         
  -6  -1   7        905.07        955.60        22.82 o                         
  -5  -1   7         10.54          5.82         1.65 o                         
  -4  -1   7         17.09         33.21         2.52 o                         
  -3  -1   7       2840.94       2730.24        20.85 o                         
  -2  -1   7       1132.03       1144.35        14.38 o                         
  -1  -1   7        248.05        181.41         4.79 o                         
   0  -1   7        403.34        404.13         9.22 o                         
   1  -1   7        424.21        393.42        16.22 o                         
   2  -1   7         66.07         58.47         6.91 o                         
   3  -1   7         10.55          3.43         2.58 o                         
   4  -1   7          2.27          1.27         3.09 o                         
   5  -1   7         86.91         73.10         9.44 o                         
   6  -1   7         91.24         74.84        15.06 o                         
   7  -1   7         30.14         20.26         6.04 o                         
   8  -1   7         32.71         22.49         7.02 o                         
   9  -1   7        166.70        165.02        28.45 o                         
 -13   0   7          6.97         17.27         7.81 o                         
 -12   0   7          0.81          0.07         2.94 o                         
 -11   0   7        553.38        549.27        35.33 o                         
 -10   0   7         12.63          6.15         4.91 o                         
  -9   0   7          0.65          3.79         5.19 o                         
  -8   0   7        567.37        532.60        28.60 o                         
  -7   0   7        761.98        764.01        31.12 o                         
  -6   0   7        287.84        253.10        12.37 o                         
  -5   0   7          1.58          1.15         1.35 o                         
  -4   0   7        204.39        215.85         6.36 o                         
  -3   0   7         55.51         53.12         3.18 o                         
  -2   0   7        761.63        705.69        11.74 o                         
  -1   0   7        308.23        346.43         9.51 o                         
   0   0   7        419.89        394.24        13.17 o                         
   1   0   7        656.57        659.50        26.77 o                         
   2   0   7         29.10         39.67         5.99 o                         
   3   0   7        240.75        248.68        22.28 o                         
   4   0   7         65.07         76.59         9.30 o                         
   5   0   7       1515.92       1563.36       118.85 o                         
   6   0   7         41.91         59.40         9.44 o                         
   7   0   7         60.64         58.62        15.96 o                         
   8   0   7        355.67        358.70        25.07 o                         
   9   0   7          0.33          4.46        12.12 o                         
 -13   1   7          0.64          0.25         3.85 o                         
 -12   1   7          9.70         26.69         8.88 o                         
 -11   1   7        168.25        159.23        19.25 o                         
 -10   1   7        904.30        924.70        43.46 o                         
  -9   1   7        972.99        989.84        41.95 o                         
  -8   1   7        884.24        825.86        25.13 o                         
  -7   1   7         76.71         93.41         8.28 o                         
  -6   1   7         26.71         23.95         4.14 o                         
  -5   1   7         41.68         35.61         4.12 o                         
  -4   1   7         10.24          5.62         2.31 o                         
  -3   1   7        205.53        242.09         6.42 o                         
  -2   1   7        192.59        176.98         8.38 o                         
  -1   1   7        309.03        291.60         9.47 o                         
   0   1   7        199.86        226.33        10.52 o                         
   1   1   7        105.12         92.81         7.13 o                         
   2   1   7       1882.14       1901.15        52.62 o                         
   3   1   7        568.72        622.90        25.11 o                         
   4   1   7        565.16        599.76        26.24 o                         
   5   1   7        866.31        833.51        32.80 o                         
   6   1   7        170.23        155.65        15.32 o                         
   7   1   7        257.12        253.67        20.49 o                         
   8   1   7          1.81         -2.92         6.66 o                         
   9   1   7        152.44        156.04        24.89 o                         
 -13   2   7        242.18        253.67        27.93 o                         
 -12   2   7         30.60         30.26         9.43 o                         
 -11   2   7        594.06        604.09        37.93 o                         
 -10   2   7         49.95         31.40         9.39 o                         
  -9   2   7        398.53        378.84        27.06 o                         
  -8   2   7         19.55         15.11         3.75 o                         
  -7   2   7        127.44        117.98         9.72 o                         
  -6   2   7        221.60        235.32        12.69 o                         
  -5   2   7         63.78         52.36         5.16 o                         
  -4   2   7        427.47        422.28        13.90 o                         
  -3   2   7        410.38        357.91         9.07 o                         
  -2   2   7         82.49         97.84         8.58 o                         
  -1   2   7          3.31          1.14         1.63 o                         
   0   2   7          9.42         14.37         4.77 o                         
   1   2   7        192.94        209.42        10.84 o                         
   2   2   7        332.60        297.73        17.17 o                         
   3   2   7        205.81        196.90        16.54 o                         
   4   2   7       2091.33       2112.78        50.79 o                         
   5   2   7         55.03         61.61        13.00 o                         
   6   2   7          1.99         -2.62         4.10 o                         
   7   2   7         72.08         46.24         9.56 o                         
   8   2   7        342.18        337.81        25.51 o                         
   9   2   7          7.78         -7.47         7.47 o                         
 -13   3   7         41.06         47.68        13.25 o                         
 -12   3   7          0.31          2.83         3.83 o                         
 -11   3   7        171.55        188.33        21.78 o                         
 -10   3   7         46.16         45.45        10.69 o                         
  -9   3   7         73.81         67.07        12.16 o                         
  -8   3   7        269.43        256.71        21.87 o                         
  -7   3   7         29.16         25.14         5.68 o                         
  -6   3   7        482.37        450.99        17.97 o                         
  -5   3   7        200.95        167.74         9.26 o                         
  -4   3   7       2379.24       2394.03        42.94 o                         
  -3   3   7        340.09        316.28        15.45 o                         
  -2   3   7        493.78        502.85        31.61 o                         
  -1   3   7         14.16          8.59         2.53 o                         
   0   3   7        411.23        404.52        15.26 o                         
   1   3   7       1703.05       1751.37        38.21 o                         
   2   3   7        831.86        812.85        29.56 o                         
   3   3   7        154.99        148.09        14.43 o                         
   4   3   7        397.57        394.77        22.87 o                         
   5   3   7        338.58        283.53        20.44 o                         
   6   3   7         33.33         16.40        10.67 o                         
   7   3   7         60.77         59.58        10.72 o                         
   8   3   7         82.07         65.47        25.36 o                         
 -13   4   7          3.13          0.90         5.92 o                         
 -12   4   7        186.51        206.07        24.58 o                         
 -11   4   7         40.02         38.63         9.96 o                         
 -10   4   7          0.98          1.43         4.28 o                         
  -9   4   7        623.48        574.22        35.22 o                         
  -8   4   7          1.83          5.83         5.48 o                         
  -7   4   7        850.92        824.12        39.24 o                         
  -6   4   7        107.90        102.46        14.31 o                         
  -5   4   7        320.25        321.42        17.03 o                         
  -4   4   7        456.59        395.50        18.44 o                         
  -3   4   7       2022.61       2106.58        41.81 o                         
  -2   4   7          0.43          0.00         2.69 o                         
  -1   4   7        282.60        278.65        12.71 o                         
   0   4   7       1091.84       1022.54        29.64 o                         
   1   4   7       1263.95       1299.49        34.24 o                         
   2   4   7          0.14          3.61         3.66 o                         
   3   4   7          7.41          5.73         3.95 o                         
   4   4   7        956.04        969.10        36.96 o                         
   5   4   7         33.70         25.45         7.17 o                         
   6   4   7          0.56         -4.99         4.99 o                         
   7   4   7          6.53          4.98         6.54 o                         
 -12   5   7         14.98          4.88         5.63 o                         
 -11   5   7        301.64        259.69        26.84 o                         
 -10   5   7          0.01         -0.10         4.24 o                         
  -9   5   7         79.19         61.99        12.56 o                         
  -8   5   7        104.53        117.79        16.39 o                         
  -7   5   7         14.79          7.56         5.10 o                         
  -6   5   7        888.65        902.42        30.63 o                         
  -5   5   7        299.01        280.80        21.22 o                         
  -4   5   7        498.64        474.16        28.83 o                         
  -3   5   7        671.90        675.53        24.84 o                         
  -2   5   7        345.42        302.67        16.64 o                         
  -1   5   7         29.02         27.39         4.26 o                         
   0   5   7         21.10         22.15         4.11 o                         
   1   5   7       1991.65       2060.68        64.45 o                         
   2   5   7        304.40        281.37        26.76 o                         
   3   5   7        374.20        390.98        32.82 o                         
   4   5   7          3.60          5.48         3.96 o                         
   5   5   7          0.94         -4.85         5.98 o                         
   6   5   7         65.81         58.29        14.89 o                         
   7   5   7         11.24         23.82        10.63 o                         
 -12   6   7         64.64         75.48        16.23 o                         
 -11   6   7        191.93        226.47        25.63 o                         
 -10   6   7         66.04         57.02        12.65 o                         
  -9   6   7        127.23        113.34        16.90 o                         
  -8   6   7         29.61         13.12         7.25 o                         
  -7   6   7       1081.28       1084.20        50.54 o                         
  -6   6   7         65.61         60.40         8.60 o                         
  -5   6   7        183.22        172.26        13.76 o                         
  -4   6   7        238.58        228.27        15.53 o                         
  -3   6   7          6.11          0.89         2.54 o                         
  -2   6   7         40.49         44.51         6.99 o                         
  -1   6   7         77.81         79.29         9.04 o                         
   0   6   7        885.48        882.51        24.85 o                         
   1   6   7          0.85          2.61         2.70 o                         
   2   6   7         43.56         68.21        13.75 o                         
   3   6   7        100.08        102.25        17.90 o                         
   4   6   7         29.62         36.32        12.00 o                         
   5   6   7        351.45        341.55        34.98 o                         
   6   6   7          0.72         -7.13         7.13 o                         
 -11   7   7          0.71         10.74         8.15 o                         
 -10   7   7        489.27        484.57        37.32 o                         
  -9   7   7        146.87        191.90        23.15 o                         
  -8   7   7        362.94        341.03        30.23 o                         
  -7   7   7        366.87        369.62        22.02 o                         
  -6   7   7        968.66        996.79        35.71 o                         
  -5   7   7        324.07        301.08        18.87 o                         
  -4   7   7        249.40        265.15        21.41 o                         
  -3   7   7         64.18         57.40         8.05 o                         
  -2   7   7         83.08         54.90         8.01 o                         
  -1   7   7         18.23         18.03         4.97 o                         
   0   7   7         80.29         65.34         7.21 o                         
   1   7   7         72.86         72.30         9.28 o                         
   2   7   7          0.83         -6.10         6.10 o                         
   3   7   7         82.42        110.02        19.41 o                         
   4   7   7         29.28         16.21         9.09 o                         
   5   7   7         52.47         66.98        16.63 o                         
   6   7   7        114.83        122.61        23.78 o                         
 -11   8   7         55.41         48.91        13.31 o                         
 -10   8   7         95.17         99.39        18.21 o                         
  -9   8   7        102.02        117.58        19.68 o                         
  -8   8   7        297.41        269.59        28.42 o                         
  -7   8   7        345.33        352.98        22.24 o                         
  -6   8   7         11.28         23.47         6.49 o                         
  -5   8   7          0.57         -0.87         3.30 o                         
  -4   8   7        344.23        349.01        20.75 o                         
  -3   8   7          2.01          7.71         3.73 o                         
  -2   8   7         77.30         82.69        11.80 o                         
  -1   8   7        865.03        883.06        31.83 o                         
   0   8   7        175.58        176.73        14.54 o                         
   1   8   7          8.34          8.08         3.07 o                         
   2   8   7         53.59         51.11        13.11 o                         
   3   8   7          1.81         10.19         7.38 o                         
   4   8   7        148.54        145.20        23.64 o                         
   5   8   7         65.76         57.55        15.88 o                         
 -10   9   7         64.15         98.56        18.71 o                         
  -9   9   7          7.31          1.42         4.50 o                         
  -8   9   7         87.32         99.63        12.83 o                         
  -7   9   7        127.81        122.39        13.76 o                         
  -6   9   7         26.28         28.85         7.05 o                         
  -5   9   7          5.23         11.07         4.28 o                         
  -4   9   7        261.44        261.00        18.50 o                         
  -3   9   7         39.07         46.34         7.91 o                         
  -2   9   7         73.10         57.30         8.60 o                         
  -1   9   7        137.20        111.33        12.02 o                         
   0   9   7        288.38        266.65        18.37 o                         
   1   9   7          5.17         10.91         5.08 o                         
   2   9   7         80.11         61.75        15.82 o                         
   3   9   7         60.60         63.55        16.89 o                         
   4   9   7         42.14         52.68        15.95 o                         
  -9  10   7         39.61         26.69         7.22 o                         
  -8  10   7        658.56        608.39        32.04 o                         
  -7  10   7         19.34         12.39         5.28 o                         
  -6  10   7         46.25         34.95         7.75 o                         
  -5  10   7         28.74         32.50         8.06 o                         
  -4  10   7          8.63          4.18         3.67 o                         
  -3  10   7        147.70        157.42        14.90 o                         
  -2  10   7        297.59        292.44        19.88 o                         
  -1  10   7        250.10        218.46        28.65 o                         
   0  10   7          3.78         -2.04         5.00 o                         
   1  10   7        123.68        157.51        25.45 o                         
   2  10   7         17.87         21.82         7.68 o                         
   3  10   7        128.51        134.20        24.00 o                         
  -9  11   7          1.09         11.57         7.68 o                         
  -8  11   7          1.38         -6.02         6.02 o                         
  -7  11   7          7.03          2.00         3.70 o                         
  -6  11   7          0.28          2.02         3.04 o                         
  -5  11   7          9.24         -2.23         3.28 o                         
  -4  11   7         88.81         74.31        17.61 o                         
  -3  11   7          2.75         -8.60         8.60 o                         
  -2  11   7          6.86          7.61         7.16 o                         
  -1  11   7          6.35         -5.08         5.60 o                         
   0  11   7          1.24         -0.07         7.56 o                         
   1  11   7        134.23        112.38        23.30 o                         
   2  11   7         83.33         58.40        16.19 o                         
  -5  12   7         15.78         40.59        13.18 o                         
  -4  12   7         42.22         52.31        16.07 o                         
  -3  12   7         66.93         92.24        20.56 o                         
  -2  12   7          0.46         13.67         9.83 o                         
  -1  12   7         27.40         42.53        14.83 o                         
  -3 -14   8          1.18          4.85         6.25 o                         
  -2 -14   8         92.75        124.33        23.67 o                         
  -1 -14   8          6.61          0.54         5.25 o                         
   0 -14   8         53.35         91.86        19.19 o                         
  -6 -13   8         66.47         62.50        16.87 o                         
  -5 -13   8        109.59        137.06        23.44 o                         
  -4 -13   8          1.55          7.66         8.57 o                         
  -3 -13   8         11.85         13.02         8.88 o                         
  -2 -13   8          0.49          1.56         5.27 o                         
  -1 -13   8         28.01         28.35        10.67 o                         
   0 -13   8         98.44         91.53        19.13 o                         
   1 -13   8          1.06          2.53         7.16 o                         
   2 -13   8          4.81         -7.03         7.04 o                         
   3 -13   8         34.09         26.87        11.47 o                         
  -7 -12   8         11.13          5.11         6.35 o                         
  -6 -12   8         60.77         59.46        15.65 o                         
  -5 -12   8         69.50         78.10        17.49 o                         
  -4 -12   8        430.38        494.35        41.02 o                         
  -3 -12   8         17.77         15.51         8.46 o                         
  -2 -12   8         16.73          9.10         6.83 o                         
  -1 -12   8          8.65         14.57         9.56 o                         
   0 -12   8          1.76         -4.75         5.57 o                         
   1 -12   8         42.43         31.39        11.89 o                         
   2 -12   8          2.73         -1.74         5.48 o                         
   3 -12   8         33.28         47.73        13.40 o                         
   4 -12   8         21.53         15.99         9.15 o                         
  -8 -11   8        156.58        161.21        24.23 o                         
  -7 -11   8        665.62        788.14        51.70 o                         
  -6 -11   8        114.01        122.86        19.91 o                         
  -5 -11   8         25.97         52.08        13.21 o                         
  -4 -11   8         69.38         67.46        14.56 o                         
  -3 -11   8        255.61        257.16        28.22 o                         
  -2 -11   8         55.69         55.29        13.42 o                         
  -1 -11   8          4.06          3.47         5.00 o                         
   0 -11   8        543.35        578.35        41.52 o                         
   1 -11   8         14.43         27.68        10.52 o                         
   2 -11   8         33.33         33.77        11.27 o                         
   3 -11   8         17.88         32.43        10.93 o                         
   4 -11   8          0.36          0.85         4.69 o                         
   5 -11   8        433.88        462.88        39.74 o                         
  -9 -10   8          0.35         11.56         7.82 o                         
  -8 -10   8        150.65        143.28        21.84 o                         
  -7 -10   8          4.81         10.27         7.46 o                         
  -6 -10   8         47.16         38.76        11.82 o                         
  -5 -10   8          0.21          0.20         4.26 o                         
  -4 -10   8          7.12          6.39         7.69 o                         
  -3 -10   8        445.93        493.64        36.33 o                         
  -2 -10   8          4.31         -6.23         6.23 o                         
  -1 -10   8          5.64          9.13         7.11 o                         
   0 -10   8        223.60        219.54        16.08 o                         
   1 -10   8        426.88        398.17        32.84 o                         
   2 -10   8         52.35         47.97        12.20 o                         
   3 -10   8          2.55         12.41         7.99 o                         
   4 -10   8        121.09        123.89        19.26 o                         
   5 -10   8          9.49         10.44         6.65 o                         
   6 -10   8          1.52          5.98         5.47 o                         
 -10  -9   8         13.80         16.17        10.11 o                         
  -9  -9   8          0.11         -3.22         6.84 o                         
  -8  -9   8         23.17         13.06         9.65 o                         
  -7  -9   8        200.60        182.04        22.85 o                         
  -6  -9   8          2.65          2.55         4.45 o                         
  -5  -9   8        267.81        248.10        25.39 o                         
  -4  -9   8         27.39         16.31         8.09 o                         
  -3  -9   8        631.27        553.16        36.59 o                         
  -2  -9   8        825.43        800.03        43.49 o                         
  -1  -9   8        102.93         68.63        13.27 o                         
   0  -9   8          2.66          3.29         3.47 o                         
   1  -9   8        262.23        235.81        15.50 o                         
   2  -9   8         39.09         19.54         8.28 o                         
   3  -9   8          1.99         -4.87         5.63 o                         
   4  -9   8        352.63        330.93        30.22 o                         
   5  -9   8        280.42        343.96        31.57 o                         
   6  -9   8        136.11        118.89        13.93 o                         
 -11  -8   8         80.23         88.26        17.70 o                         
 -10  -8   8        230.30        243.57        28.10 o                         
  -9  -8   8        154.81        165.03        22.76 o                         
  -8  -8   8        396.35        441.89        34.50 o                         
  -7  -8   8         23.97         19.59         8.56 o                         
  -6  -8   8         10.10         14.70         7.01 o                         
  -5  -8   8          2.83          3.78         3.34 o                         
  -4  -8   8         65.15         68.82        12.27 o                         
  -3  -8   8         42.44         22.24         9.15 o                         
  -2  -8   8        308.19        320.50        26.04 o                         
  -1  -8   8        151.69        142.08        17.29 o                         
   0  -8   8        760.19        669.48        24.96 o                         
   1  -8   8        186.93        159.08        12.42 o                         
   2  -8   8        459.42        508.54        34.04 o                         
   3  -8   8        504.82        564.45        36.26 o                         
   4  -8   8        270.67        286.68        26.90 o                         
   5  -8   8        145.02        136.40        14.17 o                         
   6  -8   8        105.48        129.99        14.42 o                         
   7  -8   8        290.28        322.52        33.55 o                         
 -11  -7   8         94.36        155.13        23.19 o                         
 -10  -7   8         69.53         46.00        11.85 o                         
  -9  -7   8          8.16          9.68         6.23 o                         
  -8  -7   8        279.09        275.88        26.30 o                         
  -7  -7   8         16.57         21.22         7.58 o                         
  -6  -7   8        824.96        827.71        41.97 o                         
  -5  -7   8         45.71         41.90         8.99 o                         
  -4  -7   8         33.97         31.04         8.13 o                         
  -3  -7   8        880.18        868.56        40.40 o                         
  -2  -7   8        205.07        202.90        19.32 o                         
  -1  -7   8        546.99        555.89        24.21 o                         
   0  -7   8          5.95         13.17         3.81 o                         
   1  -7   8         25.86         29.81         5.36 o                         
   2  -7   8         40.66         33.63         5.45 o                         
   3  -7   8          3.84          2.96         5.17 o                         
   4  -7   8        451.84        500.89        24.84 o                         
   5  -7   8         80.68         67.81         9.78 o                         
   6  -7   8        178.97        191.01        25.15 o                         
   7  -7   8         98.03         88.74        18.23 o                         
 -12  -6   8          2.83          6.51         6.33 o                         
 -11  -6   8        217.72        253.21        28.13 o                         
 -10  -6   8          0.30          4.25         5.21 o                         
  -9  -6   8         44.41         38.54        10.63 o                         
  -8  -6   8          0.90          6.64         4.83 o                         
  -7  -6   8         32.66         35.10         8.76 o                         
  -6  -6   8        613.15        625.15        34.59 o                         
  -5  -6   8        266.37        267.20        21.80 o                         
  -4  -6   8       4632.69       4692.69        53.02 o                         
  -3  -6   8          6.47          6.71         4.16 o                         
  -2  -6   8        254.51        255.86        20.12 o                         
  -1  -6   8        741.31        721.08        23.87 o                         
   0  -6   8       1133.62       1102.23        29.60 o                         
   1  -6   8        349.47        353.72        33.56 o                         
   2  -6   8        213.49        205.56        13.36 o                         
   3  -6   8        398.01        393.14        20.45 o                         
   4  -6   8        289.26        314.75        19.11 o                         
   5  -6   8         35.66         25.41         9.37 o                         
   6  -6   8         71.13         73.78        16.01 o                         
   7  -6   8         12.40         16.27         8.08 o                         
   8  -6   8         26.42         33.64        13.03 o                         
 -12  -5   8        141.01        129.63        21.15 o                         
 -11  -5   8          1.73         10.58         7.45 o                         
 -10  -5   8         14.39         24.63         8.62 o                         
  -9  -5   8         68.78         63.26        12.86 o                         
  -8  -5   8         58.26         50.06        10.55 o                         
  -7  -5   8       1717.49       1613.94        55.09 o                         
  -6  -5   8         10.13         12.85         3.43 o                         
  -5  -5   8         89.96         63.84         6.61 o                         
  -4  -5   8        252.33        219.48        11.77 o                         
  -3  -5   8       2238.53       2222.31        78.11 o                         
  -2  -5   8         62.55         52.88         4.93 o                         
  -1  -5   8        346.53        314.06        15.05 o                         
   0  -5   8       1554.27       1513.97        33.33 o                         
   1  -5   8        751.21        762.92        20.45 o                         
   2  -5   8        133.05        139.88        11.23 o                         
   3  -5   8         15.06         25.94         5.35 o                         
   4  -5   8        713.99        762.71        28.68 o                         
   5  -5   8         31.90         22.34         9.19 o                         
   6  -5   8         49.55         66.82        14.88 o                         
   7  -5   8          3.49          3.63         5.10 o                         
   8  -5   8         29.72         20.09         9.38 o                         
 -12  -4   8          0.62          4.54         6.24 o                         
 -11  -4   8        461.59        514.90        38.03 o                         
 -10  -4   8          4.65         17.16         8.14 o                         
  -9  -4   8         70.71         75.11        13.51 o                         
  -8  -4   8        263.72        254.52        15.34 o                         
  -7  -4   8         69.29         66.37         7.62 o                         
  -6  -4   8        887.98        870.50        25.29 o                         
  -5  -4   8        242.39        216.51        12.05 o                         
  -4  -4   8       2027.11       2004.94        28.72 o                         
  -3  -4   8        125.51        127.79         7.54 o                         
  -2  -4   8        362.84        357.61        10.76 o                         
  -1  -4   8          7.71         11.09         2.20 o                         
   0  -4   8        638.83        616.73        17.28 o                         
   1  -4   8       1065.70       1125.44        25.62 o                         
   2  -4   8         11.77         11.76         3.81 o                         
   3  -4   8        390.02        399.45        19.92 o                         
   4  -4   8          6.34          9.97         6.85 o                         
   5  -4   8         43.17         43.46        11.87 o                         
   6  -4   8          0.15          8.83         6.40 o                         
   7  -4   8         28.01         40.00        12.78 o                         
   8  -4   8        112.77        116.07        21.36 o                         
 -13  -3   8         38.14         39.05        11.90 o                         
 -12  -3   8         19.10         21.27         9.28 o                         
 -11  -3   8        211.42        165.89        21.44 o                         
 -10  -3   8        323.24        332.96        28.69 o                         
  -9  -3   8          2.29          6.55         5.10 o                         
  -8  -3   8        132.13        128.75        15.76 o                         
  -7  -3   8       1803.90       1761.09        42.65 o                         
  -6  -3   8        197.94        185.23        11.72 o                         
  -5  -3   8       2176.72       2148.00        49.94 o                         
  -4  -3   8        390.68        367.42        11.59 o                         
  -3  -3   8          0.90          1.75         1.19 o                         
  -2  -3   8        255.53        252.88         8.83 o                         
  -1  -3   8         50.56         47.79         4.68 o                         
   0  -3   8        214.08        205.85         7.65 o                         
   1  -3   8         90.51        107.29         6.55 o                         
   2  -3   8         33.91         27.58         3.70 o                         
   3  -3   8        240.95        250.77        14.95 o                         
   4  -3   8         74.32         70.61         8.62 o                         
   5  -3   8        588.22        576.94        62.83 o                         
   6  -3   8          0.94          1.48         2.42 o                         
   7  -3   8         85.80         96.84        12.46 o                         
   8  -3   8        198.98        189.30        18.21 o                         
 -13  -2   8          4.01          2.85         5.60 o                         
 -12  -2   8        210.25        245.83        27.16 o                         
 -11  -2   8         19.91         20.83         9.62 o                         
 -10  -2   8        199.14        201.63        14.51 o                         
  -9  -2   8        230.87        251.21        15.22 o                         
  -8  -2   8        931.57        930.79        26.85 o                         
  -7  -2   8        483.34        458.97        14.84 o                         
  -6  -2   8       1278.06       1314.08        23.00 o                         
  -5  -2   8       1431.14       1419.50        28.36 o                         
  -4  -2   8        679.19        687.74        11.14 o                         
  -3  -2   8         69.43         83.19         4.99 o                         
  -2  -2   8         83.74         98.44         5.34 o                         
  -1  -2   8         45.80         35.82         2.87 o                         
   0  -2   8          5.49          5.05         1.34 o                         
   1  -2   8         29.87         37.72         5.34 o                         
   2  -2   8         30.74         23.56         7.22 o                         
   3  -2   8        163.46        135.59        11.27 o                         
   4  -2   8        115.99        113.15        12.11 o                         
   5  -2   8        139.29        150.99        13.82 o                         
   6  -2   8        184.06        172.53        15.57 o                         
   7  -2   8        535.34        551.51        45.71 o                         
   8  -2   8        255.17        253.41        21.40 o                         
 -13  -1   8          7.57          2.54         6.13 o                         
 -12  -1   8         49.83         44.81         7.86 o                         
 -11  -1   8        113.18        123.61        17.08 o                         
 -10  -1   8         14.89         10.59         5.24 o                         
  -9  -1   8        103.90        113.56        13.81 o                         
  -8  -1   8        493.73        487.61        19.38 o                         
  -7  -1   8        244.07        294.12        13.95 o                         
  -6  -1   8        176.15        164.08         7.42 o                         
  -5  -1   8        493.75        482.30         9.96 o                         
  -4  -1   8        906.63        929.82        13.41 o                         
  -3  -1   8        376.81        314.79         7.41 o                         
  -2  -1   8       1529.34       1571.02        15.85 o                         
  -1  -1   8        470.76        471.21         9.88 o                         
   0  -1   8        474.65        408.24        10.69 o                         
   1  -1   8         66.30         65.10        18.55 o                         
   2  -1   8          7.90          8.46         2.94 o                         
   3  -1   8        442.79        459.96        23.32 o                         
   4  -1   8        597.12        591.28        25.82 o                         
   5  -1   8        185.35        190.26        18.91 o                         
   6  -1   8         56.12         45.28         8.48 o                         
   7  -1   8         10.75         18.01         5.94 o                         
   8  -1   8        166.08        127.04        15.65 o                         
 -13   0   8         35.90         47.59        11.90 o                         
 -12   0   8        357.64        404.51        32.10 o                         
 -11   0   8         14.74         16.00         7.04 o                         
 -10   0   8        200.58        160.51        17.99 o                         
  -9   0   8         32.43         34.08         8.12 o                         
  -8   0   8         66.90         60.72         9.93 o                         
  -7   0   8          8.31          4.80         2.14 o                         
  -6   0   8        282.02        272.56         9.57 o                         
  -5   0   8          5.48          2.96         1.69 o                         
  -4   0   8        747.83        737.36        12.31 o                         
  -3   0   8          8.77          4.02         1.09 o                         
  -2   0   8        523.12        515.33        13.03 o                         
  -1   0   8         39.10         37.95         3.47 o                         
   0   0   8       2189.78       2331.71        56.02 o                         
   1   0   8         41.54         52.82         5.73 o                         
   2   0   8          8.36          5.47         6.85 o                         
   3   0   8        986.46        962.82        32.02 o                         
   4   0   8        481.50        497.00        24.51 o                         
   5   0   8        211.87        200.20        16.64 o                         
   6   0   8         58.61         49.50         8.87 o                         
   7   0   8        457.51        464.33        28.32 o                         
   8   0   8        122.78        110.36        14.80 o                         
 -13   1   8         25.36         16.61         7.98 o                         
 -12   1   8         46.41         29.73         8.99 o                         
 -11   1   8         80.72         95.46        15.29 o                         
 -10   1   8         35.87         44.95         9.68 o                         
  -9   1   8         85.65         58.61         7.41 o                         
  -8   1   8       1151.76       1151.60        30.52 o                         
  -7   1   8        205.25        210.32        16.32 o                         
  -6   1   8        176.56        163.58         9.20 o                         
  -5   1   8        158.43        158.50         6.98 o                         
  -4   1   8         12.08          8.51         1.81 o                         
  -3   1   8       2221.55       2345.96        47.25 o                         
  -2   1   8        205.77        204.67        13.88 o                         
  -1   1   8        203.33        178.99         7.99 o                         
   0   1   8        251.80        259.56        12.02 o                         
   1   1   8       1397.29       1383.08        28.73 o                         
   2   1   8          7.52         10.74         3.69 o                         
   3   1   8        314.98        300.04        39.10 o                         
   4   1   8        408.64        423.25        23.44 o                         
   5   1   8       1053.13       1129.05        40.27 o                         
   6   1   8        188.26        158.09        21.40 o                         
   7   1   8          3.33         -3.75         4.37 o                         
   8   1   8         21.70         21.60         7.48 o                         
 -13   2   8         16.71         11.45         6.88 o                         
 -12   2   8         31.40         43.20        11.09 o                         
 -11   2   8        466.33        425.86        32.54 o                         
 -10   2   8        122.19        148.61        17.93 o                         
  -9   2   8         18.54         19.37         6.84 o                         
  -8   2   8        252.46        273.34        15.08 o                         
  -7   2   8        374.35        371.90        17.03 o                         
  -6   2   8         81.02         64.87         6.07 o                         
  -5   2   8        356.65        378.73        14.08 o                         
  -4   2   8       1027.72        967.67        22.23 o                         
  -3   2   8        272.93        280.07        24.97 o                         
  -2   2   8          0.83          1.45         2.16 o                         
  -1   2   8        172.10        179.40         8.56 o                         
   0   2   8        547.88        541.40        17.99 o                         
   1   2   8        178.10        161.10        14.80 o                         
   2   2   8          4.19          3.95         4.63 o                         
   3   2   8        895.14        950.53        34.26 o                         
   4   2   8         53.76         39.94         7.98 o                         
   5   2   8         11.69          4.43         3.69 o                         
   6   2   8         78.79         60.81        10.73 o                         
   7   2   8        124.93        113.93        14.98 o                         
 -13   3   8         15.67         17.68         8.67 o                         
 -12   3   8          4.94          7.36         5.61 o                         
 -11   3   8          1.20          2.57         5.75 o                         
 -10   3   8        340.76        344.86        27.99 o                         
  -9   3   8         39.54         22.10         7.28 o                         
  -8   3   8          8.56         13.02         6.06 o                         
  -7   3   8        548.63        520.20        17.73 o                         
  -6   3   8        744.32        685.00        19.94 o                         
  -5   3   8        325.75        285.89        16.73 o                         
  -4   3   8       1033.20       1096.87        48.80 o                         
  -3   3   8       1290.18       1253.87        32.16 o                         
  -2   3   8        771.71        743.44        24.75 o                         
  -1   3   8        776.84        758.43        23.41 o                         
   0   3   8        246.54        246.24        10.71 o                         
   1   3   8        149.35        154.72        10.39 o                         
   2   3   8         18.85         25.87         5.87 o                         
   3   3   8         52.24         53.45         8.75 o                         
   4   3   8         98.34         92.17        11.92 o                         
   5   3   8         61.71         61.42        10.11 o                         
   6   3   8        147.25        143.09        16.13 o                         
   7   3   8          2.23         -5.20         5.20 o                         
 -12   4   8         40.19         34.61        11.07 o                         
 -11   4   8        119.78        124.99        18.27 o                         
 -10   4   8         34.27         44.58        10.33 o                         
  -9   4   8        167.00        187.20        20.60 o                         
  -8   4   8        220.76        187.62        19.77 o                         
  -7   4   8        156.56        170.47        15.10 o                         
  -6   4   8       1377.46       1292.04        41.12 o                         
  -5   4   8        704.33        695.21        25.92 o                         
  -4   4   8       1563.18       1489.51        37.41 o                         
  -3   4   8         29.87         24.77         5.18 o                         
  -2   4   8         51.98         59.39         7.47 o                         
  -1   4   8       1425.49       1450.45        57.30 o                         
   0   4   8          0.67         -3.33         3.33 o                         
   1   4   8         18.86          8.70         3.25 o                         
   2   4   8        203.73        189.92        15.98 o                         
   3   4   8        636.71        665.90        30.98 o                         
   4   4   8        108.31        123.19        14.17 o                         
   5   4   8         75.60         63.67        10.66 o                         
   6   4   8         62.80         55.16        10.55 o                         
   7   4   8         10.92          7.13         7.11 o                         
 -12   5   8          9.21          7.87         5.78 o                         
 -11   5   8          0.30          4.08         4.77 o                         
 -10   5   8         53.64         46.53        12.10 o                         
  -9   5   8         64.76         48.76        11.29 o                         
  -8   5   8         61.28         52.61        11.62 o                         
  -7   5   8        592.55        616.73        26.86 o                         
  -6   5   8         61.43         55.34         8.02 o                         
  -5   5   8          0.70          0.11         3.56 o                         
  -4   5   8         72.36         68.90         8.72 o                         
  -3   5   8        336.43        326.57        18.16 o                         
  -2   5   8          8.94         11.71         3.95 o                         
  -1   5   8          1.04         -2.45         2.50 o                         
   0   5   8        215.69        240.12        13.14 o                         
   1   5   8          9.28         16.40         4.76 o                         
   2   5   8         27.63         20.83         7.51 o                         
   3   5   8        133.08        117.89        19.25 o                         
   4   5   8         81.77         71.73        15.86 o                         
   5   5   8         11.42         28.82        12.79 o                         
   6   5   8          5.95         10.82         7.61 o                         
 -12   6   8        286.25        320.44        31.85 o                         
 -11   6   8        155.62        204.40        24.92 o                         
 -10   6   8         25.34         27.76         9.29 o                         
  -9   6   8          7.44          1.99         4.47 o                         
  -8   6   8        636.92        623.41        28.89 o                         
  -7   6   8         41.09         45.23         7.95 o                         
  -6   6   8         44.97         43.40         7.57 o                         
  -5   6   8        196.06        194.15        15.25 o                         
  -4   6   8        824.66        783.61        29.68 o                         
  -3   6   8         59.37         49.91         7.56 o                         
  -2   6   8         43.14         40.11        18.03 o                         
  -1   6   8          6.01          7.53         3.59 o                         
   0   6   8        134.94        151.17        11.03 o                         
   1   6   8        329.34        353.12        20.34 o                         
   2   6   8          1.09          7.80         6.79 o                         
   3   6   8         28.18         21.75         9.26 o                         
   4   6   8         31.25         29.88        12.07 o                         
   5   6   8         15.49         43.66        14.11 o                         
 -11   7   8        182.17        191.79        24.89 o                         
 -10   7   8          5.11          6.76         5.81 o                         
  -9   7   8         52.80         54.40        12.99 o                         
  -8   7   8        312.51        284.38        45.53 o                         
  -7   7   8        678.04        697.42        41.41 o                         
  -6   7   8        218.20        242.16        17.85 o                         
  -5   7   8         21.93         13.44         9.45 o                         
  -4   7   8        217.70        206.98        16.10 o                         
  -3   7   8         11.83         12.64         5.04 o                         
  -2   7   8          0.22         -2.09         3.43 o                         
  -1   7   8          2.54          7.80         4.48 o                         
   0   7   8          0.24          2.76         2.43 o                         
   1   7   8         15.14         29.78         7.13 o                         
   2   7   8          0.92          2.75         4.56 o                         
   3   7   8          5.88         13.14         7.03 o                         
   4   7   8         36.24         37.19        12.18 o                         
   5   7   8        178.40        234.48        31.39 o                         
 -10   8   8         42.82         30.97        10.07 o                         
  -9   8   8         72.82         67.47        10.62 o                         
  -8   8   8          0.53          6.44        11.96 o                         
  -7   8   8         61.70         60.90         9.88 o                         
  -6   8   8         60.17         47.72         8.75 o                         
  -5   8   8         90.48         84.15        16.76 o                         
  -4   8   8         19.79         12.97         5.03 o                         
  -3   8   8        251.47        222.63        16.93 o                         
  -2   8   8          1.51          9.40         4.37 o                         
  -1   8   8        240.28        249.97        17.83 o                         
   0   8   8        252.59        252.81        18.07 o                         
   1   8   8         66.96         65.38         8.23 o                         
   2   8   8          0.61         -8.58         8.58 o                         
   3   8   8         39.23         33.46        13.41 o                         
   4   8   8          4.61          1.32         5.16 o                         
 -10   9   8          1.24         -7.09         7.20 o                         
  -9   9   8         53.20         38.23         8.50 o                         
  -8   9   8          1.15          0.78         6.12 o                         
  -7   9   8         12.36         13.26         6.42 o                         
  -6   9   8         34.12         31.67         7.54 o                         
  -5   9   8         50.65         51.61         9.16 o                         
  -4   9   8          4.73         -0.77         3.61 o                         
  -3   9   8        728.45        815.08        33.48 o                         
  -2   9   8         25.32         20.79        10.41 o                         
  -1   9   8        249.22        238.08        42.19 o                         
   0   9   8          0.56          2.41         4.24 o                         
   1   9   8        201.82        191.52        18.90 o                         
   2   9   8          0.41         -4.21         4.21 o                         
   3   9   8         82.63         85.70        19.25 o                         
  -9  10   8         66.98         51.46        14.43 o                         
  -8  10   8         58.91         44.18        12.82 o                         
  -7  10   8         55.27         37.27         8.13 o                         
  -6  10   8          2.84          1.20         3.81 o                         
  -5  10   8         26.43         23.93         6.67 o                         
  -4  10   8         59.35         56.00         9.43 o                         
  -3  10   8         18.29         21.75        13.18 o                         
  -2  10   8        146.07        142.15        14.45 o                         
  -1  10   8        206.65        221.27        29.59 o                         
   0  10   8         68.49         89.37        19.63 o                         
   1  10   8          8.69          9.75         8.43 o                         
   2  10   8         50.04         48.55        15.59 o                         
  -8  11   8         35.11         43.98        13.21 o                         
  -7  11   8         12.67         15.40         8.21 o                         
  -6  11   8         16.74          8.81         5.05 o                         
  -5  11   8          4.24         -2.97        14.17 o                         
  -4  11   8          0.87         13.30         8.16 o                         
  -3  11   8        232.61        305.86        35.56 o                         
  -2  11   8         36.78         71.46        18.32 o                         
  -1  11   8        221.69        256.14        33.78 o                         
   0  11   8         57.67         55.03        16.54 o                         
  -5 -13   9          3.09         17.67         9.69 o                         
  -4 -13   9        315.64        360.26        37.70 o                         
  -3 -13   9          9.02         11.92         8.32 o                         
  -2 -13   9         13.87         33.74        12.19 o                         
  -1 -13   9         25.06          7.80         7.49 o                         
   0 -13   9         52.10         54.95        15.89 o                         
   1 -13   9        141.10        140.29        23.22 o                         
   2 -13   9         58.52         37.90        12.61 o                         
  -7 -12   9        109.39        131.62        22.64 o                         
  -6 -12   9        117.16        129.10        21.91 o                         
  -5 -12   9        195.71        263.58        31.20 o                         
  -4 -12   9          2.35          4.16         6.19 o                         
  -3 -12   9          0.27          9.43         8.37 o                         
  -2 -12   9         25.44         14.70         8.19 o                         
  -1 -12   9         13.93         25.19        11.33 o                         
   0 -12   9         98.84        103.35        19.53 o                         
   1 -12   9        149.82        136.01        21.77 o                         
   2 -12   9          0.82         12.40         8.04 o                         
   3 -12   9        196.36        186.89        25.98 o                         
   4 -12   9         42.65         54.35        14.75 o                         
  -8 -11   9         12.28         32.39        13.34 o                         
  -7 -11   9         90.68        107.49        19.76 o                         
  -6 -11   9        119.46        148.37        22.72 o                         
  -5 -11   9        302.30        412.14        36.71 o                         
  -4 -11   9         97.25         90.76        17.91 o                         
  -3 -11   9         34.71         24.10         9.39 o                         
  -2 -11   9          2.69          0.73         4.19 o                         
  -1 -11   9         25.94         22.65         6.06 o                         
   0 -11   9        134.92        139.04        21.04 o                         
   1 -11   9         94.70        127.41        20.24 o                         
   2 -11   9          9.81         -0.42         4.50 o                         
   3 -11   9         36.49         29.47        10.67 o                         
   4 -11   9         29.73         10.34         7.62 o                         
   5 -11   9         52.00         22.94        10.01 o                         
  -9 -10   9          0.73         -2.50         5.88 o                         
  -8 -10   9         47.83         28.40         9.47 o                         
  -7 -10   9        146.46        168.52        23.48 o                         
  -6 -10   9         16.61          4.88         5.35 o                         
  -5 -10   9         25.35         41.16        12.08 o                         
  -4 -10   9        132.55        140.52        20.79 o                         
  -3 -10   9        401.87        456.10        35.85 o                         
  -2 -10   9        164.23        159.33        21.23 o                         
  -1 -10   9        594.53        634.16        27.55 o                         
   0 -10   9        265.47        261.59        19.39 o                         
   1 -10   9        133.50        158.63        21.62 o                         
   2 -10   9         26.70         26.19        10.34 o                         
   3 -10   9        271.23        245.09        26.88 o                         
   4 -10   9         27.51          9.79         7.27 o                         
   5 -10   9         43.69         38.15         8.61 o                         
   6 -10   9        141.77        105.96        19.48 o                         
 -10  -9   9         15.72         10.51         7.17 o                         
  -9  -9   9          4.17         -7.14         7.14 o                         
  -8  -9   9         29.30         19.42         9.21 o                         
  -7  -9   9         76.43         72.29        15.07 o                         
  -6  -9   9         28.54         34.00        10.20 o                         
  -5  -9   9         14.71         21.30         8.39 o                         
  -4  -9   9        170.41        138.87        19.29 o                         
  -3  -9   9         51.73         63.23        13.16 o                         
  -2  -9   9         33.65         41.30        10.55 o                         
  -1  -9   9        311.32        301.92        18.35 o                         
   0  -9   9       1130.25       1125.17        35.09 o                         
   1  -9   9         44.06         42.02         7.18 o                         
   2  -9   9        100.31         76.91        14.36 o                         
   3  -9   9        195.00        269.97        26.89 o                         
   4  -9   9        144.89        127.90        19.01 o                         
   5  -9   9          4.13          8.64         5.12 o                         
 -10  -8   9        107.91        126.83        20.40 o                         
  -9  -8   9         81.67         67.01        15.01 o                         
  -8  -8   9        397.59        394.35        33.10 o                         
  -7  -8   9         51.09         48.50        11.64 o                         
  -6  -8   9         87.55         78.53        14.21 o                         
  -5  -8   9          3.95          3.13         5.84 o                         
  -4  -8   9          3.61         -5.07         5.07 o                         
  -3  -8   9        328.44        353.15        28.01 o                         
  -2  -8   9        156.11        168.16        19.07 o                         
  -1  -8   9        336.61        338.69        18.65 o                         
   0  -8   9         11.67         10.20         3.95 o                         
   1  -8   9        199.42        162.87        27.44 o                         
   2  -8   9          7.04         13.38         6.25 o                         
   3  -8   9          8.40          5.57         5.10 o                         
   4  -8   9        471.31        448.62        25.17 o                         
   5  -8   9        370.38        420.19        37.51 o                         
   6  -8   9          8.43         11.13         9.68 o                         
 -11  -7   9        206.34        226.72        27.33 o                         
 -10  -7   9         85.86        101.46        18.00 o                         
  -9  -7   9         41.89         37.61        11.45 o                         
  -8  -7   9        103.52         88.82        15.19 o                         
  -7  -7   9        362.06        335.18        28.03 o                         
  -6  -7   9          0.58          4.64         5.09 o                         
  -5  -7   9         44.02         41.47        10.14 o                         
  -4  -7   9        725.78        805.74        40.28 o                         
  -3  -7   9        861.94        862.61        41.12 o                         
  -2  -7   9          3.90          3.36         2.50 o                         
  -1  -7   9         12.19         14.30         4.69 o                         
   0  -7   9        307.74        332.92        17.73 o                         
   1  -7   9         52.11         50.52         7.33 o                         
   2  -7   9        164.00        161.09        13.65 o                         
   3  -7   9        152.83        169.56        14.59 o                         
   4  -7   9         21.88         11.66         6.46 o                         
   5  -7   9         52.77         78.31        16.97 o                         
   6  -7   9          3.57          6.40         6.57 o                         
 -12  -6   9          5.45          6.70         6.03 o                         
 -11  -6   9         19.79         28.24        10.97 o                         
 -10  -6   9        333.44        334.38        30.77 o                         
  -9  -6   9         97.99        120.45        17.64 o                         
  -8  -6   9         73.70         69.01        13.34 o                         
  -7  -6   9        222.90        218.27        21.76 o                         
  -6  -6   9        282.33        265.29        22.96 o                         
  -5  -6   9        358.32        337.55        25.29 o                         
  -4  -6   9          3.36         18.80         7.01 o                         
  -3  -6   9       1190.60       1191.45        28.63 o                         
  -2  -6   9       1970.20       1921.68        59.51 o                         
  -1  -6   9        791.60        781.16        38.26 o                         
   0  -6   9         57.51         60.24         6.30 o                         
   1  -6   9         23.09         18.32         3.58 o                         
   2  -6   9         41.33         38.70         8.14 o                         
   3  -6   9         28.86         30.20         6.25 o                         
   4  -6   9        127.79        119.03        18.70 o                         
   5  -6   9         31.66         31.90        10.84 o                         
   6  -6   9         59.42         93.29        18.12 o                         
   7  -6   9          5.60          4.71         6.15 o                         
 -12  -5   9        176.66        175.78        24.23 o                         
 -11  -5   9        316.45        337.52        31.38 o                         
 -10  -5   9         98.63         98.91        16.89 o                         
  -9  -5   9         27.58         14.68         7.46 o                         
  -8  -5   9         39.94         43.84        10.04 o                         
  -7  -5   9          5.10          5.67         4.05 o                         
  -6  -5   9        141.77        129.11        10.17 o                         
  -5  -5   9        484.25        450.17        18.20 o                         
  -4  -5   9       1362.16       1424.08        25.35 o                         
  -3  -5   9        135.82        141.83         7.74 o                         
  -2  -5   9          0.92          3.39         1.69 o                         
  -1  -5   9         41.32         60.74         5.99 o                         
   0  -5   9        424.99        363.87        14.60 o                         
   1  -5   9        282.13        256.53        12.47 o                         
   2  -5   9         81.63         86.41        14.70 o                         
   3  -5   9        640.15        581.06        39.71 o                         
   4  -5   9         78.44         92.31        16.86 o                         
   5  -5   9          0.56         24.72         9.77 o                         
   6  -5   9          7.50         19.64         8.92 o                         
   7  -5   9          0.63          7.97         6.14 o                         
 -12  -4   9        181.30        164.84        23.39 o                         
 -11  -4   9         30.88         21.60         8.66 o                         
 -10  -4   9         35.19         35.86        10.02 o                         
  -9  -4   9        337.33        353.09        28.17 o                         
  -8  -4   9        117.88        143.05        11.82 o                         
  -7  -4   9         61.99         62.83         7.59 o                         
  -6  -4   9        535.24        498.80        19.87 o                         
  -5  -4   9         12.59         13.40         3.28 o                         
  -4  -4   9         37.80         37.27         3.82 o                         
  -3  -4   9        206.90        187.08         8.21 o                         
  -2  -4   9        128.24        116.87         8.59 o                         
  -1  -4   9         98.33         93.46         5.98 o                         
   0  -4   9        119.70        103.72         7.83 o                         
   1  -4   9        552.08        528.02        34.42 o                         
   2  -4   9        265.96        290.85        26.81 o                         
   3  -4   9        411.92        423.25        33.62 o                         
   4  -4   9        128.82        153.52        21.34 o                         
   5  -4   9         24.08         40.94        11.83 o                         
   6  -4   9          0.39         -0.88         5.20 o                         
   7  -4   9        403.56        449.82        41.12 o                         
 -12  -3   9        347.83        362.17        33.21 o                         
 -11  -3   9        651.04        804.99        46.48 o                         
 -10  -3   9          2.18          6.77         5.08 o                         
  -9  -3   9         16.07         15.24         4.66 o                         
  -8  -3   9        388.48        410.35        19.88 o                         
  -7  -3   9          3.22          5.11         3.01 o                         
  -6  -3   9          1.30          3.33         4.72 o                         
  -5  -3   9         95.68         81.01         6.59 o                         
  -4  -3   9       1946.16       2001.60        34.19 o                         
  -3  -3   9         25.02         19.32         2.55 o                         
  -2  -3   9       1258.02       1230.96        25.71 o                         
  -1  -3   9         12.53         11.25         2.21 o                         
   0  -3   9        536.54        566.80        27.15 o                         
   1  -3   9        499.44        498.52        33.26 o                         
   2  -3   9        100.06        112.53        16.71 o                         
   3  -3   9        118.36        108.90        17.33 o                         
   4  -3   9        424.15        457.42        36.83 o                         
   5  -3   9          6.64         -0.73         6.01 o                         
   6  -3   9         28.05         35.36        11.85 o                         
   7  -3   9        389.74        430.66        40.88 o                         
 -13  -2   9        139.50        116.97        19.96 o                         
 -12  -2   9         79.98         86.15        17.18 o                         
 -11  -2   9         67.78         53.57        12.51 o                         
 -10  -2   9          0.38          2.48         4.14 o                         
  -9  -2   9          1.82         -2.11         2.31 o                         
  -8  -2   9         71.15         67.14         7.85 o                         
  -7  -2   9       1595.83       1593.54        61.93 o                         
  -6  -2   9          0.97          1.70         2.07 o                         
  -5  -2   9         40.16         33.77         4.25 o                         
  -4  -2   9        291.95        272.82         9.44 o                         
  -3  -2   9         27.75         27.85         3.08 o                         
  -2  -2   9         30.38         23.78         3.89 o                         
  -1  -2   9         56.44         65.62         6.32 o                         
   0  -2   9        321.76        338.34        13.07 o                         
   1  -2   9        358.18        317.74        16.15 o                         
   2  -2   9          5.61          4.46         4.10 o                         
   3  -2   9        370.36        374.80        26.77 o                         
   4  -2   9         47.37         54.64         8.20 o                         
   5  -2   9        130.52        115.84        22.51 o                         
   6  -2   9        153.68        140.77        14.75 o                         
   7  -2   9         26.74         39.30        13.08 o                         
 -13  -1   9          4.74          5.59         6.55 o                         
 -12  -1   9         19.59         56.44        13.58 o                         
 -11  -1   9          1.92          0.92         3.19 o                         
 -10  -1   9         22.45         22.17         6.39 o                         
  -9  -1   9         63.61         56.27        19.67 o                         
  -8  -1   9          1.30          1.88         1.90 o                         
  -7  -1   9        307.11        293.26        10.80 o                         
  -6  -1   9        201.13        200.51         8.30 o                         
  -5  -1   9         33.08         21.25         3.40 o                         
  -4  -1   9         22.77         29.18         3.10 o                         
  -3  -1   9        335.95        334.47        13.43 o                         
  -2  -1   9         64.55         79.16         6.96 o                         
  -1  -1   9        184.29        192.15         9.86 o                         
   0  -1   9       4064.90       4075.38        47.19 o                         
   1  -1   9        614.95        623.20        23.64 o                         
   2  -1   9         71.45         70.34         9.03 o                         
   3  -1   9         21.38         23.10         5.60 o                         
   4  -1   9         85.95        104.93        11.73 o                         
   5  -1   9         10.81         16.86         9.08 o                         
   6  -1   9          6.01          4.10         3.92 o                         
   7  -1   9        332.22        321.23        26.68 o                         
   8  -1   9          0.44         10.49         6.77 o                         
 -13   0   9        203.11        255.53        28.65 o                         
 -12   0   9         30.81         37.32        10.61 o                         
 -11   0   9         28.50         33.92         9.39 o                         
 -10   0   9         52.24         57.58         7.96 o
[truncated: 118,747 more chars]
